# Supplementary material for: Predicting lncRNA-disease associations and constructing lncRNA functional similarity network based on the information of miRNA
Source: Sci Rep. 2015 Aug 17;5:13186. doi: 10.1038/srep13186 (PMC4538606; doi:10.1038/srep13186)
Supplement: Supplementary Table 1 [file srep13186-s2.xls]

## Sheet: Sheet1
XIST	Ovarian Neoplasms	-3.40103e-16	-1.45109e-10
XIST	Neoplasms	-5.32321e-17	-1.13561e-11
RP11-1103G16.1	Pituitary Neoplasms	-1.16949e-17	-1.66326e-12
RP11-923I11.1	Pituitary Neoplasms	1.00617e-17	1.07324e-12
RP11-819C21.1	Lymphoma, Primary Effusion	2.12318e-16	1.81176e-11
TTTY15	Lymphoma, Primary Effusion	3.48581e-16	2.2881e-11
RP11-727A23.5	Lymphoma, Primary Effusion	3.48581e-16	2.2881e-11
ZNF518A	Neoplasms	9.91038e-16	5.28548e-11
TTTY15	Digestive System Neoplasms	1.1879e-15	5.33507e-11
RP11-727A23.5	Digestive System Neoplasms	1.1879e-15	5.33507e-11
RP11-214O1.2	Lymphoma, Primary Effusion	1.47678e-15	5.47899e-11
RP11-996F15.2	Lymphoma, Primary Effusion	1.47678e-15	5.47899e-11
RP11-27I1.2	Pituitary Neoplasms	2.83266e-15	9.29684e-11
RP11-214O1.2	Digestive System Neoplasms	3.57215e-15	1.0511e-10
RP11-996F15.2	Digestive System Neoplasms	3.57215e-15	1.0511e-10
XIST	Breast Neoplasms	4.07959e-15	1.08788e-10
RP11-452L6.5	Lymphoma, Primary Effusion	4.9989e-15	1.25461e-10
RP11-452L6.5	Digestive System Neoplasms	9.6978e-15	2.29871e-10
LINC00263	Lymphoma, Primary Effusion	1.40101e-14	2.84646e-10
RP11-498P14.3	Lymphoma, Primary Effusion	1.40101e-14	2.84646e-10
RP11-277P12.20	Lymphoma, Primary Effusion	1.40101e-14	2.84646e-10
RP11-457M11.2	Lymphoma, Primary Effusion	1.40101e-14	2.84646e-10
XXbac-BPG300A18.13	Lymphoma, Primary Effusion	1.40101e-14	2.84646e-10
LINC00263	Digestive System Neoplasms	2.24508e-14	3.68419e-10
RP11-498P14.3	Digestive System Neoplasms	2.24508e-14	3.68419e-10
RP11-277P12.20	Digestive System Neoplasms	2.24508e-14	3.68419e-10
RP11-457M11.2	Digestive System Neoplasms	2.24508e-14	3.68419e-10
XXbac-BPG300A18.13	Digestive System Neoplasms	2.24508e-14	3.68419e-10
SCARNA10	Lymphoma, Primary Effusion	3.52506e-14	4.85165e-10
NUTM2A-AS1	Pituitary Neoplasms	3.65423e-14	4.87226e-10
TTTY15	Sarcoma, Kaposi	3.51674e-14	5.0863e-10
RP11-727A23.5	Sarcoma, Kaposi	3.51674e-14	5.0863e-10
SCARNA10	Digestive System Neoplasms	4.80939e-14	6.21813e-10
CTD-3138B18.5	Lymphoma, Primary Effusion	8.01308e-14	1.00555e-09
CTD-3138B18.5	Digestive System Neoplasms	9.63497e-14	1.17454e-09
XIST	Heart Failure	1.41323e-13	1.58676e-09
RP11-214O1.2	Sarcoma, Kaposi	1.39216e-13	1.62735e-09
RP11-996F15.2	Sarcoma, Kaposi	1.39216e-13	1.62735e-09
RP11-282O18.6	Lymphoma, Primary Effusion	1.69789e-13	1.78871e-09
RP11-1103G16.1	Lymphoma, Primary Effusion	1.69789e-13	1.78871e-09
RP11-282O18.6	Digestive System Neoplasms	1.82009e-13	1.82721e-09
RP11-1103G16.1	Digestive System Neoplasms	1.82009e-13	1.82721e-09
RP11-819C21.1	Sarcoma, Kaposi	1.68379e-13	1.84208e-09
XIST	Carcinoma, Hepatocellular	2.70891e-13	2.62679e-09
CTD-3138B18.5	Pituitary Neoplasms	3.16626e-13	3.00205e-09
XIST	Lung Neoplasms	4.23795e-13	3.93081e-09
RP11-452L6.5	Sarcoma, Kaposi	4.47875e-13	4.06577e-09
TTTY15	Pituitary Neoplasms	5.98703e-13	4.96007e-09
RP11-727A23.5	Pituitary Neoplasms	5.98703e-13	4.96007e-09
AC105760.2	Digestive System Neoplasms	5.65742e-13	5.02877e-09
XIST	Glioma	5.84944e-13	5.09333e-09
RP11-347I19.3	Aortic Aneurysm, Thoracic	5.98675e-13	5.10864e-09
AC105760.2	Lymphoma, Primary Effusion	6.40303e-13	5.15458e-09
ZNF518A	Heart Failure	6.74348e-13	5.32812e-09
CTD-3138B18.5	Asthma	8.15173e-13	6.21077e-09
XIST	Stomach Neoplasms	8.14435e-13	6.31797e-09
LINC00263	Sarcoma, Kaposi	1.24062e-12	8.97158e-09
RP11-498P14.3	Sarcoma, Kaposi	1.24062e-12	8.97158e-09
RP11-277P12.20	Sarcoma, Kaposi	1.24062e-12	8.97158e-09
RP11-457M11.2	Sarcoma, Kaposi	1.24062e-12	8.97158e-09
XXbac-BPG300A18.13	Sarcoma, Kaposi	1.24062e-12	8.97158e-09
RP11-264B17.3	Digestive System Neoplasms	1.52311e-12	1.03977e-08
CDKN2B-AS1	Digestive System Neoplasms	1.52311e-12	1.03977e-08
RP11-214O1.2	Pituitary Neoplasms	1.78379e-12	1.17996e-08
RP11-996F15.2	Pituitary Neoplasms	1.78379e-12	1.17996e-08
RP11-264B17.3	Lymphoma, Primary Effusion	2.02293e-12	1.24188e-08
CDKN2B-AS1	Lymphoma, Primary Effusion	2.02293e-12	1.24188e-08
RP13-507I23.1	Pituitary Neoplasms	1.94654e-12	1.25835e-08
TTTY15	Hypertrophy	2.02282e-12	1.27861e-08
RP11-727A23.5	Hypertrophy	2.02282e-12	1.27861e-08
AC074117.10	Digestive System Neoplasms	2.39356e-12	1.43837e-08
AC105760.2	Pituitary Neoplasms	2.51632e-12	1.49113e-08
RP11-834C11.4	Hypertrophy	2.85743e-12	1.67008e-08
SCARNA10	Sarcoma, Kaposi	3.06904e-12	1.76952e-08
AC074117.10	Lymphoma, Primary Effusion	3.41111e-12	1.94052e-08
CDKN2B-AS1	Myelodysplastic Syndromes	4.449e-12	2.49766e-08
RP11-452L6.5	Pituitary Neoplasms	4.60579e-12	2.5521e-08
UBXN8	Digestive System Neoplasms	5.50504e-12	2.97315e-08
RP11-819C21.1	Digestive System Neoplasms	5.50504e-12	2.97315e-08
PTCHD3P1	Digestive System Neoplasms	5.50504e-12	2.97315e-08
CTD-3138B18.5	Hypertrophy	6.36093e-12	3.35058e-08
RP11-175K6.1	Toxoplasmosis	6.99252e-12	3.50993e-08
LINC00087	Toxoplasmosis	6.99252e-12	3.50993e-08
RP11-657O9.1	Toxoplasmosis	6.99252e-12	3.50993e-08
AP000265.1	Toxoplasmosis	6.99252e-12	3.50993e-08
CTD-2377D24.6	Toxoplasmosis	6.99252e-12	3.50993e-08
CTD-3138B18.5	Sarcoma, Kaposi	6.94082e-12	3.61145e-08
RP11-923I11.1	Digestive System Neoplasms	8.09552e-12	3.79566e-08
CTD-2270L9.5	Digestive System Neoplasms	8.09552e-12	3.79566e-08
RP11-27I1.2	Digestive System Neoplasms	8.09552e-12	3.79566e-08
RP11-214O1.2	Hypertrophy	7.92113e-12	3.81881e-08
RP11-996F15.2	Hypertrophy	7.92113e-12	3.81881e-08
UBXN8	Lymphoma, Primary Effusion	8.90227e-12	4.06231e-08
PTCHD3P1	Lymphoma, Primary Effusion	8.90227e-12	4.06231e-08
Z97634.5	Carcinoma, Basal Cell	1.08857e-11	4.59854e-08
XIST	Pancreatic Neoplasms	1.0245e-11	4.60123e-08
LINC00263	Pituitary Neoplasms	1.06722e-11	4.64636e-08
RP11-498P14.3	Pituitary Neoplasms	1.06722e-11	4.64636e-08
RP11-277P12.20	Pituitary Neoplasms	1.06722e-11	4.64636e-08
RP11-457M11.2	Pituitary Neoplasms	1.06722e-11	4.64636e-08
XXbac-BPG300A18.13	Pituitary Neoplasms	1.06722e-11	4.64636e-08
LINC00665	Digestive System Neoplasms	1.16935e-11	4.84385e-08
RP11-492E3.1	Digestive System Neoplasms	1.16935e-11	4.84385e-08
RP11-834C11.4	Digestive System Neoplasms	1.16935e-11	4.84385e-08
RP11-923I11.1	Lymphoma, Primary Effusion	1.38597e-11	5.5787e-08
CTD-2270L9.5	Lymphoma, Primary Effusion	1.38597e-11	5.5787e-08
RP11-27I1.2	Lymphoma, Primary Effusion	1.38597e-11	5.5787e-08
RP11-282O18.6	Sarcoma, Kaposi	1.45926e-11	5.73833e-08
RP11-1103G16.1	Sarcoma, Kaposi	1.45926e-11	5.73833e-08
AC034220.3	Muscular Dystrophy, Facioscapulohumeral	1.85775e-11	7.07707e-08
TBX5-AS1	Muscular Dystrophy, Facioscapulohumeral	1.85775e-11	7.07707e-08
RP4-714D9.5	Muscular Dystrophy, Facioscapulohumeral	1.85775e-11	7.07707e-08
RP11-234O6.2	Muscular Dystrophy, Facioscapulohumeral	1.85775e-11	7.07707e-08
RNU4ATAC	Muscular Dystrophy, Facioscapulohumeral	1.85775e-11	7.07707e-08
LINC00665	Lymphoma, Primary Effusion	2.1121e-11	7.76856e-08
RP11-492E3.1	Lymphoma, Primary Effusion	2.1121e-11	7.76856e-08
RP11-834C11.4	Lymphoma, Primary Effusion	2.1121e-11	7.76856e-08
SCARNA10	Pituitary Neoplasms	2.271e-11	8.21144e-08
RP11-452L6.5	Hypertrophy	2.52015e-11	9.03573e-08
RP11-267N12.3	Toxoplasmosis	2.78776e-11	9.83001e-08
RP11-50E11.3	Toxoplasmosis	2.78776e-11	9.83001e-08
KB-1732A1.1	Toxoplasmosis	2.78776e-11	9.83001e-08
PTCHD3P1	Pituitary Neoplasms	3.46725e-11	1.20272e-07
XIST	Melanoma	3.74832e-11	1.28973e-07
HOXA11-AS	Digestive System Neoplasms	4.38088e-11	1.49532e-07
RP11-618G20.1	Aortic Aneurysm, Thoracic	5.12926e-11	1.70974e-07
TTTY15	Asthma	5.12926e-11	1.73001e-07
RP11-727A23.5	Asthma	5.12926e-11	1.73001e-07
AC105760.2	Sarcoma, Kaposi	5.42786e-11	1.79524e-07
RP11-197N18.2	Digestive System Neoplasms	5.90465e-11	1.93792e-07
CTD-2270L9.5	Hypertrophy	6.60794e-11	2.08841e-07
DAPK1-IT1	Muscular Dystrophy, Facioscapulohumeral	6.50214e-11	2.09375e-07
PITPNA-AS1	Muscular Dystrophy, Facioscapulohumeral	6.50214e-11	2.09375e-07
AC093627.10	Muscular Dystrophy, Facioscapulohumeral	6.50214e-11	2.09375e-07
RP3-508I15.9	Muscular Dystrophy, Facioscapulohumeral	6.50214e-11	2.09375e-07
LINC00263	Hypertrophy	6.90753e-11	2.13564e-07
RP11-498P14.3	Hypertrophy	6.90753e-11	2.13564e-07
RP11-277P12.20	Hypertrophy	6.90753e-11	2.13564e-07
RP11-457M11.2	Hypertrophy	6.90753e-11	2.13564e-07
XXbac-BPG300A18.13	Hypertrophy	6.90753e-11	2.13564e-07
HOXA11-AS	Asthma	7.39716e-11	2.23836e-07
MAL2	Digestive System Neoplasms	7.87288e-11	2.36553e-07
RP11-282O18.6	Pituitary Neoplasms	8.46001e-11	2.52417e-07
XIST	Colorectal Neoplasms	9.44795e-11	2.79936e-07
HOXA11-AS	Lymphoma, Primary Effusion	9.53231e-11	2.80488e-07
RP11-197N18.2	Lymphoma, Primary Effusion	1.33832e-10	3.91102e-07
RP11-379K17.11	Toxoplasmosis	1.35898e-10	3.94439e-07
RP11-819C21.1	Leukemia, Myeloid, Acute	1.38626e-10	3.99638e-07
RP11-214O1.2	Asthma	1.51215e-10	4.31557e-07
RP11-996F15.2	Asthma	1.51215e-10	4.31557e-07
RP11-264B17.3	Sarcoma, Kaposi	1.69039e-10	4.72934e-07
CDKN2B-AS1	Sarcoma, Kaposi	1.69039e-10	4.72934e-07
RP3-368A4.6	Muscular Dystrophy, Facioscapulohumeral	1.7339e-10	4.77284e-07
SCARNA10	Hypertrophy	1.69039e-10	4.77631e-07
ZNF518A	Carcinoma, Non-Small-Cell Lung	1.73225e-10	4.79925e-07
RP11-311C24.1	Aortic Aneurysm, Thoracic	1.85524e-10	5.0579e-07
MAL2	Lymphoma, Primary Effusion	1.85524e-10	5.0579e-07
XIST	Carcinoma, Non-Small-Cell Lung	2.24816e-10	6.07091e-07
AC074117.10	Sarcoma, Kaposi	2.83005e-10	7.59419e-07
RP11-473I1.10	Lung Neoplasms	3.48066e-10	9.28165e-07
RP11-519M16.1	Carcinoma, Basal Cell	3.67261e-10	9.73268e-07
RP4-773N10.5	Carcinoma, Non-Small-Cell Lung	3.71067e-10	9.77286e-07
AP006222.2	Carcinoma, Basal Cell	3.79337e-10	9.89899e-07
RP11-701H24.5	Carcinoma, Basal Cell	3.79337e-10	9.89899e-07
RP11-449D8.1	Muscular Dystrophy, Facioscapulohumeral	3.90128e-10	9.96724e-07
LINC00263	Nasopharyngeal Neoplasms	3.88599e-10	9.98799e-07
RP11-452L6.5	Asthma	3.86345e-10	9.99022e-07
SNHG16	Pituitary Neoplasms	4.3824e-10	1.11298e-06
RP4-773N10.5	Heart Failure	4.41811e-10	1.11541e-06
TTTY15	Nasopharyngeal Neoplasms	4.61931e-10	1.14254e-06
RP11-727A23.5	Nasopharyngeal Neoplasms	4.61931e-10	1.14254e-06
RP11-44F14.11	Toxoplasmosis	4.55406e-10	1.14297e-06
H19	Toxoplasmosis	4.60502e-10	1.149e-06
KCNQ1OT1	Ovarian Neoplasms	5.52954e-10	1.35589e-06
GS1-358P8.4	Toxoplasmosis	5.75627e-10	1.40342e-06
ZNF518A	Breast Neoplasms	6.37844e-10	1.54627e-06
RP11-264B17.3	Pituitary Neoplasms	6.885e-10	1.65497e-06
CDKN2B-AS1	Pituitary Neoplasms	6.885e-10	1.65497e-06
CTA-204B4.6	Prostatic Neoplasms	6.99813e-10	1.66807e-06
RP13-507I23.1	Digestive System Neoplasms	7.15173e-10	1.69521e-06
UBXN8	Sarcoma, Kaposi	7.28029e-10	1.71142e-06
PTCHD3P1	Sarcoma, Kaposi	7.28029e-10	1.71142e-06
RP11-282O18.6	Hypertrophy	7.86629e-10	1.8093e-06
RP11-1103G16.1	Hypertrophy	7.86629e-10	1.8093e-06
AC007228.9	Muscular Dystrophy, Facioscapulohumeral	7.80256e-10	1.8142e-06
RP3-523K23.2	Muscular Dystrophy, Facioscapulohumeral	7.80256e-10	1.8142e-06
LINC00263	Asthma	8.85823e-10	1.99972e-06
RP11-498P14.3	Asthma	8.85823e-10	1.99972e-06
RP11-277P12.20	Asthma	8.85823e-10	1.99972e-06
RP11-457M11.2	Asthma	8.85823e-10	1.99972e-06
XXbac-BPG300A18.13	Asthma	8.85823e-10	1.99972e-06
RP1-184J9.2	Toxoplasmosis	9.07773e-10	2.0068e-06
RP11-29G8.3	Toxoplasmosis	9.07773e-10	2.0068e-06
LINC00610	Toxoplasmosis	9.07773e-10	2.0068e-06
AC012146.7	Rhabdomyosarcoma	1.03533e-09	2.26531e-06
AC074117.10	Pituitary Neoplasms	1.07431e-09	2.33861e-06
RP11-923I11.1	Sarcoma, Kaposi	1.12531e-09	2.42489e-06
CTD-2270L9.5	Sarcoma, Kaposi	1.12531e-09	2.42489e-06
RP11-27I1.2	Sarcoma, Kaposi	1.12531e-09	2.42489e-06
PTCHD3P1	Myelodysplastic Syndromes	1.15286e-09	2.45941e-06
AC105760.2	Nasopharyngeal Neoplasms	1.20253e-09	2.55261e-06
RP11-819C21.1	Hypertrophy	1.32799e-09	2.79115e-06
RP11-473I1.10	Digestive System Neoplasms	1.32658e-09	2.80198e-06
AC005152.2	Aortic Aneurysm, Thoracic	1.43047e-09	2.9918e-06
RP11-197N18.2	Endometriosis	1.55195e-09	3.23004e-06
NUTM2A-AS1	Digestive System Neoplasms	1.6134e-09	3.34164e-06
C11orf95	Stomach Neoplasms	1.65073e-09	3.40243e-06
LINC00665	Sarcoma, Kaposi	1.70253e-09	3.47562e-06
RP11-492E3.1	Sarcoma, Kaposi	1.70253e-09	3.47562e-06
RP11-834C11.4	Sarcoma, Kaposi	1.70253e-09	3.47562e-06
RP11-214O1.2	Nasopharyngeal Neoplasms	1.76356e-09	3.50789e-06
RP11-996F15.2	Nasopharyngeal Neoplasms	1.76356e-09	3.50789e-06
TTTY15	Inflammation	1.75523e-09	3.52419e-06
RP11-727A23.5	Inflammation	1.75523e-09	3.52419e-06
CTD-2116N17.1	Aortic Aneurysm, Thoracic	1.75523e-09	3.54925e-06
RN7SL1	Carcinoma, Basal Cell	1.82471e-09	3.59601e-06
RP11-405O10.2	Carcinoma, Basal Cell	1.82471e-09	3.59601e-06
SCARNA10	Asthma	1.86519e-09	3.65049e-06
MIR4720	Digestive System Neoplasms	1.95307e-09	3.80502e-06
XIST	Colonic Neoplasms	2.07624e-09	4.02661e-06
RP13-507I23.1	Lymphoma, Primary Effusion	2.24194e-09	4.32828e-06
KCNQ1OT1	Lung Neoplasms	2.32527e-09	4.46894e-06
RP11-65F13.2	Muscular Dystrophy, Facioscapulohumeral	2.45223e-09	4.6398e-06
AC005943.5	Muscular Dystrophy, Facioscapulohumeral	2.45223e-09	4.6398e-06
UBXN8	Pituitary Neoplasms	2.43615e-09	4.65061e-06
RP11-819C21.1	Pituitary Neoplasms	2.43615e-09	4.65061e-06
CDKN2B-AS1	Leukemia, Myeloid, Acute	2.50201e-09	4.68206e-06
RECQL4	Carcinoma, Basal Cell	2.49471e-09	4.68897e-06
AC074117.10	Asthma	2.56412e-09	4.75657e-06
CTA-204B4.6	Stomach Neoplasms	2.55862e-09	4.7671e-06
RP11-615I2.7	Neoplasms	2.78704e-09	5.14772e-06
CTD-3138B18.5	Nasopharyngeal Neoplasms	2.83831e-09	5.21982e-06
AC105760.2	Hypertrophy	2.8635e-09	5.24355e-06
LINC00116	Toxoplasmosis	2.93056e-09	5.33202e-06
AC007040.7	Toxoplasmosis	2.93056e-09	5.33202e-06
AC105760.2	Neoplasms	3.1075e-09	5.61801e-06
CDKN2B-AS1	Inflammation	3.45478e-09	6.2195e-06
CTD-2270L9.5	Pituitary Neoplasms	3.55721e-09	6.377e-06
CDKN2B-AS1	Retinoblastoma	3.5878e-09	6.37823e-06
CTA-204B4.6	Neoplasms	3.58643e-09	6.40249e-06
RP11-197N18.2	Asthma	3.62877e-09	6.4243e-06
HNRNPU-AS1	Heart Failure	3.68559e-09	6.49794e-06
CTD-3138B18.5	Inflammation	3.77488e-09	6.62797e-06
RP11-46C20.1	Muscular Dystrophy, Facioscapulohumeral	3.98488e-09	6.93958e-06
AC005307.3	Muscular Dystrophy, Facioscapulohumeral	3.98488e-09	6.93958e-06
RP11-98I9.4	Muscular Dystrophy, Facioscapulohumeral	3.98488e-09	6.93958e-06
RP11-473I1.10	Lymphoma, Primary Effusion	4.48637e-09	7.74965e-06
RP11-473I1.10	Hypertrophy	4.59362e-09	7.90291e-06
AC012146.7	Muscular Dystrophy, Duchenne	4.64395e-09	7.95742e-06
RP11-1103G16.1	Myelodysplastic Syndromes	4.76554e-09	8.13309e-06
RP13-638C3.2	Toxoplasmosis	4.86789e-09	8.24184e-06
CTD-3138B18.5	Endometrial Neoplasms	4.85311e-09	8.24955e-06
ZNF518A	Melanoma	4.98903e-09	8.41356e-06
LINC00665	Pituitary Neoplasms	5.10176e-09	8.43693e-06
RP11-492E3.1	Pituitary Neoplasms	5.10176e-09	8.43693e-06
RP11-834C11.4	Pituitary Neoplasms	5.10176e-09	8.43693e-06
RP11-214O1.2	Inflammation	5.10176e-09	8.51949e-06
RP11-996F15.2	Inflammation	5.10176e-09	8.51949e-06
SNHG16	Neoplasms	5.09583e-09	8.55983e-06
RP11-452L6.5	Nasopharyngeal Neoplasms	5.47013e-09	8.97653e-06
NUTM2A-AS1	Lymphoma, Primary Effusion	5.5871e-09	9.13334e-06
GS1-358P8.4	Glioma	5.7076e-09	9.29473e-06
ZNF518A	Lung Neoplasms	6.07969e-09	9.86301e-06
RP11-206L10.11	Muscular Dystrophy, Facioscapulohumeral	6.1987e-09	9.98019e-06
RP11-492E3.1	Neoplasms	6.17784e-09	9.98427e-06
RP11-819C21.1	Asthma	6.52503e-09	1.04661e-05
RP11-282O18.6	Asthma	6.80286e-09	1.08505e-05
RP11-1103G16.1	Asthma	6.80286e-09	1.08505e-05
MIR4720	Lymphoma, Primary Effusion	6.92023e-09	1.09762e-05
RP5-837J1.2	Carcinoma, Basal Cell	7.46395e-09	1.17512e-05
HOXA11-AS	Sarcoma, Kaposi	7.46395e-09	1.17948e-05
XIST	Glioblastoma	7.59338e-09	1.19111e-05
LINC00839	Toxoplasmosis	7.76247e-09	1.21317e-05
HCG18	Prostatic Neoplasms	7.85926e-09	1.22381e-05
CTA-204B4.6	Glioma	8.11909e-09	1.25968e-05
RP11-819C21.1	Neoplasms	8.33962e-09	1.2892e-05
RP11-371I1.2	Aortic Aneurysm, Thoracic	8.50013e-09	1.29989e-05
CTD-3064H18.6	Aortic Aneurysm, Thoracic	8.50013e-09	1.29989e-05
RP11-73K9.2	Aortic Aneurysm, Thoracic	8.50013e-09	1.29989e-05
TPT1-AS1	Aortic Aneurysm, Thoracic	8.50013e-09	1.29989e-05
RP13-890H12.2	Aortic Aneurysm, Thoracic	8.50013e-09	1.29989e-05
RP11-264B17.3	Hypertrophy	8.72687e-09	1.31803e-05
CDKN2B-AS1	Hypertrophy	8.72687e-09	1.31803e-05
ZNF518A	Retinoblastoma	8.81229e-09	1.3239e-05
RP3-341D10.4	Muscular Dystrophy, Facioscapulohumeral	9.29805e-09	1.38711e-05
XIST	Carcinoma, Squamous Cell	9.28374e-09	1.38983e-05
RP11-197N18.2	Sarcoma, Kaposi	1.04031e-08	1.54656e-05
CASP8AP2	Digestive System Neoplasms	1.06323e-08	1.57514e-05
XXbac-BPG300A18.13	Retinoblastoma	1.09582e-08	1.6178e-05
KCNQ1OT1	Retinoblastoma	1.10235e-08	1.62183e-05
RP11-492E3.1	Leukemia, Myeloid, Acute	1.12165e-08	1.64173e-05
RP11-834C11.4	Head and Neck Neoplasms	1.12165e-08	1.64173e-05
NUTM2A-AS1	Asthma	1.12802e-08	1.64261e-05
XIST	Prostatic Neoplasms	1.19708e-08	1.73135e-05
RP11-363E7.4	Toxoplasmosis	1.19562e-08	1.73512e-05
HCG18	Carcinoma, Non-Small-Cell Lung	1.24614e-08	1.79622e-05
RP11-452L6.5	Inflammation	1.28511e-08	1.84615e-05
MAL2	Sarcoma, Kaposi	1.43164e-08	2.04976e-05
AC074117.10	Hypertrophy	1.4453e-08	2.06239e-05
RP11-498P14.3	Nasopharyngeal Neoplasms	1.46169e-08	2.06848e-05
RP11-277P12.20	Nasopharyngeal Neoplasms	1.46169e-08	2.06848e-05
RP11-457M11.2	Nasopharyngeal Neoplasms	1.46169e-08	2.06848e-05
XXbac-BPG300A18.13	Nasopharyngeal Neoplasms	1.46169e-08	2.06848e-05
RP11-373L24.1	Aortic Aneurysm, Thoracic	1.50234e-08	2.09474e-05
LINC00665	Asthma	1.5094e-08	2.09773e-05
ZNF518A	Endometriosis	1.50083e-08	2.0995e-05
SCAMP1	Heart Failure	1.50069e-08	2.1062e-05
RP11-1103G16.1	Leukemia, Myeloid, Acute	1.57456e-08	2.18119e-05
RP11-473I1.10	Pituitary Neoplasms	1.68454e-08	2.32599e-05
RP11-819C21.1	Inflammation	1.75962e-08	2.41792e-05
PTCHD3P1	Inflammation	1.75962e-08	2.41792e-05
RP11-102F4.3	Toxoplasmosis	1.78739e-08	2.43645e-05
SNHG16	Carcinoma	1.78384e-08	2.43941e-05
HOXA11-AS	Hypertrophy	1.8023e-08	2.44119e-05
ZNF518A	Pituitary Neoplasms	1.79693e-08	2.44166e-05
HOXA11-AS	Pituitary Neoplasms	1.85747e-08	2.49218e-05
RP4-622L5.2	Carcinoma, Basal Cell	1.85747e-08	2.50399e-05
RP11-347I19.3	Hepatitis C	1.85747e-08	2.50399e-05
SNHG5	Muscular Dystrophy, Facioscapulohumeral	1.91596e-08	2.5626e-05
RP11-819C21.1	Lung Neoplasms	1.92415e-08	2.5655e-05
TTTY15	Myelodysplastic Syndromes	1.954e-08	2.58511e-05
TTTY15	Retinoblastoma	1.954e-08	2.58511e-05
RP11-727A23.5	Myelodysplastic Syndromes	1.954e-08	2.58511e-05
RP11-727A23.5	Retinoblastoma	1.954e-08	2.58511e-05
AC105760.2	Asthma	2.04178e-08	2.68046e-05
AC105760.2	Myelodysplastic Syndromes	2.07359e-08	2.70144e-05
AC105760.2	Retinoblastoma	2.07359e-08	2.70144e-05
RP11-996F15.2	Leukemia, Myeloid, Acute	2.07311e-08	2.71325e-05
RP11-819C21.1	Myelodysplastic Syndromes	2.23393e-08	2.89267e-05
RP11-819C21.1	Retinoblastoma	2.23393e-08	2.89267e-05
RP11-197N18.2	Pituitary Neoplasms	2.48565e-08	3.20402e-05
RP11-473I1.10	Pancreatic Neoplasms	2.60653e-08	3.30002e-05
SCARNA10	Myelodysplastic Syndromes	2.61908e-08	3.3061e-05
AC105760.2	Toxoplasmosis	2.60352e-08	3.32581e-05
CT49	Toxoplasmosis	2.60352e-08	3.32581e-05
HOXA-AS2	Toxoplasmosis	2.60352e-08	3.32581e-05
RP11-509J21.3	Toxoplasmosis	2.60352e-08	3.32581e-05
CTD-2162K18.5	Toxoplasmosis	2.60352e-08	3.32581e-05
MIR4720	Neoplasms	2.71917e-08	3.42232e-05
LINC00263	Inflammation	2.90498e-08	3.62411e-05
RP11-498P14.3	Inflammation	2.90498e-08	3.62411e-05
RP11-277P12.20	Inflammation	2.90498e-08	3.62411e-05
RP11-457M11.2	Inflammation	2.90498e-08	3.62411e-05
XXbac-BPG300A18.13	Inflammation	2.90498e-08	3.62411e-05
DLEU2	Aortic Aneurysm, Thoracic	2.94635e-08	3.63848e-05
RP5-935K16.1	Aortic Aneurysm, Thoracic	2.94635e-08	3.63848e-05
CTB-89H12.4	Leukemia, Lymphocytic, Chronic, B-Cell	2.98785e-08	3.67378e-05
PTCHD3P1	Head and Neck Neoplasms	3.15393e-08	3.86685e-05
UBXN8	Nasopharyngeal Neoplasms	3.17922e-08	3.88668e-05
XIST	Head and Neck Neoplasms	3.26499e-08	3.98013e-05
RP4-785G19.5	Neoplasms, Squamous Cell	3.27432e-08	3.98013e-05
MAL2	Pituitary Neoplasms	3.29046e-08	3.98839e-05
SNHG16	Digestive System Neoplasms	3.31296e-08	4.00429e-05
SCARNA10	Nasopharyngeal Neoplasms	3.48713e-08	4.2029e-05
XIST	Mesothelioma	3.53449e-08	4.24798e-05
XIST	Alzheimer Disease	3.57027e-08	4.27893e-05
RP11-834C11.4	Endometrial Neoplasms	3.62286e-08	4.3298e-05
UBXN8	Hypertrophy	3.63811e-08	4.32982e-05
PTCHD3P1	Hypertrophy	3.63811e-08	4.32982e-05
ZNF518A	Leukemia, Myeloid, Acute	3.68329e-08	4.36534e-05
RP11-226L15.5	Toxoplasmosis	3.70674e-08	4.36885e-05
MAGI1-IT1	Toxoplasmosis	3.70674e-08	4.36885e-05
RP11-429D19.1	Toxoplasmosis	3.70674e-08	4.36885e-05
MIR4720	Heart Failure	3.85241e-08	4.5156e-05
SNHG16	Breast Neoplasms	3.96351e-08	4.6331e-05
LINC00665	Inflammation	4.49382e-08	5.23864e-05
CASP8AP2	Lymphoma, Primary Effusion	4.58253e-08	5.3275e-05
LINC00472	Heart Failure	4.69588e-08	5.44444e-05
NUTM2A-AS1	Adrenocortical Carcinoma	4.81498e-08	5.56739e-05
RP4-773N10.5	Glioma	4.87136e-08	5.61737e-05
KCNQ1OT1	Head and Neck Neoplasms	4.95114e-08	5.69397e-05
ZNF718	Toxoplasmosis	5.17186e-08	5.90009e-05
HOXD-AS1	Toxoplasmosis	5.17186e-08	5.90009e-05
AC005083.1	Toxoplasmosis	5.17186e-08	5.90009e-05
RP11-399O19.8	Toxoplasmosis	5.17186e-08	5.90009e-05
RP5-1024G6.5	Toxoplasmosis	5.17186e-08	5.90009e-05
RP11-264B17.3	Asthma	5.30604e-08	5.99705e-05
CDKN2B-AS1	Asthma	5.30604e-08	5.99705e-05
CTD-2270L9.5	Nasopharyngeal Neoplasms	5.429e-08	6.11173e-05
C11orf95	Carcinoma	5.4579e-08	6.1281e-05
RP11-214O1.2	Myelodysplastic Syndromes	5.59855e-08	6.21245e-05
RP11-214O1.2	Retinoblastoma	5.59855e-08	6.21245e-05
RP11-996F15.2	Myelodysplastic Syndromes	5.59855e-08	6.21245e-05
RP11-996F15.2	Retinoblastoma	5.59855e-08	6.21245e-05
RP11-923I11.1	Hypertrophy	5.56252e-08	6.22101e-05
RP11-27I1.2	Hypertrophy	5.56252e-08	6.22101e-05
RP11-139H15.1	Azoospermia	5.6591e-08	6.23908e-05
CTD-3138B18.5	Myelodysplastic Syndromes	5.7229e-08	6.26892e-05
CTD-3138B18.5	Retinoblastoma	5.7229e-08	6.26892e-05
RP13-507I23.1	Melanoma	5.71028e-08	6.27928e-05
RP4-773N10.5	Carcinoma	5.76974e-08	6.29598e-05
CTA-204B4.6	Breast Neoplasms	6.00768e-08	6.5389e-05
SCARNA10	Inflammation	6.03039e-08	6.54691e-05
RP11-815I9.4	Muscular Dystrophy, Facioscapulohumeral	6.30057e-08	6.81423e-05
SNHG14	Muscular Dystrophy, Facioscapulohumeral	6.30057e-08	6.81423e-05
RP11-492E3.1	Myelodysplastic Syndromes	6.34681e-08	6.82962e-05
RP11-492E3.1	Retinoblastoma	6.34681e-08	6.82962e-05
CTD-3138B18.5	Pancreatic Neoplasms	6.70112e-08	7.1837e-05
RP11-197N18.2	Neoplasms	6.79542e-08	7.26653e-05
CTB-89H12.4	Lung Neoplasms	6.9232e-08	7.38467e-05
COX10-AS1	Stomach Neoplasms	7.03344e-08	7.48354e-05
XIST	Retinoblastoma	7.3253e-08	7.77469e-05
RP11-379K17.11	Heart Failure	7.45209e-08	7.88963e-05
RP11-436A20.4	Aortic Aneurysm, Thoracic	7.78102e-08	8.17701e-05
RP11-119F19.2	Aortic Aneurysm, Thoracic	7.78102e-08	8.17701e-05
AC141846.4	Aortic Aneurysm, Thoracic	7.78102e-08	8.17701e-05
EPB41L4A-AS1	Schizophrenia	7.82956e-08	8.18769e-05
RP11-510M2.10	Cystitis, Interstitial	7.78102e-08	8.21749e-05
CTA-204B4.6	Heart Failure	7.93513e-08	8.2778e-05
LINC00839	Toxoplasma	7.97134e-08	8.29529e-05
ZNF518A	Pancreatic Neoplasms	8.05749e-08	8.36454e-05
RP1-5O6.6	Muscular Dystrophy, Facioscapulohumeral	8.15368e-08	8.43361e-05
AC074117.10	Muscular Dystrophy, Facioscapulohumeral	8.15368e-08	8.43361e-05
HNRNPU-AS1	Stomach Neoplasms	8.23699e-08	8.48892e-05
LINC00665	Hypertrophy	8.32448e-08	8.54811e-05
RP11-492E3.1	Hypertrophy	8.32448e-08	8.54811e-05
SNHG16	Carcinoma, Hepatocellular	8.40695e-08	8.60174e-05
CTA-204B4.6	Myelodysplastic Syndromes	8.45424e-08	8.62944e-05
ZNF518A	Colonic Neoplasms	8.75113e-08	8.91116e-05
LINC00665	Nasopharyngeal Neoplasms	8.99828e-08	9.13014e-05
RP11-834C11.4	Nasopharyngeal Neoplasms	8.99828e-08	9.13014e-05
CTB-89H12.4	Schizophrenia	9.05234e-08	9.1307e-05
AC105760.2	Colonic Neoplasms	9.04742e-08	9.14737e-05
PVT1	Toxoplasmosis	9.55597e-08	9.60464e-05
EPB41L4A-AS1	Toxoplasmosis	9.55597e-08	9.60464e-05
RP11-264B17.3	Nasopharyngeal Neoplasms	9.94578e-08	9.92628e-05
CDKN2B-AS1	Nasopharyngeal Neoplasms	9.94578e-08	9.92628e-05
SNHG16	Melanoma	9.91328e-08	9.92869e-05
NUTM2A-AS1	Hypertrophy	1.03378e-07	0.000102815
FBXL19-AS1	Carcinoma, Basal Cell	1.04261e-07	0.000103452
CTD-3138B18.5	Head and Neck Neoplasms	1.07029e-07	0.000105829
CTD-3138B18.5	Leukemia, Myeloid, Acute	1.07029e-07	0.000105829
CTB-89H12.4	Glioblastoma	1.07425e-07	0.000105853
RP11-315C6.3	Glioma	1.10651e-07	0.00010878
RP11-69E11.4	Cystitis, Interstitial	1.1201e-07	0.00010936
NR2F2-AS1	Cystitis, Interstitial	1.1201e-07	0.00010936
RP11-173M1.8	Cystitis, Interstitial	1.1201e-07	0.00010936
RP11-473I1.10	Inflammation	1.11593e-07	0.000109454
RP11-363E7.4	Toxoplasma	1.12743e-07	0.000109574
RP11-1103G16.1	Retinoblastoma	1.1625e-07	0.000112726
H19	Toxoplasma	1.16785e-07	0.000112988
CTA-204B4.6	Carcinoma, Non-Small-Cell Lung	1.20662e-07	0.000116475
RP11-220I1.1	Stomach Neoplasms	1.21011e-07	0.000116548
MAL2	Asthma	1.22825e-07	0.000118029
LINC00511	Lymphoma, B-Cell	1.23482e-07	0.000118394
RP11-392M18.5	Carcinoma, Basal Cell	1.24449e-07	0.000119053
RP11-701H24.2	Toxoplasmosis	1.26979e-07	0.000120797
RP11-139H15.1	Toxoplasmosis	1.26979e-07	0.000120797
ZNF518A	Ovarian Neoplasms	1.26705e-07	0.00012094
AC084219.4	Leukemia, Lymphocytic, Chronic, B-Cell	1.30821e-07	0.000124036
MIR4720	Hypertrophy	1.33295e-07	0.000126102
RP4-773N10.5	Neoplasms	1.37591e-07	0.000129591
UBXN8	Endometrial Neoplasms	1.37382e-07	0.000129681
RP11-452L6.5	Myelodysplastic Syndromes	1.39013e-07	0.000130498
RP11-452L6.5	Retinoblastoma	1.39013e-07	0.000130498
CTA-204B4.6	Pituitary Neoplasms	1.43359e-07	0.000134135
GS1-358P8.4	Heart Failure	1.45192e-07	0.000135553
C11orf95	Carcinoma, Non-Small-Cell Lung	1.51812e-07	0.000141424
RP11-282O18.6	Nasopharyngeal Neoplasms	1.54211e-07	0.000143191
RP11-1103G16.1	Nasopharyngeal Neoplasms	1.54211e-07	0.000143191
RP11-96D1.6	Skin Neoplasms	1.59395e-07	0.000147363
KB-1460A1.5	Skin Neoplasms	1.59395e-07	0.000147363
SNHG16	Lymphoma, Primary Effusion	1.61551e-07	0.000147914
RP13-507I23.1	Sarcoma, Kaposi	1.61913e-07	0.000147927
TTTY15	Leukemia, Myeloid, Acute	1.61551e-07	0.000148391
RP11-727A23.5	Leukemia, Myeloid, Acute	1.61551e-07	0.000148391
SNHG16	Pancreatic Neoplasms	1.61389e-07	0.000148722
CTC-281B15.1	Toxoplasmosis	1.66508e-07	0.000151801
RP11-158I13.2	Aortic Aneurysm, Thoracic	1.73379e-07	0.000157058
AC105760.2	Melanoma	1.72786e-07	0.000157188
SLC37A4	Prostatic Neoplasms	1.73268e-07	0.000157291
XIST	Endometrial Neoplasms	1.75669e-07	0.000158795
UBXN8	Pancreatic Neoplasms	1.77371e-07	0.000159995
CTD-3138B18.5	Lung Neoplasms	1.78285e-07	0.00016048
UBXN8	Asthma	1.81827e-07	0.000163152
PTCHD3P1	Asthma	1.81827e-07	0.000163152
H19	Leukemia, Myeloid	1.82956e-07	0.000163649
KCNQ1OT1	Asthma	1.84335e-07	0.000164537
FGD5-AS1	Breast Neoplasms	1.84966e-07	0.000164756
RP11-473I1.10	Endometrial Neoplasms	1.86877e-07	0.000166111
NEAT1	Digestive System Neoplasms	1.95273e-07	0.000173213
HCG18	Ovarian Neoplasms	1.96868e-07	0.000174266
RP11-140H17.1	Heart Failure	2.01265e-07	0.000177789
RP11-492E3.1	Muscular Dystrophy, Facioscapulohumeral	2.03672e-07	0.000179543
JPX	Carcinoma, Basal Cell	2.07333e-07	0.000182394
RP11-282O18.6	Inflammation	2.13768e-07	0.000187475
RP11-1103G16.1	Inflammation	2.13768e-07	0.000187475
LINC00313	Cystitis, Interstitial	2.14653e-07	0.000187673
HCP5	Toxoplasmosis	2.15722e-07	0.000188029
RP11-31E23.1	Toxoplasmosis	2.15722e-07	0.000188029
LINC00338	Azoospermia	2.25886e-07	0.000196287
SNHG16	Endometriosis	2.28112e-07	0.000197819
RP11-68L18.1	Skin Neoplasms	2.30238e-07	0.000199055
RP11-80H5.7	Skin Neoplasms	2.30238e-07	0.000199055
LINC00839	Leukemia, Myeloid	2.39547e-07	0.000206476
RP11-399O19.8	Pre-Eclampsia	2.49928e-07	0.00021499
SNHG16	Colonic Neoplasms	2.53997e-07	0.00021805
RP11-145M9.4	Neoplasms	2.55535e-07	0.00021893
RP11-498P14.3	Leukemia, Myeloid, Acute	2.57112e-07	0.000219619
RP11-457M11.2	Leukemia, Myeloid, Acute	2.57112e-07	0.000219619
H19	Leukemia, Lymphocytic, Chronic, B-Cell	2.59895e-07	0.000221332
HNRNPU-AS1	Neoplasms	2.60921e-07	0.000221763
RP11-923I11.1	Asthma	2.62672e-07	0.000222366
CTD-2270L9.5	Asthma	2.62672e-07	0.000222366
RP11-27I1.2	Asthma	2.62672e-07	0.000222366
RP11-315C6.3	Toxoplasmosis	2.76408e-07	0.000232839
RP5-1024G6.8	Toxoplasmosis	2.76408e-07	0.000232839
SNHG16	Heart Failure	3.10852e-07	0.000256535
ZNF518A	Hepatitis C	3.12086e-07	0.000257057
LINC00263	Myelodysplastic Syndromes	3.09752e-07	0.000258124
LINC00263	Retinoblastoma	3.09752e-07	0.000258124
RP11-498P14.3	Myelodysplastic Syndromes	3.09752e-07	0.000258124
RP11-498P14.3	Retinoblastoma	3.09752e-07	0.000258124
RP11-277P12.20	Myelodysplastic Syndromes	3.09752e-07	0.000258124
RP11-277P12.20	Retinoblastoma	3.09752e-07	0.000258124
RP11-457M11.2	Myelodysplastic Syndromes	3.09752e-07	0.000258124
RP11-457M11.2	Retinoblastoma	3.09752e-07	0.000258124
XXbac-BPG300A18.13	Myelodysplastic Syndromes	3.09752e-07	0.000258124
RP11-473I1.10	Sarcoma, Kaposi	3.16856e-07	0.000259982
HOXA11-AS	Endometrial Neoplasms	3.16375e-07	0.000260087
EPB41L4A-AS1	Mesothelioma	3.18276e-07	0.000260645
RP11-305N23.1	Skin Neoplasms	3.22333e-07	0.000263462
XIST	Lymphoma	3.26469e-07	0.000266333
RP11-615I2.7	Glioma	3.29433e-07	0.000268238
LINC00680	Cystitis, Interstitial	3.3396e-07	0.000270632
RP11-400F19.8	Cystitis, Interstitial	3.3396e-07	0.000270632
AC012065.7	Cystitis, Interstitial	3.3396e-07	0.000270632
TMPO-AS1	Cystitis, Interstitial	3.3396e-07	0.000270632
RP4-773N10.5	Breast Neoplasms	3.38988e-07	0.000273409
RP11-973H7.2	Toxoplasmosis	3.50587e-07	0.000281965
LINC00338	Toxoplasmosis	3.50587e-07	0.000281965
RP4-773N10.5	Ovarian Neoplasms	3.53551e-07	0.000283547
LINC00338	Pre-Eclampsia	3.57281e-07	0.000286001
PTCHD3P1	Leukemia, Myeloid, Acute	3.59899e-07	0.000287556
RP11-363E7.4	Leukemia, Myeloid	3.66479e-07	0.000292266
ZNF718	Lymphoma, Mantle-Cell	3.68819e-07	0.000292492
ZNF718	Toxoplasma	3.68322e-07	0.000292915
HOXD-AS1	Toxoplasma	3.68322e-07	0.000292915
RP11-498P14.3	Endometrial Neoplasms	3.73475e-07	0.000293729
RP11-457M11.2	Endometrial Neoplasms	3.73475e-07	0.000293729
XIST	Uterine Cervical Neoplasms	3.72814e-07	0.000294022
RP11-492E3.1	Asthma	3.72707e-07	0.000294754
RP11-834C11.4	Asthma	3.72707e-07	0.000294754
LINC00338	Neoplasms	3.78775e-07	0.000297075
C11orf95	Neoplasms	3.8088e-07	0.000298178
NUTM2A-AS1	Sarcoma, Kaposi	3.91663e-07	0.000306058
RP11-373L24.1	Schizophrenia	3.93935e-07	0.00030727
AL589743.1	Heart Failure	4.01939e-07	0.000312942
XIST	Neuroblastoma	4.11825e-07	0.000320054
RP11-355O1.11	Azoospermia	4.13344e-07	0.000320652
XIST	Adrenocortical Carcinoma	4.16809e-07	0.000322752
AC121336.2	PRRSV Infection	4.19419e-07	0.000323014
RP11-715F3.2	PRRSV Infection	4.19419e-07	0.000323014
RP4-665N4.8	Fibrosis	4.19419e-07	0.000323014
AP000304.2	Fibrosis	4.19419e-07	0.000323014
AC007036.5	Fibrosis	4.19419e-07	0.000323014
RP13-507I23.1	Colonic Neoplasms	4.29599e-07	0.000329073
RP11-996F15.2	Endometriosis	4.35195e-07	0.000332762
AC005154.5	Liver Diseases	4.39544e-07	0.000335187
AL163636.6	Skin Neoplasms	4.39544e-07	0.000335187
TTTY15	Endometrial Neoplasms	4.47011e-07	0.000339666
RP11-727A23.5	Endometrial Neoplasms	4.47011e-07	0.000339666
RP13-507I23.1	Endometrial Neoplasms	4.66467e-07	0.000353506
RP11-220I1.1	Neoplasms	4.68283e-07	0.000354253
PTCHD3P1	Nasopharyngeal Neoplasms	4.81748e-07	0.000361872
RP11-197N18.2	Hypertrophy	4.81553e-07	0.000362364
CASP8AP2	Endometriosis	4.83666e-07	0.000362675
FGD5-AS1	Heart Failure	4.84774e-07	0.000362868
MIR4720	Sarcoma, Kaposi	4.81505e-07	0.000362968
ZNF518A	Digestive System Neoplasms	4.81109e-07	0.000363311
LINC00338	Stomach Neoplasms	4.89149e-07	0.000365502
GS1-124K5.11	Leukemia, Lymphocytic, Chronic, B-Cell	4.94824e-07	0.000369095
CDKN2B-AS1	Head and Neck Neoplasms	5.02908e-07	0.00037447
RP11-819C21.1	Colonic Neoplasms	5.06327e-07	0.00037636
AC005083.1	Azoospermia	5.17948e-07	0.000384328
KCNQ1OT1	Digestive System Neoplasms	5.28626e-07	0.00039157
HOXA11-AS	Nasopharyngeal Neoplasms	5.31552e-07	0.000393056
CTA-204B4.6	Lymphoma, Primary Effusion	5.48829e-07	0.000402344
CTD-2538C1.2	Neoplasms, Squamous Cell	5.48767e-07	0.000402991
HOTAIR	Toxoplasmosis	5.48767e-07	0.000404383
COX10-AS1	Toxoplasmosis	5.48767e-07	0.000404383
RP11-355O1.11	Toxoplasmosis	5.48767e-07	0.000404383
MALAT1	Carcinoma, Renal Cell	5.55254e-07	0.000406357
RP4-773N10.5	Stomach Neoplasms	5.63379e-07	0.000410192
RP11-923I11.1	Myelodysplastic Syndromes	5.63168e-07	0.000411091
RP11-27I1.2	Myelodysplastic Syndromes	5.63168e-07	0.000411091
RP13-507I23.1	Breast Neoplasms	5.79182e-07	0.000420979
RP11-214O1.2	Leukemia, Myeloid, Acute	5.84012e-07	0.000423768
BX322557.10	Skin Neoplasms	5.86059e-07	0.000424532
XIST	Endometriosis	5.88533e-07	0.000425601
ZNF518A	Glioma	5.95688e-07	0.000430046
XIST	Leukemia, Lymphocytic, Chronic, B-Cell	5.9984e-07	0.000432312
AC105760.2	Inflammation	6.23537e-07	0.000447878
LINC00094	Urinary Bladder Neoplasms	6.24922e-07	0.000448119
RP11-38P22.2	Aortic Aneurysm, Thoracic	6.23459e-07	0.000448577
RP11-379K17.11	Neoplasms	6.32183e-07	0.000452185
AC108142.1	Neoplasms	6.32183e-07	0.000452185
SCARNA10	Retinoblastoma	6.33823e-07	0.000452221
AC005943.5	Neoplasms, Squamous Cell	6.39212e-07	0.000454546
SNHG16	Asthma	6.38323e-07	0.000454672
XIST	Asthma	6.46221e-07	0.000458765
MAL2	Hypertrophy	6.55447e-07	0.000464542
CTD-2517M14.5	Liver Diseases	6.70104e-07	0.000474142
RP11-379K17.11	Stomach Neoplasms	6.7397e-07	0.000476088
CTA-204B4.6	Melanoma	6.76456e-07	0.000476267
RP11-473I1.10	Nasopharyngeal Neoplasms	6.75344e-07	0.00047627
CTD-2270L9.5	Leukemia, Myeloid, Acute	6.79338e-07	0.000476331
RP11-27I1.2	Leukemia, Myeloid, Acute	6.79338e-07	0.000476331
RP11-392M18.5	Toxoplasmosis	6.78128e-07	0.000476658
SCARNA10	Leukemia, Myeloid, Acute	6.97412e-07	0.000487802
EPB41L4A-AS1	Glioma	6.98848e-07	0.000488006
MIR4720	Pituitary Neoplasms	7.37153e-07	0.000513913
RP11-492E3.1	Inflammation	7.58661e-07	0.000526757
RP11-834C11.4	Inflammation	7.58661e-07	0.000526757
CTB-89H12.4	Heart Failure	7.57943e-07	0.000527545
RP11-923I11.1	Nasopharyngeal Neoplasms	7.66719e-07	0.000528481
CTD-2037K23.2	Skin Neoplasms	7.66385e-07	0.000529534
RP1-39G22.7	Skin Neoplasms	7.66385e-07	0.000529534
RP11-139H15.1	Toxoplasma	7.6553e-07	0.000530231
CBR3-AS1	Cystitis, Interstitial	7.74431e-07	0.00053037
RP11-66D17.5	Cystitis, Interstitial	7.74431e-07	0.00053037
RP11-497H16.9	Cystitis, Interstitial	7.74431e-07	0.00053037
INTS6-AS1	Leukemia, Promyelocytic, Acute	7.74431e-07	0.00053037
LINC00174	Anxiety Disorders	7.74431e-07	0.00053037
SNHG16	Glioma	7.78363e-07	0.000530508
AC105760.2	Carcinoma, Hepatocellular	7.73716e-07	0.000532444
RP11-347I19.3	Fibrosis	7.87167e-07	0.000535653
ZNF718	Lymphoma, T-Cell	7.91169e-07	0.000535812
RP11-305N23.1	Heart Failure	7.89468e-07	0.000536363
RP11-480D4.3	Precursor Cell Lymphoblastic Leukemia-Lymphoma	7.91169e-07	0.000536664
GS1-124K5.11	Lymphoma, B-Cell	8.00356e-07	0.000541175
RP11-379K17.11	Glioma	8.11552e-07	0.000547877
AC105760.2	Lung Neoplasms	8.20116e-07	0.000551043
RP11-347I19.3	Schizophrenia	8.18399e-07	0.000551191
RP11-383C5.4	Schizophrenia	8.18399e-07	0.000551191
RP11-220I1.1	Glioma	8.27419e-07	0.000555076
MAGI1-IT1	Glioma	8.29381e-07	0.000555519
PSMD6-AS2	PRRSV Infection	8.38837e-07	0.000559656
RP4-665N4.8	Kidney Diseases	8.38837e-07	0.000559656
AP000304.2	Kidney Diseases	8.38837e-07	0.000559656
AC007036.5	Kidney Diseases	8.38837e-07	0.000559656
RP11-467L20.9	Lymphoma, B-Cell	8.68827e-07	0.000576958
AC105760.2	Mesothelioma	8.68827e-07	0.000576958
RP11-834C11.4	Retinoblastoma	8.75481e-07	0.000580022
HNRNPU-AS1	Head and Neck Neoplasms	8.85252e-07	0.000585587
UBXN8	Neoplasms	9.00957e-07	0.000594592
RP11-139H15.1	Neoplasms	9.00957e-07	0.000594592
RP11-216F19.2	Schizophrenia	9.07564e-07	0.000597566
ZNRD1-AS1	Lymphoma, Mantle-Cell	9.10671e-07	0.000597767
NUTM2A-AS1	Nasopharyngeal Neoplasms	9.09783e-07	0.000598104
KCNQ1OT1	Breast Neoplasms	9.45523e-07	0.000619691
CTD-3138B18.5	Colonic Neoplasms	9.73234e-07	0.000636874
BAIAP2-AS1	Skin Neoplasms	9.85352e-07	0.000643817
RP11-701H24.2	Pre-Eclampsia	9.97249e-07	0.0006496
RP11-690G19.3	Schizophrenia	9.95815e-07	0.000649658
RP5-1024G6.8	Glioma	1.00604e-06	0.000654328
RP11-923I11.1	Colonic Neoplasms	1.01436e-06	0.000657735
RP11-373L24.1	Toxoplasmosis	1.01306e-06	0.00065789
ZNF518A	Carcinoma	1.04867e-06	0.000678953
RP11-106M3.2	Aortic Aneurysm, Thoracic	1.05841e-06	0.000683179
RP11-383C5.4	Aortic Aneurysm, Thoracic	1.05841e-06	0.000683179
RP11-218M22.1	Leukemia, B-Cell	1.05841e-06	0.000683179
RP11-216F19.2	Leukemia, Lymphocytic, Chronic, B-Cell	1.0754e-06	0.000692054
MAP3K14	Pre-Eclampsia	1.12178e-06	0.000720815
NEAT1	Lymphoma, Primary Effusion	1.1383e-06	0.000730328
SLC26A4-AS1	Atrial Fibrillation	1.14773e-06	0.000734173
KCNQ1OT1	Nasopharyngeal Neoplasms	1.14609e-06	0.000734223
MALAT1	Lung Neoplasms	1.16315e-06	0.000742924
AC105760.2	Ovarian Neoplasms	1.16604e-06	0.000743657
SNHG16	Carcinoma, Non-Small-Cell Lung	1.17401e-06	0.000745393
RP11-264B17.3	Myelodysplastic Syndromes	1.17294e-06	0.000746382
RP11-264B17.3	Retinoblastoma	1.17294e-06	0.000746382
RP11-492E3.1	Nasopharyngeal Neoplasms	1.18968e-06	0.000754222
KCNQ1OT1	Endometrial Neoplasms	1.21099e-06	0.000766596
AC108142.1	Toxoplasmosis	1.22589e-06	0.000774873
LINC00657	Heart Failure	1.23742e-06	0.000779854
CTBP1-AS1	Schizophrenia	1.23618e-06	0.000780223
RP11-140H17.1	Skin Neoplasms	1.24811e-06	0.000780824
CT49	Skin Neoplasms	1.24811e-06	0.000780824
HOXA-AS2	Skin Neoplasms	1.24811e-06	0.000780824
RP11-509J21.3	Skin Neoplasms	1.24811e-06	0.000780824
CTD-2162K18.5	Skin Neoplasms	1.24811e-06	0.000780824
HNRNPU-AS1	Lung Neoplasms	1.25666e-06	0.000782726
RP11-214O1.2	Endometrial Neoplasms	1.2461e-06	0.000783587
RP11-996F15.2	Endometrial Neoplasms	1.2461e-06	0.000783587
RP11-315C6.3	Stomach Neoplasms	1.26467e-06	0.000786567
MAP3K14	Stomach Neoplasms	1.26851e-06	0.000787809
AC084219.4	Glioma	1.27666e-06	0.000790569
XIST	Carcinoma	1.27543e-06	0.000790956
CTC-444N24.8	Carcinoma, Basal Cell	1.29979e-06	0.000803725
RP11-618G20.1	Precursor Cell Lymphoblastic Leukemia-Lymphoma	1.37252e-06	0.000846247
AC105760.2	Leukemia, Myeloid, Acute	1.37142e-06	0.000846792
RP11-197P3.5	Heart Failure	1.38166e-06	0.000850654
RP4-773N10.5	Melanoma	1.41333e-06	0.000868897
HOXA-AS4	Leukemia, Lymphocytic, Chronic, B-Cell	1.43403e-06	0.000880353
LL22NC03-N27C7.1	Stomach Neoplasms	1.46797e-06	0.000896672
RP11-213H15.3	PRRSV Infection	1.46797e-06	0.000896672
RP11-415J8.7	PRRSV Infection	1.46797e-06	0.000896672
INTS6-AS1	PRRSV Infection	1.46797e-06	0.000896672
AC062029.1	Anxiety Disorders	1.46797e-06	0.000896672
RP11-252P19.3	Anxiety Disorders	1.46797e-06	0.000896672
RP6-24A23.7	Glioma	1.502e-06	0.000912884
RP11-834C11.4	Lung Neoplasms	1.51186e-06	0.000917573
CTB-89H12.4	Hodgkin Disease	1.51499e-06	0.000918164
RP11-145M9.4	Heart Failure	1.54608e-06	0.000925183
RP11-819C21.1	Ovarian Neoplasms	1.54843e-06	0.000925292
MAGI1-IT1	Stomach Neoplasms	1.54366e-06	0.00092568
RP11-429D19.1	Stomach Neoplasms	1.54366e-06	0.00092568
HOXD-AS1	Leukemia, Myeloid	1.54284e-06	0.000927141
NEFL	Muscular Dystrophy, Facioscapulohumeral	1.55414e-06	0.000927402
MAGI1-IT1	Skin Neoplasms	1.56014e-06	0.000927739
RP11-429D19.1	Skin Neoplasms	1.56014e-06	0.000927739
AC093323.3	Cystitis, Interstitial	1.53929e-06	0.000928936
AC000068.5	Cystitis, Interstitial	1.53929e-06	0.000928936
WAC-AS1	Cystitis, Interstitial	1.53929e-06	0.000928936
LINC00341	Cystitis, Interstitial	1.53929e-06	0.000928936
AC006262.5	Leukemia, Promyelocytic, Acute	1.53929e-06	0.000928936
AC012146.7	Aortic Aneurysm, Thoracic	1.55979e-06	0.000929471
RP11-264B17.3	Inflammation	1.5747e-06	0.000933148
CTD-2116N17.1	Precursor Cell Lymphoblastic Leukemia-Lymphoma	1.5747e-06	0.000934446
HOTAIR	Musculoskeletal Abnormalities	1.58081e-06	0.000935469
LINC00338	Breast Neoplasms	1.60712e-06	0.000949721
CT49	Pre-Eclampsia	1.61481e-06	0.000950973
HOXA-AS2	Pre-Eclampsia	1.61481e-06	0.000950973
RP11-509J21.3	Pre-Eclampsia	1.61481e-06	0.000950973
CTD-2162K18.5	Pre-Eclampsia	1.61481e-06	0.000950973
HCG18	Stomach Neoplasms	1.66503e-06	0.000977171
MIAT	Fibrosis	1.67284e-06	0.000978395
CTD-2517M14.5	Fibrosis	1.67284e-06	0.000978395
MLLT4-AS1	Fibrosis	1.67284e-06	0.000978395
CTD-2339L15.1	Fibrosis	1.67284e-06	0.000978395
RP11-452L6.5	Leukemia, Myeloid, Acute	1.71525e-06	0.000999771
C14orf169	Schizophrenia	1.72067e-06	0.00100088
RP11-618G20.1	Schizophrenia	1.72067e-06	0.00100088
RP11-399O19.8	Glioma	1.72765e-06	0.00100289
POLDIP2	Atrial Fibrillation	1.74981e-06	0.00101437
LINC00338	Toxoplasma	1.75837e-06	0.00101795
C11orf95	Toxoplasmosis	1.76312e-06	0.00101932
CTB-89H12.4	Carcinoma, Squamous Cell	1.80105e-06	0.00103984
PTCHD3P1	Lung Neoplasms	1.86902e-06	0.00107762
ZNRD1-AS1	Hodgkin Disease	1.88371e-06	0.00108462
AC074117.10	Retinoblastoma	1.89691e-06	0.00109076
AC108142.1	Carcinoma, Non-Small-Cell Lung	1.91392e-06	0.00109758
GS1-251I9.4	Laryngeal Neoplasms	1.91292e-06	0.00109848
AC005083.1	Skin Neoplasms	1.92723e-06	0.00110225
RP11-399O19.8	Skin Neoplasms	1.92723e-06	0.00110225
RP5-1024G6.5	Skin Neoplasms	1.92723e-06	0.00110225
RP11-492E3.1	Colonic Neoplasms	1.93702e-06	0.00110488
AC105760.2	Pancreatic Neoplasms	1.94651e-06	0.00110881
GS1-124K5.11	Schizophrenia	1.95009e-06	0.00110937
MAGI1-IT1	Neoplasms	1.96688e-06	0.00111669
RP11-429D19.1	Neoplasms	1.96688e-06	0.00111669
CTA-204B4.6	Adrenocortical Carcinoma	1.99629e-06	0.00113113
EPB41L4A-AS1	Melanoma	2.01255e-06	0.00113883
XIST	Hepatitis B	2.05153e-06	0.00115935
RP11-159D12.9	Carcinoma, Basal Cell	2.08476e-06	0.00117657
HOXD-AS1	Hodgkin Disease	2.12091e-06	0.00119539
RP5-837J1.2	Urinary Bladder Neoplasms	2.12853e-06	0.00119811
RP11-197N18.2	Head and Neck Neoplasms	2.15145e-06	0.00120941
C11orf95	Glioma	2.15747e-06	0.0012112
AC005154.5	Diabetic Nephropathies	2.16053e-06	0.00121132
RP11-282O18.6	Myelodysplastic Syndromes	2.18301e-06	0.00122152
RP11-282O18.6	Retinoblastoma	2.18301e-06	0.00122152
RP11-31E23.1	Pre-Eclampsia	2.21597e-06	0.00123753
RP11-379K17.11	Carcinoma	2.22078e-06	0.00123859
RP11-170L3.8	Leukemia	2.22563e-06	0.00123967
CTB-89H12.4	Neoplasms	2.23976e-06	0.00124592
RP1-5O6.6	Ovarian Neoplasms	2.2454e-06	0.00124743
XIST	Leukemia, Myeloid, Acute	2.28154e-06	0.00126586
ZNRD1-AS1	Leukemia, B-Cell	2.36416e-06	0.00128496
UBXN8	Endometriosis	2.36746e-06	0.00128512
CTB-92J24.2	Skin Neoplasms	2.35551e-06	0.001286
LINC00472	Skin Neoplasms	2.35551e-06	0.001286
RP11-156E6.1	Heart Failure	2.36095e-06	0.0012865
LINC00511	Osteosarcoma	2.36416e-06	0.0012866
RP11-429J17.7	Helplessness, Learned	2.34874e-06	0.00129139
MATN1-AS1	Helplessness, Learned	2.34874e-06	0.00129139
AC092835.2	PRRSV Infection	2.34874e-06	0.00129139
CTD-2538C1.2	PRRSV Infection	2.34874e-06	0.00129139
AC079117.1	PRRSV Infection	2.34874e-06	0.00129139
AC006262.5	PRRSV Infection	2.34874e-06	0.00129139
RP4-665N4.8	Rhabdomyosarcoma	2.34874e-06	0.00129139
AP000304.2	Rhabdomyosarcoma	2.34874e-06	0.00129139
AC007036.5	Rhabdomyosarcoma	2.34874e-06	0.00129139
RP13-507I23.1	Nasopharyngeal Neoplasms	2.38244e-06	0.00129161
CTA-204B4.6	Ovarian Neoplasms	2.33975e-06	0.00129647
AC074117.10	Inflammation	2.39647e-06	0.00129757
RP11-197N18.2	Heart Failure	2.34591e-06	0.0012982
RP11-1103G16.1	Colonic Neoplasms	2.42607e-06	0.00131193
AC074117.10	Nasopharyngeal Neoplasms	2.49325e-06	0.00134655
RP11-473I1.10	Asthma	2.54332e-06	0.0013684
HOTAIR	Toxoplasma	2.54114e-06	0.00136981
RP11-355O1.11	Toxoplasma	2.54114e-06	0.00136981
MAGI1-IT1	Pre-Eclampsia	2.59264e-06	0.0013923
RP11-429D19.1	Pre-Eclampsia	2.59264e-06	0.0013923
SLC26A4-AS1	Aortic Aneurysm, Thoracic	2.62358e-06	0.00140626
RP6-24A23.7	Lung Neoplasms	2.66557e-06	0.00142697
RP11-139H15.1	Stomach Neoplasms	2.7403e-06	0.00146514
RP1-228H13.5	Cystitis, Interstitial	2.75358e-06	0.0014704
RP1-39G22.7	Heart Failure	2.82632e-06	0.00150736
RP11-220I1.1	Pre-Eclampsia	2.84513e-06	0.00151549
RP11-701H24.4	Skin Neoplasms	2.8514e-06	0.00151599
RP11-197P3.5	Skin Neoplasms	2.8514e-06	0.00151599
H19	Hematologic Neoplasms	2.92253e-06	0.00155091
CT49	Carcinoma	2.95983e-06	0.0015639
HOXA-AS2	Carcinoma	2.95983e-06	0.0015639
RP11-509J21.3	Carcinoma	2.95983e-06	0.0015639
CTD-2162K18.5	Carcinoma	2.95983e-06	0.0015639
CASP8AP2	Sarcoma, Kaposi	2.95673e-06	0.00156711
RP11-452L6.5	Endometrial Neoplasms	3.01034e-06	0.00158568
AC005154.5	Carcinoma, Non-Small-Cell Lung	3.01533e-06	0.00158635
ZNF518A	Lymphoma, Primary Effusion	3.04785e-06	0.00160148
AC108142.1	Heart Failure	3.06497e-06	0.00160849
HOXA11-AS	Inflammation	3.06886e-06	0.00160856
MALAT1	Lupus Erythematosus, Systemic	3.083e-06	0.00161201
RP11-145M9.4	Carcinoma	3.07982e-06	0.00161232
LINC00839	Burkitt Lymphoma	3.11699e-06	0.00162282
LINC00839	Lymphoma, Mantle-Cell	3.11699e-06	0.00162282
TTTY15	Endometriosis	3.11502e-06	0.00162576
RP11-727A23.5	Endometriosis	3.11502e-06	0.00162576
RP11-21N3.1	Heart Failure	3.18452e-06	0.00165294
RP11-68L18.1	Heart Failure	3.18452e-06	0.00165294
RP11-80H5.7	Heart Failure	3.18452e-06	0.00165294
EPB41L4A-AS1	Neoplasms	3.19482e-06	0.00165426
RP11-315C6.3	Pre-Eclampsia	3.20502e-06	0.00165753
LINC00707	Aortic Aneurysm, Thoracic	3.21663e-06	0.00165951
RP11-701H24.2	Carcinoma	3.21379e-06	0.00166005
RP11-64K12.2	Schizophrenia	3.26258e-06	0.00168118
SNHG16	Prostatic Neoplasms	3.28549e-06	0.00169094
XIST	Lymphoma, B-Cell	3.31562e-06	0.00170439
SNHG16	Stomach Neoplasms	3.34404e-06	0.00170463
RP11-139H15.1	Heart Failure	3.34111e-06	0.00170517
CTC-444N24.8	Urinary Bladder Neoplasms	3.35082e-06	0.00170605
RP11-473I1.10	Muscular Dystrophy, Facioscapulohumeral	3.36256e-06	0.00170998
MIAT	Kidney Diseases	3.34086e-06	0.00171119
CTD-2517M14.5	Kidney Diseases	3.34086e-06	0.00171119
MLLT4-AS1	Kidney Diseases	3.34086e-06	0.00171119
CTD-2339L15.1	Kidney Diseases	3.34086e-06	0.00171119
RP11-290F20.1	Liver Diseases	3.34086e-06	0.00171119
KCNQ1OT1	Lymphoma, Primary Effusion	3.37701e-06	0.00171529
ZNRD1-AS1	Toxoplasmosis	3.42626e-06	0.00172898
RP11-615I2.7	Toxoplasmosis	3.42626e-06	0.00172898
RP11-701H24.2	Skin Neoplasms	3.42168e-06	0.00173179
AL589743.1	Skin Neoplasms	3.42168e-06	0.00173179
RP11-139H15.1	Skin Neoplasms	3.42168e-06	0.00173179
KCNQ1OT1	Carcinoma, Hepatocellular	3.42077e-06	0.00173545
RP11-226L15.5	Hepatitis C	3.46003e-06	0.00174088
EPB41L4A-AS1	Carcinoma, Non-Small-Cell Lung	3.45784e-06	0.00174183
RP11-498C9.15	Heart Failure	3.49058e-06	0.00175418
RP4-785G19.5	PRRSV Infection	3.52312e-06	0.00176533
AC079767.2	PRRSV Infection	3.52312e-06	0.00176533
ZNF883	PRRSV Infection	3.52312e-06	0.00176533
AC009299.3	PRRSV Infection	3.52312e-06	0.00176533
RP11-615I2.7	Stomach Neoplasms	3.57337e-06	0.00178422
GS1-358P8.4	Stomach Neoplasms	3.57337e-06	0.00178422
CTA-204B4.6	Leukemia, Myeloid, Acute	3.59494e-06	0.00179185
EMG1	Endometrial Neoplasms	3.64417e-06	0.00181427
RP5-1180C10.2	Leukemia, Lymphocytic, Chronic, B-Cell	3.67433e-06	0.00182715
RP11-282O18.6	Leukemia, Myeloid, Acute	3.69139e-06	0.0018303
RP11-1103G16.1	Head and Neck Neoplasms	3.69139e-06	0.0018303
HCG18	Glioma	3.68627e-06	0.00183096
CASP8AP2	Pituitary Neoplasms	3.72533e-06	0.00183965
CDKN2B-AS1	Endometriosis	3.72279e-06	0.00184052
AL163636.6	Carcinoma	3.72145e-06	0.001842
RP11-373L24.1	Ovarian Neoplasms	3.7376e-06	0.00184357
AC005152.2	Atrial Fibrillation	3.75529e-06	0.00185016
RP1-265C24.9	Neoplasms, Squamous Cell	3.7947e-06	0.00186742
RP11-73M18.8	Stomach Neoplasms	3.83461e-06	0.00188272
RP13-507I23.1	Leukemia, Myeloid, Acute	3.83221e-06	0.00188371
SLC37A4	Urinary Bladder Neoplasms	3.94106e-06	0.00193276
AC108142.1	Stomach Neoplasms	3.97815e-06	0.00194648
HCG18	Breast Neoplasms	3.97807e-06	0.00194867
RP11-145M9.4	Toxoplasmosis	3.99956e-06	0.00195024
LINC00511	Leukemia, Lymphocytic, Chronic, B-Cell	3.99913e-06	0.00195226
NEAT1	Pituitary Neoplasms	3.99585e-06	0.00195289
RP4-622L5.2	Carcinoma, Renal Cell	4.03466e-06	0.00195507
RP11-519M16.1	Carcinoma, Renal Cell	4.03466e-06	0.00195507
NEAT1	Myelodysplastic Syndromes	4.04176e-06	0.00195518
AC005083.1	Pre-Eclampsia	4.03431e-06	0.00195935
RP5-1024G6.5	Pre-Eclampsia	4.03431e-06	0.00195935
TTTY15	Head and Neck Neoplasms	4.03159e-06	0.0019625
RP11-727A23.5	Head and Neck Neoplasms	4.03159e-06	0.0019625
RP11-38P22.2	Parkinson Disease	4.10039e-06	0.00198129
CTB-89H12.4	Osteosarcoma	4.12838e-06	0.00199256
HOXA11-AS	Retinoblastoma	4.14507e-06	0.00199836
LIFR-AS1	Fibrosis	4.17005e-06	0.00200587
RP11-303E16.8	Fibrosis	4.17005e-06	0.00200587
SIK3-IT1	Fibrosis	4.17005e-06	0.00200587
LINC00707	Schizophrenia	4.19187e-06	0.00201183
GS1-358P8.4	Neoplasms	4.20407e-06	0.00201315
CT49	Stomach Neoplasms	4.24148e-06	0.00201411
HOXA-AS2	Stomach Neoplasms	4.24148e-06	0.00201411
RP11-509J21.3	Stomach Neoplasms	4.24148e-06	0.00201411
CTD-2162K18.5	Stomach Neoplasms	4.24148e-06	0.00201411
SNHG12	Cystitis, Interstitial	4.20197e-06	0.0020144
CT49	Glioma	4.22483e-06	0.00201518
HOXA-AS2	Glioma	4.22483e-06	0.00201518
RP11-509J21.3	Glioma	4.22483e-06	0.00201518
CTD-2162K18.5	Glioma	4.22483e-06	0.00201518
RP11-220I1.1	Carcinoma	4.21514e-06	0.00201619
PVT1	Hodgkin Disease	4.28819e-06	0.00203064
XIST	Azoospermia	4.31757e-06	0.00204229
LINC00263	Leukemia, Myeloid, Acute	4.3399e-06	0.00204491
RP11-498P14.3	Head and Neck Neoplasms	4.3399e-06	0.00204491
RP11-277P12.20	Leukemia, Myeloid, Acute	4.3399e-06	0.00204491
RP11-457M11.2	Head and Neck Neoplasms	4.3399e-06	0.00204491
XXbac-BPG300A18.13	Head and Neck Neoplasms	4.3399e-06	0.00204491
XXbac-BPG300A18.13	Leukemia, Myeloid, Acute	4.3399e-06	0.00204491
RP11-363E7.4	Burkitt Lymphoma	4.37973e-06	0.00205235
RP11-363E7.4	Lymphoma, Mantle-Cell	4.37973e-06	0.00205235
RP4-614O4.11	Astrocytoma	4.37973e-06	0.00205574
LINC00094	Carcinoma, Basal Cell	4.43041e-06	0.00207268
RP11-1149O23.3	Cystitis, Interstitial	4.56087e-06	0.00212672
RP11-303E16.2	Cystitis, Interstitial	4.56087e-06	0.00212672
AC104389.28	Cystitis, Interstitial	4.56087e-06	0.00212672
PTCHD3P1	Retinoblastoma	4.55277e-06	0.0021276
RP11-220I1.1	Toxoplasmosis	4.64978e-06	0.00216345
H19	Ovarian Neoplasms	4.67276e-06	0.00217178
ZNF761	Kidney Diseases	4.68729e-06	0.00217616
CTA-204B4.6	Carcinoma, Renal Cell	4.69643e-06	0.00217803
ZNF518A	Endometrial Neoplasms	4.75147e-06	0.00220116
UBXN8	Carcinoma, Renal Cell	4.7796e-06	0.00221179
RP11-31E23.1	Skin Neoplasms	4.81406e-06	0.00222412
RP11-156E6.1	Skin Neoplasms	4.81406e-06	0.00222412
KCNQ1OT1	Melanoma	4.8492e-06	0.00223672
CDKN2B-AS1	Neoplasms	4.85906e-06	0.00223764
RP11-399O19.8	Neoplasms	4.85906e-06	0.00223764
DLEU2	Parkinson Disease	4.88477e-06	0.00223861
HOXA-AS4	Lymphoma, B-Cell	4.88477e-06	0.00223861
RP11-175K6.1	Mesothelioma	4.88477e-06	0.00223861
LINC00087	Mesothelioma	4.88477e-06	0.00223861
RP11-657O9.1	Mesothelioma	4.88477e-06	0.00223861
AP000265.1	Mesothelioma	4.88477e-06	0.00223861
CTD-2377D24.6	Mesothelioma	4.88477e-06	0.00223861
EPB41L4A-AS1	Lymphoma, B-Cell	4.92282e-06	0.00224639
CTA-204B4.6	Endometriosis	4.94219e-06	0.00225283
CTB-89H12.4	Alzheimer Disease	4.96796e-06	0.00226215
RP4-665N4.8	Diabetic Nephropathies	5.03302e-06	0.00228083
RP4-665N4.8	Muscular Dystrophy, Duchenne	5.03302e-06	0.00228083
AP000304.2	Diabetic Nephropathies	5.03302e-06	0.00228083
AP000304.2	Muscular Dystrophy, Duchenne	5.03302e-06	0.00228083
AC007036.5	Diabetic Nephropathies	5.03302e-06	0.00228083
AC007036.5	Muscular Dystrophy, Duchenne	5.03302e-06	0.00228083
MAGI1-IT1	Carcinoma	5.06771e-06	0.00228683
RP11-429D19.1	Carcinoma	5.06771e-06	0.00228683
RP1-265C24.9	PRRSV Infection	5.03302e-06	0.00228934
NUTM2A-AS1	Myelodysplastic Syndromes	5.08402e-06	0.00228935
NUTM2A-AS1	Retinoblastoma	5.08402e-06	0.00228935
UBXN8	Inflammation	5.16892e-06	0.0023239
CTB-89H12.4	Glioma	5.20144e-06	0.00233606
MALAT1	Prostatic Neoplasms	5.25445e-06	0.00235738
RP11-819C21.1	Melanoma	5.2984e-06	0.00237461
RP11-543D5.2	Leukemia, Lymphocytic, Chronic, B-Cell	5.38481e-06	0.00237713
AC003092.1	Leukemia, Lymphocytic, Chronic, B-Cell	5.38481e-06	0.00237713
RP11-677M14.3	Leukemia, Lymphocytic, Chronic, B-Cell	5.38481e-06	0.00237713
CTB-50E14.6	Leukemia, Lymphocytic, Chronic, B-Cell	5.38481e-06	0.00237713
DLG1-AS1	Leukemia, Lymphocytic, Chronic, B-Cell	5.38481e-06	0.00237713
RP11-383J24.5	Leukemia, Lymphocytic, Chronic, B-Cell	5.38481e-06	0.00237713
RP3-486L4.3	Leukemia, Lymphocytic, Chronic, B-Cell	5.38481e-06	0.00237713
RP11-461L13.3	Leukemia, Lymphocytic, Chronic, B-Cell	5.38481e-06	0.00237713
CTB-89H12.4	Lymphoma, Mantle-Cell	5.3274e-06	0.00238011
RP11-996F15.2	Neoplasms	5.31635e-06	0.00238015
CTA-204B4.6	Carcinoma, Hepatocellular	5.32637e-06	0.00238214
AC108142.1	Glioma	5.42417e-06	0.00238341
AP006222.2	Urinary Bladder Neoplasms	5.36301e-06	0.00238726
RP11-701H24.5	Urinary Bladder Neoplasms	5.36301e-06	0.00238726
ZNRD1-AS1	Leukemia, Myeloid	5.35613e-06	0.00238794
YLPM1	Pituitary Neoplasms	5.37515e-06	0.00238893
RP11-216F19.2	Rhabdomyosarcoma	5.38481e-06	0.00238949
AC084219.4	Toxoplasmosis	5.38481e-06	0.00238949
RP11-615I2.7	Precursor Cell Lymphoblastic Leukemia-Lymphoma	5.35435e-06	0.00238964
H19	Mesothelioma	5.50127e-06	0.0024148
C1RL-AS1	Uterine Cervical Neoplasms	5.52164e-06	0.00242125
H19	Colorectal Neoplasms	5.59125e-06	0.00244926
DYX1C1-CCPG1	Aortic Aneurysm, Thoracic	5.61298e-06	0.00245625
MIR17HG	Skin Neoplasms	5.65128e-06	0.00246669
MIAT	Lymphoma, B-Cell	5.65128e-06	0.00246669
RP11-315C6.3	Skin Neoplasms	5.65128e-06	0.00246669
RP5-1024G6.8	Skin Neoplasms	5.65128e-06	0.00246669
TUG1	Lung Neoplasms	5.71732e-06	0.00248661
NEAT1	Sarcoma, Kaposi	5.71649e-06	0.00248879
RP11-399O19.8	Stomach Neoplasms	5.74561e-06	0.00249637
RP11-145M9.4	Azoospermia	5.75359e-06	0.00249729
RP11-15A1.3	Anxiety Disorders	5.83805e-06	0.00253009
RP11-453F18__B.1	Anxiety Disorders	5.83805e-06	0.00253009
XIST	Schizophrenia	5.9799e-06	0.00257717
RP11-923I11.1	Head and Neck Neoplasms	5.97182e-06	0.00257759
RP11-923I11.1	Leukemia, Myeloid, Acute	5.97182e-06	0.00257759
ZNF518A	Carcinoma, Hepatocellular	5.96788e-06	0.0025798
RP11-819C21.1	Nasopharyngeal Neoplasms	5.96197e-06	0.00257987
CTD-2020K17.1	Carcinoma, Non-Small-Cell Lung	6.09148e-06	0.00262129
LINC00511	Carcinoma, Non-Small-Cell Lung	6.09148e-06	0.00262129
RP11-379K17.11	Hodgkin Disease	6.18656e-06	0.0026555
MAP3K14	Glioma	6.19799e-06	0.00265774
RP5-1180C10.2	Myelodysplastic Syndromes	6.18656e-06	0.00265818
LINC00839	Hodgkin Disease	6.24967e-06	0.0026665
CT49	Azoospermia	6.24967e-06	0.00267318
HOXA-AS2	Azoospermia	6.24967e-06	0.00267318
RP11-509J21.3	Azoospermia	6.24967e-06	0.00267318
CTD-2162K18.5	Azoospermia	6.24967e-06	0.00267318
NEAT1	Asthma	6.28593e-06	0.00267929
PVT1	Glioma	6.33155e-06	0.00269604
CTA-204B4.6	Pancreatic Neoplasms	6.39589e-06	0.00272072
CTD-3138B18.5	Melanoma	6.44472e-06	0.00273876
OIP5-AS1	Lung Neoplasms	6.49495e-06	0.00275736
LINC00263	Endometrial Neoplasms	6.52616e-06	0.00276511
RP11-277P12.20	Endometrial Neoplasms	6.52616e-06	0.00276511
XXbac-BPG300A18.13	Endometrial Neoplasms	6.52616e-06	0.00276511
AC005154.6	Liver Diseases	6.59317e-06	0.00278382
LINC00338	Skin Neoplasms	6.59317e-06	0.00278382
MAP3K14	Neoplasms	6.58852e-06	0.002786
RP13-507I23.1	Hypertrophy	6.70927e-06	0.00282865
RP11-923I11.1	Retinoblastoma	6.79693e-06	0.00285995
CTD-2270L9.5	Retinoblastoma	6.79693e-06	0.00285995
RP11-27I1.2	Retinoblastoma	6.79693e-06	0.00285995
RP11-473I1.10	Neoplasms	6.93349e-06	0.00290025
RP11-480D4.3	PRRSV Infection	6.92041e-06	0.00290189
RP4-665N4.8	Aortic Aneurysm, Thoracic	6.92041e-06	0.00290189
AP000304.2	Aortic Aneurysm, Thoracic	6.92041e-06	0.00290189
AC007036.5	Aortic Aneurysm, Thoracic	6.92041e-06	0.00290189
NEAT1	Leukemia, Myeloid, Acute	6.96257e-06	0.00290671
RP11-66B24.4	Carcinoma, Non-Small-Cell Lung	6.96104e-06	0.00290892
RP11-220I1.1	Breast Neoplasms	7.02102e-06	0.00292825
RP13-507I23.1	Neoplasms	7.12395e-06	0.00295961
RP11-54O7.3	Cystitis, Interstitial	7.12262e-06	0.00296483
CTD-3014M21.4	Cystitis, Interstitial	7.12262e-06	0.00296483
RP11-349A22.5	Cystitis, Interstitial	7.12262e-06	0.00296483
XIST	Adenocarcinoma	7.23488e-06	0.00299113
CT49	Neoplasms	7.22647e-06	0.00299491
HOXA-AS2	Neoplasms	7.22647e-06	0.00299491
RP11-509J21.3	Neoplasms	7.22647e-06	0.00299491
CTD-2162K18.5	Neoplasms	7.22647e-06	0.00299491
RP11-498E2.8	Carotid Artery Diseases	7.29789e-06	0.00300698
RP11-498E2.8	HEV	7.29789e-06	0.00300698
RP11-498E2.8	Papilary thyroid carcinoma	7.29789e-06	0.00300698
RP11-529K1.2	Carotid Artery Diseases	7.29789e-06	0.00300698
RP11-529K1.2	HEV	7.29789e-06	0.00300698
RP11-529K1.2	Papilary thyroid carcinoma	7.29789e-06	0.00300698
RP11-923I11.1	Inflammation	7.3606e-06	0.0030197
CTD-2270L9.5	Inflammation	7.3606e-06	0.0030197
RP11-27I1.2	Inflammation	7.3606e-06	0.0030197
SCARNA10	Endometriosis	7.39038e-06	0.0030261
XIST	Autistic Disorder	7.40778e-06	0.00303031
CTB-89H12.4	Melanoma	7.43755e-06	0.00303958
RP11-145M9.4	Stomach Neoplasms	7.44972e-06	0.00304164
SCAMP1	Neoplasms	7.48065e-06	0.00304989
LINC00657	Neoplasms	7.48065e-06	0.00304989
RP11-347I19.3	Ovarian Neoplasms	7.58329e-06	0.00308731
RP11-96D1.6	Carcinoma	7.61278e-06	0.00309489
KB-1460A1.5	Carcinoma	7.61278e-06	0.00309489
RP11-498C9.15	Skin Neoplasms	7.64807e-06	0.0031048
PPP1R9B	Carcinoma	7.65611e-06	0.0031051
RP11-347I19.3	Parkinson Disease	7.9145e-06	0.00320229
RP11-218M22.1	Lymphoma, B-Cell	7.9145e-06	0.00320229
MALAT1	Colorectal Neoplasms	7.90364e-06	0.00320245
RP5-1172N10.3	Lymphoma, Mantle-Cell	8.09606e-06	0.0032711
NEFL	Lung Neoplasms	8.14162e-06	0.00328019
RP11-311C24.1	Parkinson Disease	8.13141e-06	0.00328227
MAL2	Retinoblastoma	8.1398e-06	0.00328256
RP11-473I1.10	Heart Failure	8.16263e-06	0.00328555
MIR4720	Toxoplasmosis	8.18621e-06	0.00329194
XIST	Pituitary Neoplasms	8.24288e-06	0.00330227
RP11-361F15.2	Glioma	8.22189e-06	0.00330317
XIST	Medulloblastoma	8.23041e-06	0.00330349
MAP3K14	Hodgkin Disease	8.23947e-06	0.00330401
SNHG7	Leukemia, Promyelocytic, Acute	8.35235e-06	0.003315
RP11-379K17.11	Lymphoma, Mantle-Cell	8.36058e-06	0.00331519
RP11-226L15.5	Glioma	8.37483e-06	0.00331621
RP11-429D19.1	Glioma	8.37483e-06	0.00331621
AC005083.1	Carcinoma	8.35082e-06	0.00332058
RP11-399O19.8	Carcinoma	8.35082e-06	0.00332058
RP5-1024G6.5	Carcinoma	8.35082e-06	0.00332058
LIFR-AS1	Kidney Diseases	8.31603e-06	0.00332067
HOXA-AS3	Fibrosis	8.31603e-06	0.00332067
RP11-303E16.8	Kidney Diseases	8.31603e-06	0.00332067
RP11-290F20.1	Fibrosis	8.31603e-06	0.00332067
SIK3-IT1	Kidney Diseases	8.31603e-06	0.00332067
AC012146.7	Fibrosis	8.31603e-06	0.00332067
SNHG16	Myelodysplastic Syndromes	8.40649e-06	0.00332412
TTN-AS1	Leukemia, Lymphocytic, Chronic, B-Cell	8.47988e-06	0.00334385
RP11-214O1.2	Endometriosis	8.47466e-06	0.00334488
LINC00839	Hemangiosarcoma	8.46917e-06	0.00334581
EPB41L4A-AS1	Prostatic Neoplasms	8.5104e-06	0.00335278
RP11-373L24.1	Lung Neoplasms	8.5245e-06	0.00335524
HOXA-AS4	Hepatitis C	8.53681e-06	0.00335699
MAP3K14	Heart Failure	8.55236e-06	0.00336001
RP11-361F15.2	Leukemia, Lymphocytic, Chronic, B-Cell	8.6809e-06	0.00340737
MAGI1-IT1	Azoospermia	8.77778e-06	0.00343749
RP11-429D19.1	Azoospermia	8.77778e-06	0.00343749
RP11-355O1.11	Pre-Eclampsia	8.76794e-06	0.00343837
CTD-2517M14.5	Hepatitis C	8.8247e-06	0.00344165
COX10-AS1	Skin Neoplasms	8.8247e-06	0.00344795
RP11-355O1.11	Skin Neoplasms	8.8247e-06	0.00344795
RP11-73M18.8	Skin Neoplasms	8.8247e-06	0.00344795
RP11-27I1.2	Nasopharyngeal Neoplasms	8.88431e-06	0.00346173
RP11-315C6.3	Neoplasms	8.94326e-06	0.00348152
RP11-452L6.5	Lung Neoplasms	8.99745e-06	0.00349943
RP11-218M22.1	Leukemia, Lymphocytic, Chronic, B-Cell	9.01161e-06	0.00350174
RP11-159D12.9	Urinary Bladder Neoplasms	9.02402e-06	0.00350337
RP11-361F15.2	Prostatic Neoplasms	9.18059e-06	0.00356092
ALMS1-IT1	PRRSV Infection	9.22721e-06	0.00357413
AC005943.5	PRRSV Infection	9.22721e-06	0.00357413
MIAT	Rhabdomyosarcoma	9.32736e-06	0.0036031
CTD-2517M14.5	Rhabdomyosarcoma	9.32736e-06	0.0036031
MLLT4-AS1	Rhabdomyosarcoma	9.32736e-06	0.0036031
CTD-2339L15.1	Rhabdomyosarcoma	9.32736e-06	0.0036031
MAP3K14	Toxoplasmosis	9.35099e-06	0.00360408
MIR4720	Nasopharyngeal Neoplasms	9.39614e-06	0.00361821
RP11-218M22.1	Arthritis, Rheumatoid	9.45115e-06	0.00362957
RP11-363E7.4	Hodgkin Disease	9.44827e-06	0.00363173
AC074117.10	Leukemia, Myeloid, Acute	9.46992e-06	0.0036335
AC016747.3	Atrial Fibrillation	9.44827e-06	0.003635
SNHG16	Sarcoma, Kaposi	9.80363e-06	0.00375479
SCARNA10	Head and Neck Neoplasms	9.80363e-06	0.00375816
LINC00511	Schizophrenia	9.8542e-06	0.00377077
RP11-834C11.4	Myelodysplastic Syndromes	9.93181e-06	0.00379707
RP11-492E3.1	Head and Neck Neoplasms	1.00355e-05	0.00383156
RP11-834C11.4	Leukemia, Myeloid, Acute	1.00355e-05	0.00383156
H19	Hemangiosarcoma	1.01122e-05	0.00385567
RP11-392M18.5	Skin Neoplasms	1.01321e-05	0.00385807
RP11-197N18.2	Skin Neoplasms	1.01321e-05	0.00385807
RP11-452L6.5	Colonic Neoplasms	1.01786e-05	0.00386373
CTB-89H12.4	Lymphoma, B-Cell	1.01678e-05	0.00386478
CTB-89H12.4	Mesothelioma	1.01678e-05	0.00386478
U47924.19	Endometrial Neoplasms	1.02073e-05	0.00387118
RP13-507I23.1	Lung Neoplasms	1.02449e-05	0.00388199
LINC00665	Lung Neoplasms	1.03796e-05	0.00392953
RP11-1103G16.1	Neoplasms	1.04384e-05	0.00394828
AC105760.2	Endometriosis	1.05322e-05	0.00398024
RP11-543D5.2	Pituitary Neoplasms	1.06176e-05	0.00398251
AC003092.1	Pituitary Neoplasms	1.06176e-05	0.00398251
RP11-677M14.3	Pituitary Neoplasms	1.06176e-05	0.00398251
CTB-50E14.6	Pituitary Neoplasms	1.06176e-05	0.00398251
DLG1-AS1	Pituitary Neoplasms	1.06176e-05	0.00398251
RP11-383J24.5	Pituitary Neoplasms	1.06176e-05	0.00398251
RP3-486L4.3	Pituitary Neoplasms	1.06176e-05	0.00398251
RP11-461L13.3	Pituitary Neoplasms	1.06176e-05	0.00398251
LINC00338	Heart Failure	1.05481e-05	0.00398272
PVT1	Neuroblastoma	1.05745e-05	0.00398915
ALMS1-IT1	Cystitis, Interstitial	1.06176e-05	0.0040001
ILF3-AS1	Cystitis, Interstitial	1.06176e-05	0.0040001
C14orf169	Aortic Aneurysm, Thoracic	1.07956e-05	0.00403334
HCG18	Carcinoma, Hepatocellular	1.0826e-05	0.00404116
RP11-214O1.2	Head and Neck Neoplasms	1.09268e-05	0.00407342
RP11-996F15.2	Head and Neck Neoplasms	1.09268e-05	0.00407342
RP11-363E7.4	Hemangiosarcoma	1.10404e-05	0.00408898
AC074117.10	Neoplasms	1.10021e-05	0.00409613
RP11-371I1.2	Atrial Fibrillation	1.10404e-05	0.00409966
CTD-3064H18.6	Atrial Fibrillation	1.10404e-05	0.00409966
RP11-73K9.2	Atrial Fibrillation	1.10404e-05	0.00409966
TPT1-AS1	Atrial Fibrillation	1.10404e-05	0.00409966
RP13-890H12.2	Atrial Fibrillation	1.10404e-05	0.00409966
CTA-204B4.6	Leukemia, Lymphocytic, Chronic, B-Cell	1.12157e-05	0.00414314
CASP8AP2	Carcinoma, Renal Cell	1.12127e-05	0.00414562
RP5-955M13.3	Carcinoma, Non-Small-Cell Lung	1.12088e-05	0.00414775
ZNRD1-AS1	Toxoplasma	1.15372e-05	0.0042582
KCNQ1OT1	Pituitary Neoplasms	1.16193e-05	0.00428479
ZNF518A	Stomach Neoplasms	1.16937e-05	0.0043085
AC105760.2	Endometrial Neoplasms	1.19649e-05	0.00440463
RP11-399O19.8	Azoospermia	1.20817e-05	0.00444189
RP5-1024G6.5	Azoospermia	1.20817e-05	0.00444189
ZNRD1-AS1	Uterine Cervical Neoplasms	1.22503e-05	0.00449804
NEAT1	Breast Neoplasms	1.22611e-05	0.00449815
CTD-2037K23.2	Carcinoma	1.24494e-05	0.00456332
RP11-267N12.3	Mesothelioma	1.25654e-05	0.00459791
RP11-50E11.3	Mesothelioma	1.25654e-05	0.00459791
KB-1732A1.1	Mesothelioma	1.25654e-05	0.00459791
RP11-96D1.6	Heart Failure	1.25989e-05	0.00460033
KB-1460A1.5	Heart Failure	1.25989e-05	0.00460033
HCG18	Neoplasms	1.26307e-05	0.00460602
RP13-507I23.1	Carcinoma, Non-Small-Cell Lung	1.27497e-05	0.00464544
CTD-3185P2.1	Stomach Neoplasms	1.287e-05	0.00468528
XIST	Hepatitis C	1.29539e-05	0.00471178
RP11-973H7.2	Glioma	1.29986e-05	0.00472
SCARNA10	Endometrial Neoplasms	1.29925e-05	0.00472181
RP11-139H15.1	Pre-Eclampsia	1.30294e-05	0.00472715
ZNRD1-AS1	Carcinoma, Squamous Cell	1.32799e-05	0.00481396
CTB-89H12.4	Leukemia, B-Cell	1.35581e-05	0.00491062
EPB41L4A-AS1	Periodontal Diseases	1.38403e-05	0.00500858
ZNF718	Burkitt Lymphoma	1.39368e-05	0.00503498
HOXD-AS1	Burkitt Lymphoma	1.39368e-05	0.00503498
HOXD-AS1	Lymphoma, Mantle-Cell	1.39368e-05	0.00503498
RP11-429J17.2	Leukemia, Myeloid, Chronic-Phase	1.39707e-05	0.00503658
GS1-124K5.11	Liver Diseases	1.39707e-05	0.00503658
XXbac-B461K10.4	Lymphoma, B-Cell	1.41649e-05	0.0051001
ERVK3-1	Parkinson Disease	1.42801e-05	0.00513723
KCNQ1OT1	Carcinoma, Squamous Cell	1.43028e-05	0.00514107
SNHG16	Hodgkin Disease	1.43258e-05	0.00514502
HOXA-AS4	Fibrosis	1.4511e-05	0.00517234
RP11-549J18.1	Liver Failure	1.4511e-05	0.00517234
XXbac-BPG254F23.6	Anxiety Disorders	1.4511e-05	0.00517234
ERVK3-1	Aortic Aneurysm, Thoracic	1.45075e-05	0.00518843
AC016747.3	Aortic Aneurysm, Thoracic	1.45075e-05	0.00518843
RP5-955M13.3	Aortic Aneurysm, Thoracic	1.45075e-05	0.00518843
RP11-16E12.2	Aortic Aneurysm, Thoracic	1.45075e-05	0.00518843
GS1-251I9.4	Hypertension	1.45075e-05	0.00518843
AC005154.5	Neoplasms	1.44869e-05	0.00519412
ZNF518A	Uterine Cervical Neoplasms	1.44803e-05	0.00519613
PTCHD3P1	Endometrial Neoplasms	1.49074e-05	0.00530477
RP11-379K17.11	Skin Neoplasms	1.49336e-05	0.00530744
AC108142.1	Skin Neoplasms	1.49336e-05	0.00530744
ZNF518A	Prostatic Neoplasms	1.49701e-05	0.00531379
RP11-615I2.7	Pre-Eclampsia	1.50873e-05	0.00535095
CTD-2574D22.4	Leukemia, Lymphocytic, Chronic, B-Cell	1.51648e-05	0.00535838
AP001065.2	Leukemia, Lymphocytic, Chronic, B-Cell	1.51648e-05	0.00535838
RP11-204M4.2	Leukemia, Lymphocytic, Chronic, B-Cell	1.51648e-05	0.00535838
RP11-390P2.4	Leukemia, Lymphocytic, Chronic, B-Cell	1.51648e-05	0.00535838
AC004383.4	Leukemia, Lymphocytic, Chronic, B-Cell	1.51648e-05	0.00535838
RP11-2C24.4	Leukemia, Lymphocytic, Chronic, B-Cell	1.51648e-05	0.00535838
RP5-1024G6.5	Heart Failure	1.51341e-05	0.00536309
RP11-214C8.5	Helplessness, Learned	1.52411e-05	0.00536977
CTD-3138B18.5	Endometriosis	1.53215e-05	0.00539363
HOTAIR	Leukemia, Myeloid	1.53923e-05	0.00541187
RP11-355O1.11	Leukemia, Myeloid	1.53923e-05	0.00541187
CTB-89H12.4	Toxoplasmosis	1.54621e-05	0.005423
CTC-444N24.11	Toxoplasmosis	1.54621e-05	0.005423
CTA-204B4.6	Lung Neoplasms	1.5448e-05	0.00542475
RP11-68L18.1	Carcinoma	1.5514e-05	0.0054345
RP11-519M16.1	Urinary Bladder Neoplasms	1.55928e-05	0.00545764
AC084219.4	Prostatic Neoplasms	1.56172e-05	0.00546171
EMG1	Ovarian Neoplasms	1.56871e-05	0.00546375
AC005083.1	Glioma	1.56867e-05	0.00547031
RP5-1024G6.5	Glioma	1.56867e-05	0.00547031
MALAT1	Carcinoma, Basal Cell	1.56743e-05	0.00547495
MALAT1	Neoplasms, Squamous Cell	1.56743e-05	0.00547495
SCAMP1	Stomach Neoplasms	1.61492e-05	0.0056201
CTB-92J24.2	Azoospermia	1.63319e-05	0.00566521
CASP8AP2	Carcinoma, Non-Small-Cell Lung	1.63174e-05	0.00566709
HNRNPU-AS1	Carcinoma, Non-Small-Cell Lung	1.63174e-05	0.00566709
NUTM2A-AS1	Head and Neck Neoplasms	1.63085e-05	0.00567091
HOXA-AS4	Retinoblastoma	1.64467e-05	0.00570039
HOXA-AS3	Kidney Diseases	1.65601e-05	0.00573037
RP11-290F20.1	Kidney Diseases	1.65601e-05	0.00573037
AC012146.7	Kidney Diseases	1.65601e-05	0.00573037
LINC00657	Carcinoma, Basal Cell	1.66126e-05	0.00573923
ZNF518A	Mesothelioma	1.69532e-05	0.00585217
HOXA-AS4	Leukemia, Myeloid, Acute	1.69829e-05	0.0058577
MAP3K14	Breast Neoplasms	1.70125e-05	0.00586314
MAP3K14	Azoospermia	1.73378e-05	0.00597045
RP13-507I23.1	Asthma	1.73844e-05	0.00598167
RP11-145M9.4	Glioma	1.74676e-05	0.00600545
CTA-204B4.6	Periodontitis	1.74975e-05	0.00600604
MAP3K14	Carcinoma	1.74898e-05	0.00600826
AC108142.1	Carcinoma	1.75527e-05	0.0060153
RP11-379K17.11	Leukemia, B-Cell	1.75389e-05	0.00601541
AC105760.2	Mycosis Fungoides	1.78673e-05	0.00611823
MALAT1	Glioblastoma	1.78934e-05	0.00612222
NEFL	Schizophrenia	1.8028e-05	0.00616336
AP006222.2	Carcinoma, Renal Cell	1.82127e-05	0.00621904
RP11-701H24.5	Carcinoma, Renal Cell	1.82127e-05	0.00621904
RP11-21N3.1	Leukemia, Lymphocytic, Chronic, B-Cell	1.83317e-05	0.00625214
CTB-89H12.4	Neuroblastoma	1.87398e-05	0.00638624
CTC-444N24.8	Carcinoma, Renal Cell	1.88871e-05	0.00639557
RP11-473I1.10	Mycosis Fungoides	1.8912e-05	0.0063989
C11orf95	Skin Neoplasms	1.8968e-05	0.00640771
CTD-2574D22.4	Pituitary Neoplasms	1.88754e-05	0.0064094
AP001065.2	Pituitary Neoplasms	1.88754e-05	0.0064094
RP11-204M4.2	Pituitary Neoplasms	1.88754e-05	0.0064094
RP11-390P2.4	Pituitary Neoplasms	1.88754e-05	0.0064094
AC004383.4	Pituitary Neoplasms	1.88754e-05	0.0064094
AP001065.15	Leukemia, Myeloid	1.88754e-05	0.0064094
AC005307.3	Neoplasms	1.89636e-05	0.00641129
ZNF718	Lymphoma	1.88664e-05	0.00642426
AD000090.2	Aortic Aneurysm, Thoracic	1.91533e-05	0.00645753
RP11-226L15.5	Aortic Aneurysm, Thoracic	1.91533e-05	0.00645753
RP11-342K6.1	Aortic Aneurysm, Thoracic	1.91533e-05	0.00645753
AC084018.1	Aortic Aneurysm, Thoracic	1.91533e-05	0.00645753
RP11-145M9.4	Pre-Eclampsia	1.92532e-05	0.00647839
SNHG1	Carcinoma, Squamous Cell	1.93111e-05	0.00649277
LINC00641	Carcinoma, Renal Cell	1.9412e-05	0.00651898
LINC00665	Carcinoma, Renal Cell	1.9412e-05	0.00651898
SNHG16	Ovarian Neoplasms	1.94599e-05	0.00652737
RP11-379K17.11	Azoospermia	1.95096e-05	0.00653887
KCNQ1OT1	Pancreatic Neoplasms	1.95396e-05	0.00654379
H19	Burkitt Lymphoma	1.9588e-05	0.00654716
H19	Lymphoma, Mantle-Cell	1.9588e-05	0.00654716
ZNF518A	Asthma	1.95659e-05	0.00654746
TTTY15	Colonic Neoplasms	1.96943e-05	0.00656725
RP11-727A23.5	Colonic Neoplasms	1.96943e-05	0.00656725
RP11-218M22.1	Uterine Cervical Neoplasms	1.96806e-05	0.0065704
RP11-46C20.1	Medulloblastoma	1.99812e-05	0.0065959
RP11-452L6.5	Endometriosis	1.99812e-05	0.0065959
RP11-701H24.2	Stomach Neoplasms	2.0023e-05	0.00660203
MIAT	Diabetic Nephropathies	1.99292e-05	0.00660431
MIAT	Muscular Dystrophy, Duchenne	1.99292e-05	0.00660431
CTD-2517M14.5	Diabetic Nephropathies	1.99292e-05	0.00660431
CTD-2517M14.5	Muscular Dystrophy, Duchenne	1.99292e-05	0.00660431
MLLT4-AS1	Diabetic Nephropathies	1.99292e-05	0.00660431
MLLT4-AS1	Muscular Dystrophy, Duchenne	1.99292e-05	0.00660431
CTD-2339L15.1	Diabetic Nephropathies	1.99292e-05	0.00660431
CTD-2339L15.1	Muscular Dystrophy, Duchenne	1.99292e-05	0.00660431
LINC00667	Ovarian Neoplasms	2.00731e-05	0.00661347
RP11-91G21.2	Tongue Neoplasms	1.99292e-05	0.00663264
RP11-203J24.9	Sezary Syndrome	1.99292e-05	0.00663264
AP000721.4	Tongue Neoplasms	1.99292e-05	0.00663264
RP11-618G20.1	Hepatitis C	2.02014e-05	0.00665058
ZNRD1-AS1	Adrenocortical Carcinoma	2.02572e-05	0.00666382
RP11-379K17.11	Breast Neoplasms	2.04733e-05	0.00672972
AC005154.5	Melanoma	2.07901e-05	0.00682861
U47924.19	Diabetic Nephropathies	2.09078e-05	0.00686196
ZNRD1-AS1	Leukemia, Lymphocytic, Chronic, B-Cell	2.10341e-05	0.00689813
RP11-226L15.5	Mesothelioma	2.12155e-05	0.00694692
MAPKAPK5-AS1	Helplessness, Learned	2.12046e-05	0.00694869
RP11-156E6.1	Stomach Neoplasms	2.13271e-05	0.00697811
AC005154.6	Leukemia, Lymphocytic, Chronic, B-Cell	2.13544e-05	0.0069817
RP13-507I23.1	Head and Neck Neoplasms	2.14484e-05	0.00700706
C11orf95	Ovarian Neoplasms	2.14786e-05	0.00701156
NUTM2A-AS1	Ovarian Neoplasms	2.1627e-05	0.00705461
RP11-197P3.5	Azoospermia	2.17226e-05	0.00708038
RP4-665N4.8	Biliary Atresia	2.18937e-05	0.0071171
AP000304.2	Biliary Atresia	2.18937e-05	0.0071171
AC007036.5	Biliary Atresia	2.18937e-05	0.0071171
AC010226.4	Sjogren's Syndrome	2.18937e-05	0.0071171
RP11-311C24.1	Hepatitis C	2.18783e-05	0.00712567
ZNF518A	Glioblastoma	2.20463e-05	0.00715308
AC012146.7	Myotonic Dystrophy	2.22639e-05	0.00721546
LINC00152	Myotonic Dystrophy	2.22639e-05	0.00721546
TTTY15	Neoplasms	2.26119e-05	0.00731712
RP11-727A23.5	Neoplasms	2.26119e-05	0.00731712
CTB-89H12.4	Leukemia, Myeloid, Acute	2.2692e-05	0.00731807
PVT1	Lymphoma, Mantle-Cell	2.26685e-05	0.00731881
EPB41L4A-AS1	Lymphoma, Mantle-Cell	2.26685e-05	0.00731881
MAL2	Leukemia, Myeloid, Acute	2.26666e-05	0.00732648
RP11-311C24.1	Lung Neoplasms	2.27748e-05	0.00733368
AC074117.10	Myelodysplastic Syndromes	2.27688e-05	0.0073373
GS1-358P8.4	Lymphoma, Mantle-Cell	2.2884e-05	0.00735774
CTC-459F4.3	Osteosarcoma	2.2884e-05	0.00736329
RN7SL1	Urinary Bladder Neoplasms	2.29364e-05	0.00736627
RP11-405O10.2	Urinary Bladder Neoplasms	2.29364e-05	0.00736627
EMG1	Prostatic Neoplasms	2.31836e-05	0.00739281
RP11-923I11.1	Pancreatic Neoplasms	2.30622e-05	0.00739832
RP11-227G15.3	Fibrosis	2.31504e-05	0.00740156
LIFR-AS1	Rhabdomyosarcoma	2.31504e-05	0.00740156
AC121336.2	Leukemia, Promyelocytic, Acute	2.31504e-05	0.00740156
RP11-715F3.2	Leukemia, Promyelocytic, Acute	2.31504e-05	0.00740156
RP11-303E16.8	Rhabdomyosarcoma	2.31504e-05	0.00740156
SIK3-IT1	Rhabdomyosarcoma	2.31504e-05	0.00740156
CTD-2270L9.5	Endometrial Neoplasms	2.31053e-05	0.00740656
HCP5	Alzheimer Disease	2.33298e-05	0.00743387
CROCCP2	PRRSV Infection	2.34874e-05	0.00747293
CTB-89H12.4	Carcinoma, Hepatocellular	2.34852e-05	0.0074778
ZNF518A	Schizophrenia	2.40388e-05	0.00764265
OIP5-AS1	Aortic Aneurysm, Thoracic	2.40637e-05	0.00764488
OIP5-AS1	Carcinoma, Basal Cell	2.42182e-05	0.00768823
CT49	Gout	2.43076e-05	0.0077023
HOXA-AS2	Gout	2.43076e-05	0.0077023
RP11-509J21.3	Gout	2.43076e-05	0.0077023
CTD-2162K18.5	Gout	2.43076e-05	0.0077023
EPB41L4A-AS1	Carcinoma, Squamous Cell	2.43534e-05	0.00770249
RP11-361F15.2	Schizophrenia	2.49061e-05	0.00785402
DCP1A	Heart Failure	2.49045e-05	0.00785932
RP1-184J9.2	Glioma	2.4893e-05	0.00786441
RP11-29G8.3	Glioma	2.4893e-05	0.00786441
DLEU2	Atrial Fibrillation	2.52449e-05	0.00795204
RP5-935K16.1	Atrial Fibrillation	2.52449e-05	0.00795204
EPB41L4A-AS1	Leukemia, Lymphocytic, Chronic, B-Cell	2.53603e-05	0.00797957
GS1-358P8.4	Carcinoma, Hepatocellular	2.55262e-05	0.00802583
RP11-452L6.5	Head and Neck Neoplasms	2.56652e-05	0.00806359
SCAMP1	Schizophrenia	2.57462e-05	0.00808308
EMG1	Breast Neoplasms	2.592e-05	0.00813166
MCM3AP-AS1	Uterine Cervical Neoplasms	2.59776e-05	0.00814377
FGD5-AS1	Stomach Neoplasms	2.62079e-05	0.00820992
RP11-618G20.1	Lung Neoplasms	2.62779e-05	0.0082258
HNRNPU-AS1	Glioma	2.64432e-05	0.0082715
MAP3K14	Toxoplasma	2.6575e-05	0.00830664
ZNF718	Hemangiosarcoma	2.74158e-05	0.00849167
HOXD-AS1	Hemangiosarcoma	2.74158e-05	0.00849167
UBXN8	Leukemia, Myeloid, Acute	2.73974e-05	0.00849522
RP11-429J17.2	Parkinson Disease	2.72716e-05	0.00849637
RP11-2C24.4	Lymphoma, B-Cell	2.72716e-05	0.00849637
MIAT	Aortic Aneurysm, Thoracic	2.73628e-05	0.00849995
CTD-2517M14.5	Aortic Aneurysm, Thoracic	2.73628e-05	0.00849995
MLLT4-AS1	Aortic Aneurysm, Thoracic	2.73628e-05	0.00849995
CTD-2339L15.1	Aortic Aneurysm, Thoracic	2.73628e-05	0.00849995
RP11-145M9.4	Hepatitis B	2.72583e-05	0.00850152
RP11-303E16.8	Parkinson Disease	2.72566e-05	0.00851032
SIK3-IT1	Parkinson Disease	2.72566e-05	0.00851032
LINC00511	Liver Diseases	2.73628e-05	0.00851545
KCNQ1OT1	Colonic Neoplasms	2.77709e-05	0.00857986
RP11-379K17.11	Pre-Eclampsia	2.77534e-05	0.00858067
NEAT1	Head and Neck Neoplasms	2.77531e-05	0.00858681
HCG18	Melanoma	2.80378e-05	0.00863731
CTD-2037K23.2	Heart Failure	2.80176e-05	0.00864356
RP11-690G19.3	Heart Failure	2.80176e-05	0.00864356
RP11-1103G16.1	Heart Failure	2.80176e-05	0.00864356
LINC00665	Neoplasms	2.81255e-05	0.00865806
OIP5-AS1	Carcinoma, Renal Cell	2.85429e-05	0.00870492
TTN-AS1	Adrenocortical Carcinoma	2.83155e-05	0.00871029
RP11-429J17.7	Barrett Esophagus	2.85205e-05	0.00871676
MATN1-AS1	Barrett Esophagus	2.85205e-05	0.00871676
RP4-665N4.8	Liver Cirrhosis	2.85205e-05	0.00871676
AP000304.2	Liver Cirrhosis	2.85205e-05	0.00871676
AC007036.5	Liver Cirrhosis	2.85205e-05	0.00871676
RP11-139H15.1	Burkitt Lymphoma	2.83981e-05	0.00872624
RP11-139H15.1	Lymphoma, Mantle-Cell	2.83981e-05	0.00872624
CTD-3138B18.5	Carcinoma, Renal Cell	2.86384e-05	0.00872778
CTA-204B4.6	Sarcoma, Kaposi	2.86618e-05	0.0087287
HCG18	Atrial Fibrillation	2.85131e-05	0.00873328
UBXN8	Crohn Disease	2.84732e-05	0.00873361
RP11-701H24.2	Azoospermia	2.84732e-05	0.00873361
AL589743.1	Azoospermia	2.84732e-05	0.00873361
SLC37A4	Carcinoma, Basal Cell	2.89437e-05	0.00875829
PINK1-AS	Carcinoma, Ehrlich Tumor	2.88545e-05	0.00875924
HOXA-AS4	Kidney Diseases	2.88545e-05	0.00875924
A1BG-AS1	Anxiety Disorders	2.88545e-05	0.00875924
RP11-175K6.1	Toxoplasma	2.88545e-05	0.00875924
LINC00087	Toxoplasma	2.88545e-05	0.00875924
RP11-657O9.1	Toxoplasma	2.88545e-05	0.00875924
AP000265.1	Toxoplasma	2.88545e-05	0.00875924
CTD-2377D24.6	Toxoplasma	2.88545e-05	0.00875924
RP11-305N23.1	Carcinoma	2.91826e-05	0.00882431
C11orf95	Azoospermia	2.93204e-05	0.00885972
RP11-615I2.7	Skin Neoplasms	2.94285e-05	0.00888294
GS1-358P8.4	Skin Neoplasms	2.94285e-05	0.00888294
RP11-690D19.3	Lymphoma	2.9476e-05	0.00888469
RP11-46C20.1	Lymphoma	2.9476e-05	0.00888469
RP11-1103G16.1	Endometriosis	2.95287e-05	0.00888489
CTD-3185P2.1	Carcinoma, Non-Small-Cell Lung	2.95915e-05	0.00888499
RP11-91G21.2	Carcinoma, Non-Small-Cell Lung	2.95915e-05	0.00888499
RP11-477D19.2	Carcinoma, Non-Small-Cell Lung	2.95915e-05	0.00888499
RP11-311C24.1	Schizophrenia	2.95548e-05	0.00888649
CTD-2270L9.5	Lung Neoplasms	2.95234e-05	0.00888957
RP11-996F15.2	Pancreatic Neoplasms	2.97577e-05	0.00892232
CTA-204B4.6	Digestive System Neoplasms	2.98033e-05	0.00892972
HOTAIR	Prostatic Neoplasms	2.98445e-05	0.00893581
SCAMP1	Muscular Dystrophy, Facioscapulohumeral	2.99025e-05	0.0089375
LINC00657	Muscular Dystrophy, Facioscapulohumeral	2.99025e-05	0.0089375
ZNRD1-AS1	Leukemia	2.98725e-05	0.00893792
RP11-1103G16.1	Pancreatic Neoplasms	3.02855e-05	0.00904244
RP11-361F15.2	Toxoplasmosis	3.04913e-05	0.00909117
NEAT1	Ovarian Neoplasms	3.04744e-05	0.00909249
RP11-311C24.1	Rhabdomyosarcoma	3.05681e-05	0.00909818
RP1-178F10.3	Cystitis, Interstitial	3.05681e-05	0.00909818
ZNF518A	Nasopharyngeal Neoplasms	3.05614e-05	0.00910573
HOXD-AS1	Mesothelioma	3.07301e-05	0.00913683
CTD-2037K23.2	Stomach Neoplasms	3.07596e-05	0.00913924
RP11-120D5.1	Carcinoma, Non-Small-Cell Lung	3.11096e-05	0.00917931
RP11-347I19.3	Diabetic Nephropathies	3.10697e-05	0.00918978
RP11-218M22.1	Lymphoma, Mantle-Cell	3.10697e-05	0.00918978
RP3-523K23.2	Leukemia, Myeloid	3.10697e-05	0.00918978
RP11-395G23.3	Scleroderma, Systemic	3.10697e-05	0.00918978
AC007038.7	Leukemia, Myeloid	3.10697e-05	0.00918978
LINC00610	Lymphoma, Mantle-Cell	3.10697e-05	0.00918978
RECQL4	Urinary Bladder Neoplasms	3.10046e-05	0.00919284
AL589743.1	Carcinoma	3.10025e-05	0.0092018
RP11-139H15.1	Carcinoma	3.10025e-05	0.0092018
RP11-31E23.1	Glioma	3.21335e-05	0.00938408
MAGI1-IT1	Gout	3.20391e-05	0.00938541
RP11-429D19.1	Gout	3.20391e-05	0.00938541
RP11-106M3.2	Lung Neoplasms	3.21144e-05	0.00939137
RP11-347I19.3	Lung Neoplasms	3.21144e-05	0.00939137
RP11-996F15.2	Lung Neoplasms	3.21144e-05	0.00939137
CTB-92J24.2	Periodontitis	3.18953e-05	0.00939815
RP11-175O19.4	Aortic Aneurysm, Thoracic	3.18953e-05	0.00939815
AC096772.6	Aortic Aneurysm, Thoracic	3.18953e-05	0.00939815
CTD-2270L9.5	Endometriosis	3.19504e-05	0.0094014
RP11-175K6.1	Glioma	3.20258e-05	0.00940412
LINC00087	Glioma	3.20258e-05	0.00940412
RP11-657O9.1	Glioma	3.20258e-05	0.00940412
AP000265.1	Glioma	3.20258e-05	0.00940412
CTD-2377D24.6	Glioma	3.20258e-05	0.00940412
UBXN8	Colonic Neoplasms	3.23177e-05	0.00943141
RP11-145M9.4	Skin Neoplasms	3.261e-05	0.00951022
OIP5-AS1	Parkinson Disease	3.2649e-05	0.00951508
ZNF518A	Carcinoma, Renal Cell	3.28316e-05	0.00956177
CTD-2630F21.1	Endometrial Neoplasms	3.29224e-05	0.00958169
RP11-264B17.3	Endometriosis	3.31023e-05	0.00962746
AC074117.10	Mycosis Fungoides	3.34024e-05	0.00970814
CTB-92J24.2	Heart Failure	3.351e-05	0.00973278
LINC00641	Carcinoma, Basal Cell	3.38893e-05	0.00982954
HNRNPU-AS1	Breast Neoplasms	3.38803e-05	0.00983362
MIR4720	Ovarian Neoplasms	3.39492e-05	0.00984024
RP11-618G20.1	PRRSV Infection	3.42246e-05	0.0099066
AC062029.1	Asthma	3.42246e-05	0.0099066
RP11-252P19.3	Asthma	3.42246e-05	0.0099066
FGD5-AS1	Azoospermia	3.4316e-05	0.00991959
COX10-AS1	Carcinoma	3.44524e-05	0.00994218
RP11-73M18.8	Carcinoma	3.44524e-05	0.00994218
ZNF761	Leukemia, Lymphocytic, Chronic, B-Cell	3.4421e-05	0.00994321
RP11-429J17.2	Fibrosis	3.46249e-05	0.00997511
GS1-124K5.11	Fibrosis	3.46249e-05	0.00997511
RP11-869B15.1	Spinal Cord Injuries	3.46249e-05	0.00997511
LINC00665	Endometrial Neoplasms	3.49133e-05	0.0100446
RP5-1024G6.8	Pre-Eclampsia	3.51296e-05	0.0101001
H19	Neuroblastoma	3.5198e-05	0.0101129
EPB41L4A-AS1	Carcinoma, Hepatocellular	3.54229e-05	0.0101707
RP11-477D19.2	Leukemia, Lymphocytic, Chronic, B-Cell	3.55888e-05	0.0102114
LINC00667	Leukemia, Promyelocytic, Acute	3.58458e-05	0.0102713
NEAT1	Nasopharyngeal Neoplasms	3.58353e-05	0.0102752
SENP3-EIF4A1	Glioma	3.5951e-05	0.0102946
RP11-220I1.1	Skin Neoplasms	3.60426e-05	0.0103139
RP3-341D10.4	Heart Failure	3.61337e-05	0.0103296
AL163636.6	Heart Failure	3.61337e-05	0.0103296
EPB41L4A-AS1	Ovarian Neoplasms	3.63563e-05	0.0103828
MIAT	Scleroderma, Systemic	3.64307e-05	0.0103866
RP11-173C20.2	Hepatitis, Chronic	3.64307e-05	0.0103866
RP11-347I19.3	Leukemia, Myeloid, Chronic-Phase	3.64307e-05	0.010397
AC005083.1	Neoplasms	3.6714e-05	0.0104534
RP5-1024G6.5	Neoplasms	3.6714e-05	0.0104534
C11orf95	Melanoma	3.71179e-05	0.0105579
ZNF518A	Crohn Disease	3.75679e-05	0.0106787
HOXA11-AS	Myelodysplastic Syndromes	3.78712e-05	0.0107578
ZNF718	Hodgkin Disease	3.79247e-05	0.0107658
INTS6-AS1	Osteosarcoma	3.8111e-05	0.0107757
CTD-3138B18.5	Neoplasms	3.81512e-05	0.0107799
RP11-355O1.11	Heart Failure	3.82089e-05	0.0107855
RP11-73M18.8	Heart Failure	3.82089e-05	0.0107855
DYX1C1-CCPG1	Cystitis, Interstitial	3.8074e-05	0.0107867
AC092535.3	Cystitis, Interstitial	3.8074e-05	0.0107867
LINC00839	Hematologic Neoplasms	3.8074e-05	0.0107867
LINC00839	Lymphoma, Large-Cell, Anaplastic	3.8074e-05	0.0107867
LINC00839	Polycystic Kidney Diseases	3.8074e-05	0.0107867
AC005154.5	Lymphoma, B-Cell	3.8528e-05	0.0108648
RP5-1172N10.3	Glioma	3.85813e-05	0.0108727
RP11-140H17.1	Stomach Neoplasms	3.87325e-05	0.0109081
MALAT1	Neoplasms	3.87753e-05	0.0109129
RP5-955M13.3	Schizophrenia	3.88558e-05	0.0109211
RP11-16E12.2	Schizophrenia	3.88558e-05	0.0109211
RP11-467L20.9	Schizophrenia	3.88558e-05	0.0109211
AP006222.2	Prostatic Neoplasms	3.99407e-05	0.0112002
RP11-701H24.5	Prostatic Neoplasms	3.99407e-05	0.0112002
ZNF518A	Leukemia, Lymphocytic, Chronic, B-Cell	3.99405e-05	0.0112112
ZNF518A	Hodgkin Disease	4.00498e-05	0.0112198
NUTM2A-AS1	Prostatic Neoplasms	4.02571e-05	0.0112631
CTB-89H12.4	Carcinoma, Non-Small-Cell Lung	4.02563e-05	0.0112702
CTBP1-AS1	Aortic Aneurysm, Thoracic	4.03532e-05	0.0112752
POLDIP2	Aortic Aneurysm, Thoracic	4.03532e-05	0.0112752
EPB41L4A-AS1	Aortic Aneurysm, Thoracic	4.03532e-05	0.0112752
CTB-89H12.4	Toxoplasma	4.04165e-05	0.0112781
RP11-175K6.1	Hodgkin Disease	4.07272e-05	0.0113056
LINC00087	Hodgkin Disease	4.07272e-05	0.0113056
RP11-657O9.1	Hodgkin Disease	4.07272e-05	0.0113056
AP000265.1	Hodgkin Disease	4.07272e-05	0.0113056
CTD-2377D24.6	Hodgkin Disease	4.07272e-05	0.0113056
RP11-139H15.1	Breast Neoplasms	4.06879e-05	0.0113168
FGD5-AS1	Lymphoma, Mantle-Cell	4.0583e-05	0.0113171
RP5-1180C10.2	PRRSV Infection	4.06417e-05	0.0113187
RP11-418J17.1	Hodgkin Disease	4.06417e-05	0.0113187
RP11-1055B8.4	Hypertension	4.06417e-05	0.0113187
RP11-467L20.9	Leukemia, Lymphocytic, Chronic, B-Cell	4.12609e-05	0.0114315
ZNF718	Leukemia, Myeloid	4.15691e-05	0.0114982
AC005083.1	Gout	4.15691e-05	0.0114982
RP11-399O19.8	Gout	4.15691e-05	0.0114982
RP5-1024G6.5	Gout	4.15691e-05	0.0114982
OIP5-AS1	Ovarian Neoplasms	4.18751e-05	0.0115641
RP11-282O18.6	Endometrial Neoplasms	4.23591e-05	0.011589
RP11-1103G16.1	Endometrial Neoplasms	4.23591e-05	0.011589
LINC00263	Carcinoma, Renal Cell	4.19982e-05	0.0115906
U47924.19	Prostatic Neoplasms	4.20763e-05	0.0115971
RP11-473I1.10	Colonic Neoplasms	4.24571e-05	0.0115972
DCP1A	Glioma	4.2056e-05	0.011599
RP11-66B24.4	Carcinoma, Squamous Cell	4.2497e-05	0.0116007
RP11-492E3.1	Pancreatic Neoplasms	4.21196e-05	0.0116016
RP6-24A23.7	Colorectal Neoplasms	4.22833e-05	0.0116017
MAP3K14	Glioblastoma	4.24565e-05	0.0116045
AC005152.2	Hepatitis C	4.23585e-05	0.0116074
AC121336.2	Neoplasms, Squamous Cell	4.23585e-05	0.0116074
RP11-715F3.2	Neoplasms, Squamous Cell	4.23585e-05	0.0116074
LINC00263	Endometriosis	4.22773e-05	0.0116225
RP11-498P14.3	Endometriosis	4.22773e-05	0.0116225
RP11-277P12.20	Endometriosis	4.22773e-05	0.0116225
RP11-457M11.2	Endometriosis	4.22773e-05	0.0116225
XXbac-BPG300A18.13	Endometriosis	4.22773e-05	0.0116225
RP11-819C21.1	Atrial Fibrillation	4.268e-05	0.0116432
SENP3-EIF4A1	Carcinoma, Squamous Cell	4.27697e-05	0.0116565
AC084219.4	Carcinoma, Squamous Cell	4.27697e-05	0.0116565
TUG1	Eosinophilic Esophagitis	4.28856e-05	0.0116769
HOTAIR	Leukemia, Lymphocytic, Chronic, B-Cell	4.32285e-05	0.0117552
RP11-170L3.8	Urinary Bladder Neoplasms	4.32713e-05	0.0117594
RP11-690D19.3	Urinary Bladder Neoplasms	4.33268e-05	0.0117595
XXbac-B461K10.4	Lymphoma, Mantle-Cell	4.32268e-05	0.0117623
MIR4720	Asthma	4.33136e-05	0.0117634
MIAT	Biliary Atresia	4.37873e-05	0.0118393
RP11-57H14.4	Carotid Artery Diseases	4.37873e-05	0.0118393
RP11-57H14.4	HEV	4.37873e-05	0.0118393
RP11-57H14.4	Papilary thyroid carcinoma	4.37873e-05	0.0118393
CTD-2517M14.5	Biliary Atresia	4.37873e-05	0.0118393
MLLT4-AS1	Biliary Atresia	4.37873e-05	0.0118393
CTD-2339L15.1	Biliary Atresia	4.37873e-05	0.0118393
RP11-498E2.8	Marek Disease	4.37873e-05	0.0118393
RP11-529K1.2	Marek Disease	4.37873e-05	0.0118393
RP11-690D19.3	Heart Failure	4.39803e-05	0.0118539
PPP1R9B	Skin Neoplasms	4.37132e-05	0.0118568
CTD-2116N17.1	Schizophrenia	4.42188e-05	0.0119031
RP11-197N18.2	Inflammation	4.42188e-05	0.0119107
SNHG16	Head and Neck Neoplasms	4.43435e-05	0.0119292
AC105760.2	Breast Neoplasms	4.44416e-05	0.011948
SNHG16	Hypertrophy	4.46762e-05	0.0119998
RP11-264B17.3	Leukemia, Myeloid, Acute	4.46762e-05	0.0119998
AC005083.1	Stomach Neoplasms	4.47515e-05	0.0120049
RP5-1024G6.5	Stomach Neoplasms	4.47515e-05	0.0120049
RP11-492E3.1	Ovarian Neoplasms	4.51759e-05	0.0121035
RP11-834C11.4	Ovarian Neoplasms	4.51759e-05	0.0121035
RP11-342K6.1	Hepatitis C	4.54078e-05	0.0121542
RP4-773N10.5	Toxoplasmosis	4.59841e-05	0.0121937
ZNRD1-AS1	Neuroblastoma	4.60235e-05	0.0121966
ZNF761	Hepatitis C	4.61108e-05	0.0122121
RP11-701H24.2	Neoplasms	4.57269e-05	0.0122281
PTCHD3P1	Neoplasms	4.57269e-05	0.0122281
CTD-2630F21.1	Helplessness, Learned	4.59668e-05	0.0122347
RP11-18F14.2	Helplessness, Learned	4.59668e-05	0.0122347
RP11-305E6.4	Helplessness, Learned	4.59668e-05	0.0122347
PINK1-AS	Helplessness, Learned	4.59668e-05	0.0122347
RP11-227G15.3	Kidney Diseases	4.59668e-05	0.0122347
RP11-267N12.3	Toxoplasma	4.59668e-05	0.0122347
PSMD6-AS2	Leukemia, Promyelocytic, Acute	4.59668e-05	0.0122347
HOXA-AS3	Rhabdomyosarcoma	4.59668e-05	0.0122347
RP11-290F20.1	Rhabdomyosarcoma	4.59668e-05	0.0122347
RP11-50E11.3	Toxoplasma	4.59668e-05	0.0122347
KB-1732A1.1	Toxoplasma	4.59668e-05	0.0122347
C11orf95	Pre-Eclampsia	4.62728e-05	0.0122474
MIR4720	Retinoblastoma	4.58616e-05	0.0122526
RP11-923I11.1	Heart Failure	4.63997e-05	0.0122734
FGD5-AS1	Glioma	4.68942e-05	0.0123965
RP11-31E23.1	Azoospermia	4.70662e-05	0.0124343
NEAT1	Muscular Disorders, Atrophic	4.72102e-05	0.012453
HCG18	Uterine Cervical Neoplasms	4.72102e-05	0.012453
RP11-403I13.4	Carcinoma, Non-Small-Cell Lung	4.71937e-05	0.0124603
AC005154.5	Barrett Esophagus	4.73185e-05	0.01247
KCNQ1OT1	Leukemia, Lymphocytic, Chronic, B-Cell	4.74096e-05	0.0124863
CTB-89H12.4	Uterine Cervical Neoplasms	4.7718e-05	0.0125443
UBXN8	Myelodysplastic Syndromes	4.77096e-05	0.0125537
UBXN8	Retinoblastoma	4.77096e-05	0.0125537
LINC00630	Myotonic Dystrophy	4.78137e-05	0.0125618
RP6-24A23.7	Melanoma	4.79332e-05	0.0125854
RP11-429D19.1	Heart Failure	4.80423e-05	0.0126063
RP11-290D2.4	Leukemia, Myeloid	4.8219e-05	0.0126255
LINC00610	Lymphoma, T-Cell	4.8219e-05	0.0126255
RP11-290F20.1	Multiple Sclerosis	4.8215e-05	0.0126399
RP11-139H15.1	Hemangiosarcoma	4.8215e-05	0.0126399
AC005152.2	Schizophrenia	4.8556e-05	0.0126981
SIK3-IT1	Schizophrenia	4.8556e-05	0.0126981
H19	Lymphoma, B-Cell	4.87e-05	0.0127241
H19	Carcinoma, Hepatocellular	4.87762e-05	0.0127362
C11orf95	Heart Failure	4.88759e-05	0.0127544
RP11-436A20.4	Atrial Fibrillation	4.94777e-05	0.0128135
RP11-119F19.2	Atrial Fibrillation	4.94777e-05	0.0128135
AC141846.4	Atrial Fibrillation	4.94777e-05	0.0128135
RP11-363E7.4	Hematologic Neoplasms	4.94777e-05	0.0128135
RP11-363E7.4	Lymphoma, Large-Cell, Anaplastic	4.94777e-05	0.0128135
RP11-363E7.4	Polycystic Kidney Diseases	4.94777e-05	0.0128135
RP11-1103G16.1	Adrenocortical Carcinoma	4.95936e-05	0.0128163
LIFR-AS1	Diabetic Nephropathies	4.93206e-05	0.0128195
LIFR-AS1	Muscular Dystrophy, Duchenne	4.93206e-05	0.0128195
RP11-303E16.8	Diabetic Nephropathies	4.93206e-05	0.0128195
RP11-303E16.8	Muscular Dystrophy, Duchenne	4.93206e-05	0.0128195
SIK3-IT1	Diabetic Nephropathies	4.93206e-05	0.0128195
SIK3-IT1	Muscular Dystrophy, Duchenne	4.93206e-05	0.0128195
RP11-203J24.9	Cardiomyopathies	4.93206e-05	0.0128547
RP11-540O11.1	Liver Failure	4.93206e-05	0.0128547
RP11-477D19.2	Liver Failure	4.93206e-05	0.0128547
HOTAIRM1	Anxiety Disorders	5.02036e-05	0.0129582
KCNQ1OT1	Colorectal Neoplasms	5.01881e-05	0.0129621
RP11-492E3.1	Endometriosis	5.02626e-05	0.0129656
AC005154.5	Pancreatic Neoplasms	5.03545e-05	0.0129815
RP11-819C21.1	Aortic Aneurysm, Thoracic	5.0469e-05	0.0129875
U47924.19	Mouth Neoplasms	5.0469e-05	0.0129992
LINC00511	Multiple Sclerosis	5.0469e-05	0.0129992
ZNF518A	Aortic Aneurysm, Thoracic	5.08858e-05	0.0130868
RP11-170L3.8	Glioma	5.09379e-05	0.0130923
RP11-197N18.2	Myelodysplastic Syndromes	5.09701e-05	0.0130927
RP4-773N10.5	Endometriosis	5.10722e-05	0.0130953
CDKN2B-AS1	Lung Neoplasms	5.10484e-05	0.0130971
RP5-1024G6.8	Stomach Neoplasms	5.10263e-05	0.0130993
RP11-923I11.1	Carcinoma, Hepatocellular	5.19848e-05	0.0133053
RP11-214O1.2	Colonic Neoplasms	5.19593e-05	0.0133107
RP11-996F15.2	Colonic Neoplasms	5.19593e-05	0.0133107
MIR4720	Skin Neoplasms	5.25473e-05	0.0134412
CTB-92J24.2	Leukemia, Myeloid	5.31778e-05	0.0135943
RP13-507I23.1	Inflammation	5.32401e-05	0.0136021
RP11-220I1.1	Heart Failure	5.37687e-05	0.0137289
LINC00263	Head and Neck Neoplasms	5.40989e-05	0.0138009
RP11-277P12.20	Head and Neck Neoplasms	5.40989e-05	0.0138009
ZNF518A	Head and Neck Neoplasms	5.4681e-05	0.0139285
RP11-27I1.2	Colonic Neoplasms	5.46747e-05	0.0139353
SCARNA10	Colonic Neoplasms	5.50836e-05	0.0140227
CTD-3138B18.5	Ovarian Neoplasms	5.51322e-05	0.0140267
SENP3-EIF4A1	Trophoblasts	5.51855e-05	0.0140277
YLPM1	Leukemia, Lymphocytic, Chronic, B-Cell	5.51855e-05	0.0140277
RP11-473I1.10	Ovarian Neoplasms	5.54755e-05	0.0140889
SNHG14	PRRSV Infection	5.57827e-05	0.0141248
CDKN2B-AS1	PRRSV Infection	5.57827e-05	0.0141248
RP4-665N4.8	Precursor Cell Lymphoblastic Leukemia-Lymphoma	5.57827e-05	0.0141248
AP000304.2	Precursor Cell Lymphoblastic Leukemia-Lymphoma	5.57827e-05	0.0141248
AC007036.5	Precursor Cell Lymphoblastic Leukemia-Lymphoma	5.57827e-05	0.0141248
RP11-390P2.4	Schizophrenia	5.58864e-05	0.0141259
COX10-AS1	Neoplasms	5.57613e-05	0.0141446
RP11-379K17.11	Carcinoma, Non-Small-Cell Lung	5.57494e-05	0.01415
CTC-444N24.8	Prostatic Neoplasms	5.62413e-05	0.0142073
RP11-373L24.1	Neoplasms	5.69787e-05	0.014385
MAL2	Inflammation	5.7074e-05	0.0144005
Z97634.5	Urinary Bladder Neoplasms	5.71298e-05	0.0144061
RP11-226L15.5	Schizophrenia	5.73206e-05	0.0144457
MAP3K14	Skin Neoplasms	5.74354e-05	0.0144661
RP11-140H17.1	Neoplasms	5.75606e-05	0.014489
CTB-89H12.4	Atrial Fibrillation	5.78462e-05	0.0145523
XIST	Crohn Disease	5.81395e-05	0.0146175
MIR4720	Pre-Eclampsia	5.8495e-05	0.0146982
RP11-214O1.2	Carcinoma, Renal Cell	5.86276e-05	0.0147186
RP11-996F15.2	Carcinoma, Renal Cell	5.86276e-05	0.0147186
RP11-305N23.1	Stomach Neoplasms	5.90957e-05	0.014823
RP11-315C6.3	Azoospermia	5.94853e-05	0.0148988
CTD-3138B18.5	Gastrointestinal Neoplasms	5.94853e-05	0.0148988
LINC00839	Mesothelioma	5.94853e-05	0.0148988
RP5-1024G6.8	Azoospermia	5.94853e-05	0.0148988
AL163636.6	Pre-Eclampsia	5.99455e-05	0.0149921
ZNF761	Influenza, Human	6.01004e-05	0.015022
CTD-2116N17.1	Lung Neoplasms	6.01536e-05	0.0150221
RP11-492E3.1	Lung Neoplasms	6.01536e-05	0.0150221
AC005154.5	Leukemia, Lymphocytic, Chronic, B-Cell	6.05897e-05	0.0151177
ZNRD1-AS1	Lymphoma, B-Cell	6.07761e-05	0.0151554
MAP3K14	Burkitt Lymphoma	6.09363e-05	0.0151864
SNHG16	Toxoplasmosis	6.14157e-05	0.0152881
GS1-358P8.4	Azoospermia	6.1408e-05	0.0152951
CASP8AP2	Retinoblastoma	6.15067e-05	0.0153018
INTS6-AS1	Precursor Cell Lymphoblastic Leukemia-Lymphoma	6.22955e-05	0.0154845
HOXA-AS4	Precursor Cell Lymphoblastic Leukemia-Lymphoma	6.22955e-05	0.0154845
CTC-503J8.6	Colorectal Neoplasms	6.29217e-05	0.0156265
LINC00174	Asthma	6.32158e-05	0.0156813
TRAF3IP2-AS1	Cystitis, Interstitial	6.32158e-05	0.0156904
CTB-89H12.4	Breast Neoplasms	6.35628e-05	0.0157216
AC005154.6	Diabetic Nephropathies	6.35189e-05	0.0157336
RP11-973H7.2	Lymphoma, Mantle-Cell	6.35189e-05	0.0157336
LINC00338	Burkitt Lymphoma	6.35189e-05	0.0157336
LINC00338	Lymphoma, Mantle-Cell	6.35189e-05	0.0157336
ZNRD1-AS1	Prostatic Neoplasms	6.38948e-05	0.0157946
SNHG12	PRRSV Infection	6.45905e-05	0.0159481
SETD5-AS1	PRRSV Infection	6.45905e-05	0.0159481
CCAT1	PRRSV Infection	6.45905e-05	0.0159481
RP11-31E23.1	Carcinoma	6.5652e-05	0.0161076
RP4-773N10.5	Mesothelioma	6.53407e-05	0.0161147
NEAT1	Endometrial Neoplasms	6.57262e-05	0.0161166
RP11-815I9.4	Neoplasms, Squamous Cell	6.54246e-05	0.0161214
SNHG14	Neoplasms, Squamous Cell	6.54246e-05	0.0161214
RP4-665N4.8	Acquired Immunodeficiency Syndrome	6.55971e-05	0.0161266
AP000304.2	Acquired Immunodeficiency Syndrome	6.55971e-05	0.0161266
AC007036.5	Acquired Immunodeficiency Syndrome	6.55971e-05	0.0161266
RP11-331F9.10	Distal Myopathies	6.55971e-05	0.0161266
AL022344.4	Distal Myopathies	6.55971e-05	0.0161266
FLI1-AS1	Distal Myopathies	6.55971e-05	0.0161266
RP11-197N18.2	Nasopharyngeal Neoplasms	6.58867e-05	0.0161467
RP11-480D4.3	Leukemia, Myeloid, Acute	6.60881e-05	0.0161867
EPB41L4A-AS1	Uterine Cervical Neoplasms	6.6169e-05	0.0161973
CTD-2270L9.5	Myelodysplastic Syndromes	6.69626e-05	0.0163821
RP11-145M9.4	Glioblastoma	6.70271e-05	0.0163885
NUTM2A-AS1	Carcinoma, Non-Small-Cell Lung	6.70761e-05	0.0163911
EPB41L4A-AS1	Reperfusion Injury	6.71682e-05	0.0164042
LINC00839	Musculoskeletal Abnormalities	6.7264e-05	0.0164182
MAL2	Myelodysplastic Syndromes	6.77298e-05	0.0164285
SNHG1	Myocardial Ischemia	6.74051e-05	0.0164291
RP11-492E3.1	Mycosis Fungoides	6.74051e-05	0.0164291
SNHG6	Lymphoma, T-Cell	6.76187e-05	0.0164389
U47924.19	Fibrosis	6.76187e-05	0.0164389
LIFR-AS1	Aortic Aneurysm, Thoracic	6.76187e-05	0.0164389
RP11-480D4.3	Fibrosis	6.76187e-05	0.0164389
RP11-303E16.8	Aortic Aneurysm, Thoracic	6.76187e-05	0.0164389
LINC00511	Fibrosis	6.76187e-05	0.0164389
SIK3-IT1	Aortic Aneurysm, Thoracic	6.76187e-05	0.0164389
NUTM2A-AS1	Endometrial Neoplasms	6.73949e-05	0.0164407
RP11-429J17.2	Kidney Diseases	6.86506e-05	0.0166329
GS1-124K5.11	Kidney Diseases	6.86506e-05	0.0166329
RP11-869B15.1	Myocardial Ischemia	6.86506e-05	0.0166329
CTBP1-AS1	Heart Failure	6.89441e-05	0.0166662
RP11-690D19.3	Leukemia, B-Cell	6.88927e-05	0.0166679
RP11-379K17.4	Cholangiocarcinoma	6.88927e-05	0.0166679
RP11-540O11.1	Uterine Cervical Neoplasms	6.91494e-05	0.0167016
RP11-477D19.2	Uterine Cervical Neoplasms	6.91494e-05	0.0167016
SNHG16	Inflammation	6.9309e-05	0.0167165
LINC00665	Head and Neck Neoplasms	6.9309e-05	0.016726
KCNQ1OT1	Carcinoma, Non-Small-Cell Lung	6.96637e-05	0.0167926
HCG18	Periodontal Diseases	6.97819e-05	0.0168116
MIR4720	Endometriosis	7.00409e-05	0.0168644
C11orf95	Endometriosis	7.01743e-05	0.016887
RP11-379K17.11	Uterine Cervical Neoplasms	7.10929e-05	0.0170984
AC121336.2	Myelodysplastic Syndromes	7.12216e-05	0.0171053
RP11-715F3.2	Myelodysplastic Syndromes	7.12216e-05	0.0171053
CTC-503J8.6	Ovarian Neoplasms	7.1189e-05	0.0171119
RP11-429J17.6	Leukemia, Myeloid	7.14316e-05	0.0171172
RP11-84C13.1	Leukemia, Myeloid	7.14316e-05	0.0171172
RP11-96D1.6	Gout	7.14316e-05	0.0171172
KB-1460A1.5	Gout	7.14316e-05	0.0171172
SNHG16	Nasopharyngeal Neoplasms	7.1416e-05	0.0171375
RP13-507I23.1	Endometriosis	7.21494e-05	0.0172601
RP11-145M9.4	Endometriosis	7.21494e-05	0.0172601
KCNQ1OT1	Muscular Disorders, Atrophic	7.24943e-05	0.017328
AC005152.2	Vascular Calcification	7.29789e-05	0.0173854
LIFR-AS1	Biliary Atresia	7.29789e-05	0.0173854
CTB-102L5.7	Cardiomyopathies	7.29789e-05	0.0173854
RP11-108M9.3	Cardiomyopathies	7.29789e-05	0.0173854
RP11-316M1.11	Cardiomyopathies	7.29789e-05	0.0173854
RP5-875O13.1	Cardiomyopathies	7.29789e-05	0.0173854
RP11-303E16.8	Biliary Atresia	7.29789e-05	0.0173854
SIK3-IT1	Biliary Atresia	7.29789e-05	0.0173854
GS1-259H13.2	Carotid Artery Diseases	7.29789e-05	0.0173854
GS1-259H13.2	HEV	7.29789e-05	0.0173854
GS1-259H13.2	Papilary thyroid carcinoma	7.29789e-05	0.0173854
RP11-480D4.3	Leukemia, Lymphocytic, Chronic, B-Cell	7.34964e-05	0.0174503
CDKN2B-AS1	Pancreatic Neoplasms	7.39499e-05	0.0175482
RP11-701H24.4	PRRSV Infection	7.4279e-05	0.0176165
RP11-214O1.2	Neoplasms	7.44984e-05	0.0176342
RP11-29G8.3	Neoplasms	7.44984e-05	0.0176342
OIP5-AS1	Muscular Dystrophy, Facioscapulohumeral	7.4434e-05	0.0176434
RP11-923I11.1	Melanoma	7.44854e-05	0.0176458
AC005154.5	Tongue Neoplasms	7.50156e-05	0.0177418
RN7SL1	Carcinoma, Renal Cell	7.5547e-05	0.0178428
RP11-405O10.2	Carcinoma, Renal Cell	7.5547e-05	0.0178428
SNHG12	Carcinoma, Hepatocellular	7.55281e-05	0.0178532
RP11-473I1.10	Carcinoma, Renal Cell	7.56758e-05	0.0178584
RP1-5O6.6	Anxiety Disorders	7.5779e-05	0.0178679
RP1-5O6.6	Hepatoblastoma	7.5779e-05	0.0178679
PTCHD3P1	Pancreatic Neoplasms	7.61393e-05	0.017938
RP1-184J9.2	Neuroblastoma	7.70139e-05	0.018134
MIR4720	Carcinoma	7.86497e-05	0.018509
RP11-701H24.2	Glioma	7.87314e-05	0.0185129
RP11-139H15.1	Glioma	7.87314e-05	0.0185129
AC012146.7	Parkinson Disease	7.88762e-05	0.0185316
CTD-3099C6.9	Helplessness, Learned	7.98611e-05	0.0186654
RP11-213H15.3	Leukemia, Promyelocytic, Acute	7.98611e-05	0.0186654
RP11-977G19.5	Anxiety Disorders	7.98611e-05	0.0186654
RP11-415J8.7	Leukemia, Promyelocytic, Acute	7.98611e-05	0.0186654
HOXA-AS4	Rhabdomyosarcoma	7.98611e-05	0.0186654
RP5-1028K7.2	Kidney Neoplasms	7.98611e-05	0.0186654
RP11-46A10.5	Anxiety Disorders	7.98611e-05	0.0186654
IQCH-AS1	ACTH-Secreting Pituitary Adenoma	7.98611e-05	0.0186654
SPPL2B	Cystitis, Interstitial	7.95712e-05	0.0186692
RP11-267N12.3	Hodgkin Disease	7.95712e-05	0.0186692
RP11-50E11.3	Hodgkin Disease	7.95712e-05	0.0186692
KB-1732A1.1	Hodgkin Disease	7.95712e-05	0.0186692
RP6-24A23.7	Pancreatic Neoplasms	7.97278e-05	0.0186803
CTC-444N24.11	Skin Neoplasms	8.04704e-05	0.0187616
C11orf95	Carcinoma, Hepatocellular	8.05756e-05	0.0187656
MALAT1	Hepatitis B	8.05586e-05	0.0187719
SCAMP1	Toxoplasmosis	8.08543e-05	0.0188151
LINC00657	Toxoplasmosis	8.08543e-05	0.0188151
RP6-24A23.7	Neuroblastoma	8.11639e-05	0.0188717
UBXN8	Lung Neoplasms	8.17779e-05	0.0190041
RP11-363E7.4	Neuroblastoma	8.27506e-05	0.0191779
HOTAIR	Multiple Myeloma	8.26887e-05	0.0191896
RP11-498C9.15	Hepatitis B	8.26887e-05	0.0191896
COX10-AS1	Pre-Eclampsia	8.26887e-05	0.0191896
RP11-73M18.8	Pre-Eclampsia	8.26887e-05	0.0191896
AC005154.5	Muscular Dystrophy, Duchenne	8.33007e-05	0.0192949
GS1-358P8.4	Melanoma	8.33536e-05	0.0192967
RP11-277L2.2	Carcinoma, Non-Small-Cell Lung	8.35434e-05	0.0193249
CWC15	Carcinoma, Non-Small-Cell Lung	8.35434e-05	0.0193249
RP11-701H24.2	Gout	8.38674e-05	0.0193788
RP11-139H15.1	Gout	8.38674e-05	0.0193788
H19	Lymphoma, Large-Cell, Anaplastic	8.43574e-05	0.0194499
H19	Polycystic Kidney Diseases	8.43574e-05	0.0194499
C11orf95	Adenocarcinoma	8.42989e-05	0.0194627
RP11-50E11.3	Neuroblastoma	8.43574e-05	0.0194657
PTCHD3P1	PRRSV Infection	8.48903e-05	0.019557
RP11-923I11.1	Neoplasms	8.55338e-05	0.0196946
RP11-220I1.1	Azoospermia	8.60387e-05	0.0197788
CASP8AP2	Nasopharyngeal Neoplasms	8.59715e-05	0.0197847
BX322557.10	Carcinoma	8.60387e-05	0.0197895
ERVK3-1	Carcinoma, Non-Small-Cell Lung	8.69634e-05	0.0199645
RP11-16E12.2	Carcinoma, Non-Small-Cell Lung	8.69634e-05	0.0199645
RP11-467L20.9	Carcinoma, Non-Small-Cell Lung	8.69634e-05	0.0199645
RP5-1180C10.2	Carcinoma, Non-Small-Cell Lung	8.69634e-05	0.0199645
RP11-363E7.4	Musculoskeletal Abnormalities	8.72735e-05	0.0199658
MAL2	Nasopharyngeal Neoplasms	8.73888e-05	0.0199815
CTA-204B4.6	Crohn Disease	8.71729e-05	0.0199857
RP11-158I13.2	Atrial Fibrillation	8.72735e-05	0.0199873
AP001065.2	Astrocytoma	8.72735e-05	0.0199873
AC004383.4	Diabetes Mellitus, Type 2	8.72735e-05	0.0199873
RP11-139H15.1	Hodgkin Disease	8.80133e-05	0.0201135
RP11-31E23.1	Heart Failure	8.83051e-05	0.0201263
FGD5-AS1	Toxoplasmosis	8.83533e-05	0.0201265
KCNQ1OT1	Glioblastoma	8.81315e-05	0.0201297
RP11-91G21.2	Adrenocortical Carcinoma	8.82795e-05	0.020142
RP11-540O11.1	Adrenocortical Carcinoma	8.82795e-05	0.020142
LINC00473	Adrenocortical Carcinoma	8.82795e-05	0.020142
RP11-690G19.3	Lymphoma, B-Cell	8.87084e-05	0.0201913
RP11-363E7.4	Mesothelioma	8.87084e-05	0.0201913
RP11-834C11.4	Colonic Neoplasms	8.93176e-05	0.0203137
ZNF883	Myelodysplastic Syndromes	8.96993e-05	0.0203625
AC009299.3	Myelodysplastic Syndromes	8.96993e-05	0.0203625
TUG1	Scleroderma, Systemic	8.96594e-05	0.0203751
RP11-615I2.7	Hepatitis, Chronic	8.96594e-05	0.0203751
AC016629.8	Spinal Cord Injuries	8.98959e-05	0.0203854
RP11-252A24.7	Hepatitis, Chronic	8.98959e-05	0.0203854
AC005154.5	Schizophrenia	9.00792e-05	0.0203999
RP11-973H7.2	Adrenocortical Carcinoma	9.00624e-05	0.0204069
HOTAIR	Burkitt Lymphoma	9.05792e-05	0.0204859
HOTAIR	Lymphoma, Mantle-Cell	9.05792e-05	0.0204859
RP11-355O1.11	Burkitt Lymphoma	9.05792e-05	0.0204859
RP11-355O1.11	Lymphoma, Mantle-Cell	9.05792e-05	0.0204859
RP1-37E16.12	Brain Neoplasms	9.12981e-05	0.0206212
BAIAP2-AS1	Azoospermia	9.177e-05	0.0207059
LINC00338	Hemangiosarcoma	9.17291e-05	0.0207076
LINC00667	Carcinoma, Squamous Cell	9.19554e-05	0.0207367
SETD5-AS1	Neoplasms, Squamous Cell	9.21666e-05	0.0207734
LINC00665	Myelodysplastic Syndromes	9.23096e-05	0.0207891
LINC00665	Retinoblastoma	9.23096e-05	0.0207891
RP11-315C6.3	Carcinoma	9.26939e-05	0.0208537
RP5-1024G6.8	Carcinoma	9.26939e-05	0.0208537
FGD5-AS1	Leukemia, Lymphocytic, Chronic, B-Cell	9.29621e-05	0.0208975
RP11-44F14.11	Mesothelioma	9.30386e-05	0.0209036
BX322557.10	Heart Failure	9.31098e-05	0.0209086
H19	Multiple Myeloma	9.32176e-05	0.0209218
AC108142.1	Breast Neoplasms	9.34997e-05	0.0209741
SNHG7	Glioblastoma	9.41858e-05	0.0211169
RP4-773N10.5	Carcinoma, Hepatocellular	9.43738e-05	0.0211258
RP13-507I23.1	Myelodysplastic Syndromes	9.43489e-05	0.0211368
RP13-507I23.1	Retinoblastoma	9.43489e-05	0.0211368
RP11-102F4.3	Colorectal Neoplasms	9.51836e-05	0.0212959
RP11-371I1.2	Ovarian Neoplasms	9.54622e-05	0.0213302
CTD-3064H18.6	Ovarian Neoplasms	9.54622e-05	0.0213302
SLC26A4-AS1	Periodontitis	9.54003e-05	0.0213332
ZNRD1-AS1	Hematologic Neoplasms	9.5919e-05	0.0214099
ZNRD1-AS1	Polycystic Kidney Diseases	9.5919e-05	0.0214099
RP11-549J18.1	Uterine Cervical Neoplasms	9.64966e-05	0.0214714
IQCH-AS1	Uterine Cervical Neoplasms	9.64966e-05	0.0214714
SETD5-AS1	Precursor Cell Lymphoblastic Leukemia-Lymphoma	9.66e-05	0.0214776
RP11-429J17.7	Lupus Erythematosus, Systemic	9.64663e-05	0.0214871
MATN1-AS1	Lupus Erythematosus, Systemic	9.64663e-05	0.0214871
SNHG7	PRRSV Infection	9.64663e-05	0.0215095
RP11-923I11.1	Stomach Neoplasms	9.64663e-05	0.0215095
RP11-467L20.9	Uterine Cervical Neoplasms	9.70356e-05	0.0215632
HOXA-AS3	Diabetic Nephropathies	9.76455e-05	0.0216424
HOXA-AS3	Muscular Dystrophy, Duchenne	9.76455e-05	0.0216424
RP11-290F20.1	Diabetic Nephropathies	9.76455e-05	0.0216424
RP11-290F20.1	Muscular Dystrophy, Duchenne	9.76455e-05	0.0216424
AC012146.7	Diabetic Nephropathies	9.76455e-05	0.0216424
RP3-523K23.2	Hemangiosarcoma	9.76455e-05	0.0216762
AC084219.4	Alzheimer Disease	9.79689e-05	0.0216803
C1RL-AS1	Adrenocortical Carcinoma	9.76401e-05	0.0216863
RP11-102F4.3	Stomach Neoplasms	9.81585e-05	0.021711
ZNF518A	Lymphoma, B-Cell	9.84612e-05	0.0217667
RP11-342K6.1	Cystitis, Interstitial	9.88394e-05	0.021839
RP11-373L24.1	Mesothelioma	9.90778e-05	0.0218803
CTB-89H12.4	Burkitt Lymphoma	9.93398e-05	0.0219268
FGD5-AS1	Leukemia, B-Cell	0.000100088	0.0220804
RP4-773N10.5	Uterine Cervical Neoplasms	0.000100394	0.0221367
C11orf95	Breast Neoplasms	0.000100856	0.022227
CROCCP2	Leukemia, Lymphocytic, Chronic, B-Cell	0.00010112	0.0222736
RP11-106M3.2	Ovarian Neoplasms	0.000101378	0.0223189
AC005083.1	Heart Failure	0.000101518	0.0223325
RP11-399O19.8	Heart Failure	0.000101518	0.0223325
CTB-89H12.4	Colonic Neoplasms	0.000102001	0.0223637
RP11-46C20.1	Leukemia, Myeloid	0.000101898	0.0223757
AC005307.3	Leukemia, Myeloid	0.000101898	0.0223757
RP11-21N3.1	Pituitary Neoplasms	0.000101898	0.0223757
RP11-68L18.1	Gout	0.000101898	0.0223757
RP11-80H5.7	Gout	0.000101898	0.0223757
XIST	Lupus Erythematosus, Systemic	0.000102352	0.0224293
HCG18	Heart Failure	0.000102545	0.02246
CASP8AP2	Hypertrophy	0.000103459	0.0226485
RP5-837J1.2	Carcinoma, Renal Cell	0.000104385	0.0228396
SPPL2B	Carcinoma, Hepatocellular	0.000104522	0.0228461
XIST	Muscular Disorders, Atrophic	0.000104484	0.0228494
RP13-507I23.1	Pancreatic Neoplasms	0.000105738	0.0231001
LINC00116	Prostatic Neoplasms	0.00010596	0.0231309
AC007040.7	Prostatic Neoplasms	0.00010596	0.0231309
MAL2	Lung Neoplasms	0.000106241	0.0231742
RP11-355O1.11	Stomach Neoplasms	0.000106407	0.0231987
RP11-392M18.5	Pre-Eclampsia	0.000107307	0.0233771
RP11-170L3.8	Multiple Myeloma	0.000107307	0.0233771
RP11-139H15.1	Carcinoma, Hepatocellular	0.000107596	0.0234221
MIR17HG	Tuberculosis, Pulmonary	0.000110418	0.0234501
MALAT1	Lymphoma	0.000110719	0.0234905
RP11-373L24.1	Leukemia, Lymphocytic, Chronic, B-Cell	0.000110665	0.0234909
MEG8	Odontogenic Tumors	0.000109468	0.0235117
MEG8	Patau Syndrome	0.000109468	0.0235117
RP11-33N16.3	Nephrosclerosis	0.000109468	0.0235117
AC010729.1	Nephrosclerosis	0.000109468	0.0235117
RP5-890O3.9	Nephrosclerosis	0.000109468	0.0235117
AC003665.1	Nephrosclerosis	0.000109468	0.0235117
LINC00319	Nephrosclerosis	0.000109468	0.0235117
RP11-469M7.1	Nephrosclerosis	0.000109468	0.0235117
RP11-371I1.2	Vascular Calcification	0.000109468	0.0235117
CTD-3064H18.6	Vascular Calcification	0.000109468	0.0235117
RP11-73K9.2	Vascular Calcification	0.000109468	0.0235117
TPT1-AS1	Vascular Calcification	0.000109468	0.0235117
RP13-890H12.2	Vascular Calcification	0.000109468	0.0235117
HOXA-AS3	Biliary Atresia	0.000109468	0.0235117
RP11-290F20.1	Biliary Atresia	0.000109468	0.0235117
AC012146.7	Biliary Atresia	0.000109468	0.0235117
CTD-2339L15.3	Odontogenic Tumors	0.000109468	0.0235117
CTD-2339L15.3	Patau Syndrome	0.000109468	0.0235117
CERS6-AS1	Odontogenic Tumors	0.000109468	0.0235117
CERS6-AS1	Patau Syndrome	0.000109468	0.0235117
RP6-206I17.2	Odontogenic Tumors	0.000109468	0.0235117
RP6-206I17.2	Patau Syndrome	0.000109468	0.0235117
RP11-244H3.1	Odontogenic Tumors	0.000109468	0.0235117
RP11-244H3.1	Patau Syndrome	0.000109468	0.0235117
LINC00649	Odontogenic Tumors	0.000109468	0.0235117
LINC00649	Patau Syndrome	0.000109468	0.0235117
RP11-155D18.12	Odontogenic Tumors	0.000109468	0.0235117
RP11-155D18.12	Patau Syndrome	0.000109468	0.0235117
RP5-1148A21.3	Odontogenic Tumors	0.000109468	0.0235117
RP5-1148A21.3	Patau Syndrome	0.000109468	0.0235117
RP11-329L6.1	Odontogenic Tumors	0.000109468	0.0235117
RP11-329L6.1	Patau Syndrome	0.000109468	0.0235117
RP11-399K21.11	Hemangiosarcoma	0.000109468	0.0235117
RP11-399K21.11	Toxoplasma	0.000109468	0.0235117
RP11-412D9.4	Hemangiosarcoma	0.000109468	0.0235117
RP11-412D9.4	Toxoplasma	0.000109468	0.0235117
AC079767.4	Hemangiosarcoma	0.000109468	0.0235117
[truncated: 996 more rows]
