# Supplementary material for: Predicting lncRNA-disease associations and constructing lncRNA functional similarity network based on the information of miRNA
Source: Sci Rep. 2015 Aug 17;5:13186. doi: 10.1038/srep13186 (PMC4538606; doi:10.1038/srep13186)
Supplement: Supplementary Table 2 [file srep13186-s3.xlsx]

## Sheet: Sheet1
1	0.44828	0.24932	0.36585	0	0.20617	0.33817	0.41119	0.38501	0.27064	0.13229	0.40097	0.45539	0.38823	0.50489	0.34007	0.411	0.31764	0.44392	0.40015	0.31466	0.22582	0.31409	0.27482	0.40818	0.32966	0.33589	0.50408	0.43629	0.27482	0.34546	0.31618	0.20116	0.44003	0.43737	0.36139	0.35472	0.40904	0.36009	0.46067	0.28076	0.4012	0.16416	0.27563	0.40982	0.28437	0.42434	0.22463	0.32792	0.27851
0.44828	1	0.41035	0.41543	0	0.19127	0.31691	0.23597	0.46502	0.27833	0.15434	0.35764	0.4853	0.3157	0.34169	0.30588	0.45403	0.42522	0.48999	0.38885	0.30907	0.1707	0.37125	0.47478	0.34555	0.39911	0.36093	0.43126	0.92274	0.47478	0.50589	0.39533	0.26134	0.96792	0.39812	0.42592	0.37588	0.3826	0.34694	0.27339	0.46393	0.46765	0.16632	0.33011	0.49416	0.43928	0.44311	0.37381	0.29856	0.34125
0.24932	0.41035	1	0.30421	0	0.22186	0.16351	0.1363	0.36262	0.19128	0.061732	0.21784	0.31395	0.25168	0.17544	0.23453	0.33334	0.37361	0.3052	0.28085	0.16235	0.12938	0.24303	0.35338	0.24102	0.2402	0.29545	0.27072	0.38348	0.35338	0.30221	0.31061	0.26084	0.39696	0.2804	0.31295	0.24751	0.25921	0.37834	0.11798	0.31857	0.24792	0.10563	0.23029	0.41164	0.35275	0.33059	0.31136	0.10131	0.20492
0.36585	0.41543	0.30421	1	0	0.27648	0.27599	0.15305	0.62286	0.28355	0.13788	0.35798	0.43599	0.34544	0.32756	0.24494	0.52162	0.43087	0.41448	0.39718	0.3018	0.31051	0.55413	0.32657	0.30538	0.35049	0.53632	0.36437	0.40856	0.32657	0.36575	0.29319	0.19758	0.4108	0.50645	0.35045	0.26333	0.48995	0.36986	0.21466	0.28219	0.34033	0.16312	0.29207	0.46287	0.28242	0.45496	0.27593	0.1897	0.28213
0	0	0	0	1	0	0	0	0	0	0	0	0	0	0	0	0	0	0	0	0	0	0	0	0	0	0	0	0	0	0	0	0	0	0	0	0	0	0	0	0	0	0	0	0	0	0	0	0	0
0.20617	0.19127	0.22186	0.27648	0	1	0.244	0.028712	0.22014	0.31305	0.036384	0.42904	0.30575	0.38986	0.31312	0.077085	0.25012	0.23923	0.24459	0.2405	0.37978	0.65288	0.46542	0.24901	0.19009	0.26139	0.15157	0.2079	0.17633	0.24901	0.14513	0.31952	0.43736	0.19496	0.22526	0.21587	0.40008	0.22111	0.16901	0.17941	0.13862	0.12363	0.027256	0.27763	0.29777	0.19612	0.21035	0.2282	0.12498	0.20806
0.33817	0.31691	0.16351	0.27599	0	0.244	1	0.12003	0.24966	0.3789	0.06047	0.40391	0.31185	0.393	0.27279	0.38401	0.26146	0.18916	0.35128	0.16537	0.46964	0.26012	0.26349	0.21331	0.1889	0.37317	0.33358	0.26733	0.29843	0.21331	0.29531	0.32898	0.29983	0.32171	0.2668	0.40586	0.52917	0.2726	0.20989	0.34597	0.18472	0.3348	0.48388	0.25568	0.26124	0.16395	0.28034	0.21048	0.53991	0.45851
0.41119	0.23597	0.1363	0.15305	0	0.028712	0.12003	1	0.168	0.27488	0.057967	0.10853	0.17148	0.15594	0.49977	0.34845	0.17706	0.21812	0.16963	0.31253	0.12014	0.042663	0.10895	0.10258	0.22968	0.10214	0.13604	0.27868	0.31805	0.10258	0.27563	0.23926	0.078793	0.23353	0.23158	0.28867	0.11712	0.3046	0.20094	0.37661	0.15431	0.25853	0.05385	0.076496	0.17093	0.52813	0.17935	0.1129	0.13831	0.098133
0.38501	0.46502	0.36262	0.62286	0	0.22014	0.24966	0.168	1	0.25369	0.11025	0.31803	0.47817	0.34458	0.31236	0.20518	0.49365	0.37035	0.62797	0.4211	0.21825	0.22211	0.31615	0.32294	0.49061	0.3471	0.50333	0.39077	0.43301	0.32294	0.38551	0.31702	0.21738	0.43571	0.49638	0.36069	0.26625	0.43617	0.37436	0.17881	0.32516	0.36107	0.15492	0.30853	0.73092	0.33067	0.51636	0.29241	0.15692	0.25667
0.27064	0.27833	0.19128	0.28355	0	0.31305	0.3789	0.27488	0.25369	1	0.068972	0.17097	0.24085	0.40097	0.17005	0.29131	0.20965	0.29381	0.23107	0.17024	0.4591	0.35205	0.27835	0.24659	0.15436	0.17113	0.18783	0.19983	0.29295	0.24659	0.22423	0.21881	0.26681	0.25119	0.19293	0.30072	0.20602	0.24465	0.1767	0.075755	0.21011	0.31566	0.51652	0.073105	0.27249	0.34241	0.2132	0.12998	0.10659	0.12217
0.13229	0.15434	0.061732	0.13788	0	0.036384	0.06047	0.057967	0.11025	0.068972	1	0.11513	0.15077	0.07489	0.18283	0.04862	0.15277	0.19209	0.13325	0.16491	0.03649	0.082404	0.071892	0.16984	0.10046	0.12712	0.10068	0.23055	0.1342	0.16984	0.14783	0.08844	0.052929	0.14435	0.10744	0.16228	0.042504	0.097925	0.11196	0.055315	0.21688	0.11373	0.06048	0.098791	0.15729	0.092996	0.14228	0.14429	0.037336	0.15445
0.40097	0.35764	0.21784	0.35798	0	0.42904	0.40391	0.10853	0.31803	0.17097	0.11513	1	0.5253	0.34228	0.35834	0.40038	0.45348	0.3433	0.49897	0.35771	0.43231	0.40347	0.43667	0.2417	0.39355	0.44726	0.31222	0.37005	0.34452	0.2417	0.29955	0.28118	0.24948	0.36563	0.46592	0.30858	0.58186	0.27412	0.29546	0.52886	0.18213	0.3792	0.054917	0.69092	0.39037	0.19313	0.42891	0.23875	0.48883	0.42293
0.45539	0.4853	0.31395	0.43599	0	0.30575	0.31185	0.17148	0.47817	0.24085	0.15077	0.5253	1	0.36092	0.38228	0.29708	0.47814	0.3537	0.56041	0.40207	0.31959	0.32053	0.38646	0.37268	0.34548	0.39375	0.33198	0.36805	0.4665	0.37268	0.43416	0.33543	0.19689	0.4796	0.41702	0.39205	0.33829	0.37852	0.34076	0.28124	0.3556	0.39239	0.10884	0.36005	0.50598	0.29222	0.46057	0.3188	0.28422	0.32142
0.38823	0.3157	0.25168	0.34544	0	0.38986	0.393	0.15594	0.34458	0.40097	0.07489	0.34228	0.36092	1	0.30994	0.23036	0.28726	0.34998	0.3434	0.26423	0.4498	0.35942	0.30445	0.21853	0.266	0.25858	0.248	0.29523	0.3041	0.21853	0.22338	0.36376	0.43363	0.29482	0.31003	0.34455	0.55773	0.32973	0.22568	0.15054	0.20669	0.25488	0.19631	0.20866	0.36891	0.26433	0.27752	0.18181	0.15218	0.21507
0.50489	0.34169	0.17544	0.32756	0	0.31312	0.27279	0.49977	0.31236	0.17005	0.18283	0.35834	0.38228	0.30994	1	0.23926	0.34517	0.2692	0.34502	0.51641	0.37006	0.31221	0.29071	0.29507	0.30801	0.26816	0.26261	0.41568	0.31107	0.29507	0.27421	0.33554	0.28045	0.33447	0.35703	0.30375	0.40679	0.41207	0.29262	0.47144	0.17843	0.30962	0.060279	0.24107	0.34995	0.21587	0.32203	0.25859	0.30545	0.23969
0.34007	0.30588	0.23453	0.24494	0	0.077085	0.38401	0.34845	0.20518	0.29131	0.04862	0.40038	0.29708	0.23036	0.23926	1	0.27175	0.27651	0.30374	0.16292	0.38614	0.11751	0.20059	0.15813	0.17105	0.26738	0.25176	0.24072	0.45057	0.15813	0.287	0.34484	0.20495	0.31567	0.28077	0.2344	0.47428	0.19945	0.19557	0.36988	0.13304	0.50227	0.15269	0.266	0.19334	0.37928	0.24153	0.16894	0.53878	0.28965
0.411	0.45403	0.33334	0.52162	0	0.25012	0.26146	0.17706	0.49365	0.20965	0.15277	0.45348	0.47814	0.28726	0.34517	0.27175	1	0.40819	0.46413	0.40234	0.31399	0.27313	0.39543	0.33396	0.39553	0.385	0.45163	0.44241	0.44745	0.33396	0.41871	0.32447	0.17964	0.45002	0.6192	0.35744	0.28566	0.41498	0.40025	0.33187	0.324	0.37219	0.070454	0.445	0.45067	0.30747	0.69441	0.30252	0.25843	0.36383
0.31764	0.42522	0.37361	0.43087	0	0.23923	0.18916	0.21812	0.37035	0.29381	0.19209	0.3433	0.3537	0.34998	0.2692	0.27651	0.40819	1	0.34662	0.3246	0.26115	0.28424	0.30381	0.33345	0.29546	0.29304	0.33851	0.34921	0.44208	0.33345	0.30461	0.29835	0.1847	0.40178	0.37368	0.39604	0.20485	0.34277	0.35013	0.21921	0.29187	0.36461	0.08154	0.28732	0.47112	0.37675	0.41596	0.28677	0.12459	0.27624
0.44392	0.48999	0.3052	0.41448	0	0.24459	0.35128	0.16963	0.62797	0.23107	0.13325	0.49897	0.56041	0.3434	0.34502	0.30374	0.46413	0.34662	1	0.36897	0.32708	0.26733	0.36839	0.2921	0.51489	0.56007	0.35055	0.40212	0.45788	0.2921	0.39589	0.28981	0.19661	0.47221	0.4471	0.38752	0.40144	0.39793	0.3563	0.32014	0.2992	0.59955	0.1417	0.38624	0.71606	0.31058	0.47917	0.25799	0.32425	0.33974
0.40015	0.38885	0.28085	0.39718	0	0.2405	0.16537	0.31253	0.4211	0.17024	0.16491	0.35771	0.40207	0.26423	0.51641	0.16292	0.40234	0.3246	0.36897	1	0.18199	0.21484	0.30112	0.29497	0.40531	0.28827	0.33202	0.4	0.33923	0.29497	0.27335	0.32576	0.19112	0.35492	0.42989	0.32263	0.2261	0.53691	0.49323	0.30913	0.23105	0.26251	0.074376	0.27448	0.39714	0.23409	0.40683	0.28382	0.11197	0.25291
0.31466	0.30907	0.16235	0.3018	0	0.37978	0.46964	0.12014	0.21825	0.4591	0.03649	0.43231	0.31959	0.4498	0.37006	0.38614	0.31399	0.26115	0.32708	0.18199	1	0.45776	0.4294	0.31612	0.14666	0.27291	0.20628	0.23447	0.28635	0.31612	0.35341	0.37737	0.24067	0.31876	0.23776	0.30104	0.48388	0.19975	0.17321	0.35096	0.18058	0.34323	0.076471	0.23576	0.24448	0.17176	0.23286	0.2375	0.71028	0.28071
0.22582	0.1707	0.12938	0.31051	0	0.65288	0.26012	0.042663	0.22211	0.35205	0.082404	0.40347	0.32053	0.35942	0.31221	0.11751	0.27313	0.28424	0.26733	0.21484	0.45776	1	0.40605	0.19515	0.13909	0.20933	0.17369	0.22815	0.15542	0.19515	0.16834	0.20199	0.24042	0.16771	0.2133	0.259	0.25336	0.23218	0.18646	0.25563	0.20801	0.17388	0.037319	0.10435	0.29145	0.22096	0.20524	0.23255	0.19047	0.15387
0.31409	0.37125	0.24303	0.55413	0	0.46542	0.26349	0.10895	0.31615	0.27835	0.071892	0.43667	0.38646	0.30445	0.29071	0.20059	0.39543	0.30381	0.36839	0.30112	0.4294	0.40605	1	0.27181	0.25576	0.30889	0.23548	0.28566	0.34914	0.27181	0.32739	0.25313	0.16671	0.37238	0.38504	0.29582	0.24994	0.30245	0.25828	0.25301	0.26347	0.28507	0.070342	0.28529	0.38359	0.24613	0.33993	0.27541	0.24447	0.26292
0.27482	0.47478	0.35338	0.32657	0	0.24901	0.21331	0.10258	0.32294	0.24659	0.16984	0.2417	0.37268	0.21853	0.29507	0.15813	0.33396	0.33345	0.2921	0.29497	0.31612	0.19515	0.27181	1	0.2055	0.33338	0.2748	0.26433	0.41859	1	0.444	0.44428	0.30768	0.46843	0.26269	0.32409	0.25804	0.26516	0.25882	0.12585	0.47596	0.30766	0.096504	0.23234	0.41482	0.36427	0.35026	0.504	0.21461	0.25017
0.40818	0.34555	0.24102	0.30538	0	0.19009	0.1889	0.22968	0.49061	0.15436	0.10046	0.39355	0.34548	0.266	0.30801	0.17105	0.39553	0.29546	0.51489	0.40531	0.14666	0.13909	0.25576	0.2055	1	0.30634	0.30226	0.51244	0.36871	0.2055	0.25651	0.19628	0.16772	0.33896	0.66208	0.28958	0.24778	0.37634	0.40538	0.25315	0.21781	0.25522	0.095173	0.37272	0.52284	0.23681	0.55501	0.17232	0.11502	0.25426
0.32966	0.39911	0.2402	0.35049	0	0.26139	0.37317	0.10214	0.3471	0.17113	0.12712	0.44726	0.39375	0.25858	0.26816	0.26738	0.385	0.29304	0.56007	0.28827	0.27291	0.20933	0.30889	0.33338	0.30634	1	0.42246	0.31249	0.35968	0.33338	0.27464	0.23504	0.18383	0.37379	0.38083	0.32174	0.35603	0.32781	0.49012	0.27357	0.20162	0.53393	0.074186	0.48141	0.36003	0.2128	0.55107	0.19792	0.26689	0.73844
0.33589	0.36093	0.29545	0.53632	0	0.15157	0.33358	0.13604	0.50333	0.18783	0.10068	0.31222	0.33198	0.248	0.26261	0.25176	0.45163	0.33851	0.35055	0.33202	0.20628	0.17369	0.23548	0.2748	0.30226	0.42246	1	0.47095	0.35304	0.2748	0.27716	0.29331	0.16344	0.35249	0.49934	0.29878	0.25821	0.3864	0.49199	0.38851	0.20649	0.31392	0.15661	0.35824	0.32512	0.21821	0.51448	0.21657	0.19953	0.39492
0.50408	0.43126	0.27072	0.36437	0	0.2079	0.26733	0.27868	0.39077	0.19983	0.23055	0.37005	0.36805	0.29523	0.41568	0.24072	0.44241	0.34921	0.40212	0.4	0.23447	0.22815	0.28566	0.26433	0.51244	0.31249	0.47095	1	0.41465	0.26433	0.33855	0.27022	0.28705	0.42086	0.59247	0.35093	0.38098	0.39635	0.37229	0.5741	0.25821	0.32756	0.138	0.30466	0.40126	0.26	0.48942	0.23742	0.21244	0.30741
0.43629	0.92274	0.38348	0.40856	0	0.17633	0.29843	0.31805	0.43301	0.29295	0.1342	0.34452	0.4665	0.3041	0.31107	0.45057	0.44745	0.44208	0.45788	0.33923	0.28635	0.15542	0.34914	0.41859	0.36871	0.35968	0.35304	0.41465	1	0.41859	0.48365	0.39323	0.23	0.94888	0.4122	0.39652	0.35173	0.35487	0.35587	0.27108	0.41574	0.50609	0.14136	0.30951	0.48009	0.50086	0.44209	0.34192	0.29214	0.31078
0.27482	0.47478	0.35338	0.32657	0	0.24901	0.21331	0.10258	0.32294	0.24659	0.16984	0.2417	0.37268	0.21853	0.29507	0.15813	0.33396	0.33345	0.2921	0.29497	0.31612	0.19515	0.27181	1	0.2055	0.33338	0.2748	0.26433	0.41859	1	0.444	0.44428	0.30768	0.46843	0.26269	0.32409	0.25804	0.26516	0.25882	0.12585	0.47596	0.30766	0.096504	0.23234	0.41482	0.36427	0.35026	0.504	0.21461	0.25017
0.34546	0.50589	0.30221	0.36575	0	0.14513	0.29531	0.27563	0.38551	0.22423	0.14783	0.29955	0.43416	0.22338	0.27421	0.287	0.41871	0.30461	0.39589	0.27335	0.35341	0.16834	0.32739	0.444	0.25651	0.27464	0.27716	0.33855	0.48365	0.444	1	0.43921	0.14602	0.51448	0.32381	0.33583	0.28341	0.27049	0.26803	0.23772	0.49759	0.36557	0.080027	0.24411	0.43983	0.4241	0.38218	0.39634	0.37448	0.28818
0.31618	0.39533	0.31061	0.29319	0	0.31952	0.32898	0.23926	0.31702	0.21881	0.08844	0.28118	0.33543	0.36376	0.33554	0.34484	0.32447	0.29835	0.28981	0.32576	0.37737	0.20199	0.25313	0.44428	0.19628	0.23504	0.29331	0.27022	0.39323	0.44428	0.43921	1	0.42007	0.40245	0.27906	0.27373	0.39177	0.30085	0.22962	0.20213	0.31974	0.27888	0.10844	0.19649	0.36286	0.35326	0.29591	0.393	0.36794	0.24413
0.20116	0.26134	0.26084	0.19758	0	0.43736	0.29983	0.078793	0.21738	0.26681	0.052929	0.24948	0.19689	0.43363	0.28045	0.20495	0.17964	0.1847	0.19661	0.19112	0.24067	0.24042	0.16671	0.30768	0.16772	0.18383	0.16344	0.28705	0.23	0.30768	0.14602	0.42007	1	0.25493	0.18852	0.16755	0.71238	0.21149	0.14545	0.11194	0.15401	0.14115	0.22473	0.17432	0.25359	0.2599	0.1979	0.18319	0.17309	0.15789
0.44003	0.96792	0.39696	0.4108	0	0.19496	0.32171	0.23353	0.43571	0.25119	0.14435	0.36563	0.4796	0.29482	0.33447	0.31567	0.45002	0.40178	0.47221	0.35492	0.31876	0.16771	0.37238	0.46843	0.33896	0.37379	0.35249	0.42086	0.94888	0.46843	0.51448	0.40245	0.25493	1	0.39069	0.40619	0.38362	0.36311	0.32911	0.2877	0.45603	0.43704	0.15632	0.32698	0.49412	0.43919	0.42562	0.3798	0.32464	0.32734
0.43737	0.39812	0.2804	0.50645	0	0.22526	0.2668	0.23158	0.49638	0.19293	0.10744	0.46592	0.41702	0.31003	0.35703	0.28077	0.6192	0.37368	0.4471	0.42989	0.23776	0.2133	0.38504	0.26269	0.66208	0.38083	0.49934	0.59247	0.4122	0.26269	0.32381	0.27906	0.18852	0.39069	1	0.33523	0.31947	0.48779	0.45564	0.44393	0.27149	0.3415	0.12937	0.44341	0.45746	0.26216	0.56287	0.27508	0.22054	0.32691
0.36139	0.42592	0.31295	0.35045	0	0.21587	0.40586	0.28867	0.36069	0.30072	0.16228	0.30858	0.39205	0.34455	0.30375	0.2344	0.35744	0.39604	0.38752	0.32263	0.30104	0.259	0.29582	0.32409	0.28958	0.32174	0.29878	0.35093	0.39652	0.32409	0.33583	0.27373	0.16755	0.40619	0.33523	1	0.24233	0.31366	0.32034	0.28401	0.345	0.33507	0.16556	0.23985	0.43365	0.30786	0.38088	0.32922	0.21952	0.33855
0.35472	0.37588	0.24751	0.26333	0	0.40008	0.52917	0.11712	0.26625	0.20602	0.042504	0.58186	0.33829	0.55773	0.40679	0.47428	0.28566	0.20485	0.40144	0.2261	0.48388	0.25336	0.24994	0.25804	0.24778	0.35603	0.25821	0.38098	0.35173	0.25804	0.28341	0.39177	0.71238	0.38362	0.31947	0.24233	1	0.2398	0.19617	0.40772	0.13497	0.36084	0.14683	0.40835	0.2969	0.25097	0.27777	0.18993	0.59071	0.34681
0.40904	0.3826	0.25921	0.48995	0	0.22111	0.2726	0.3046	0.43617	0.24465	0.097925	0.27412	0.37852	0.32973	0.41207	0.19945	0.41498	0.34277	0.39793	0.53691	0.19975	0.23218	0.30245	0.26516	0.37634	0.32781	0.3864	0.39635	0.35487	0.26516	0.27049	0.30085	0.21149	0.36311	0.48779	0.31366	0.2398	1	0.4593	0.26011	0.23368	0.28298	0.2357	0.23359	0.40306	0.27883	0.43067	0.23092	0.12747	0.25401
0.36009	0.34694	0.37834	0.36986	0	0.16901	0.20989	0.20094	0.37436	0.1767	0.11196	0.29546	0.34076	0.22568	0.29262	0.19557	0.40025	0.35013	0.3563	0.49323	0.17321	0.18646	0.25828	0.25882	0.40538	0.49012	0.49199	0.37229	0.35587	0.25882	0.26803	0.22962	0.14545	0.32911	0.45564	0.32034	0.19617	0.4593	1	0.24002	0.23817	0.34856	0.064077	0.33077	0.38214	0.2916	0.54989	0.22201	0.12497	0.46106
0.46067	0.27339	0.11798	0.21466	0	0.17941	0.34597	0.37661	0.17881	0.075755	0.055315	0.52886	0.28124	0.15054	0.47144	0.36988	0.33187	0.21921	0.32014	0.30913	0.35096	0.25563	0.25301	0.12585	0.25315	0.27357	0.38851	0.5741	0.27108	0.12585	0.23772	0.20213	0.11194	0.2877	0.44393	0.28401	0.40772	0.26011	0.24002	1	0.10348	0.34589	0.049056	0.33977	0.20543	0.13495	0.26644	0.19481	0.4634	0.31276
0.28076	0.46393	0.31857	0.28219	0	0.13862	0.18472	0.15431	0.32516	0.21011	0.21688	0.18213	0.3556	0.20669	0.17843	0.13304	0.324	0.29187	0.2992	0.23105	0.18058	0.20801	0.26347	0.47596	0.21781	0.20162	0.20649	0.25821	0.41574	0.47596	0.49759	0.31974	0.15401	0.45603	0.27149	0.345	0.13497	0.23368	0.23817	0.10348	1	0.25967	0.12773	0.15309	0.42855	0.35851	0.33606	0.43095	0.15397	0.18025
0.4012	0.46765	0.24792	0.34033	0	0.12363	0.3348	0.25853	0.36107	0.31566	0.11373	0.3792	0.39239	0.25488	0.30962	0.50227	0.37219	0.36461	0.59955	0.26251	0.34323	0.17388	0.28507	0.30766	0.25522	0.53393	0.31392	0.32756	0.50609	0.30766	0.36557	0.27888	0.14115	0.43704	0.3415	0.33507	0.36084	0.28298	0.34856	0.34589	0.25967	1	0.13074	0.30428	0.37008	0.38512	0.40296	0.26444	0.40166	0.29986
0.16416	0.16632	0.10563	0.16312	0	0.027256	0.48388	0.05385	0.15492	0.51652	0.06048	0.054917	0.10884	0.19631	0.060279	0.15269	0.070454	0.08154	0.1417	0.074376	0.076471	0.037319	0.070342	0.096504	0.095173	0.074186	0.15661	0.138	0.14136	0.096504	0.080027	0.10844	0.22473	0.15632	0.12937	0.16556	0.14683	0.2357	0.064077	0.049056	0.12773	0.13074	1	0.039972	0.13318	0.091009	0.10764	0.085919	0.1	0.054697
0.27563	0.33011	0.23029	0.29207	0	0.27763	0.25568	0.076496	0.30853	0.073105	0.098791	0.69092	0.36005	0.20866	0.24107	0.266	0.445	0.28732	0.38624	0.27448	0.23576	0.10435	0.28529	0.23234	0.37272	0.48141	0.35824	0.30466	0.30951	0.23234	0.24411	0.19649	0.17432	0.32698	0.44341	0.23985	0.40835	0.23359	0.33077	0.33977	0.15309	0.30428	0.039972	1	0.35252	0.17176	0.46547	0.19334	0.29233	0.48846
0.40982	0.49416	0.41164	0.46287	0	0.29777	0.26124	0.17093	0.73092	0.27249	0.15729	0.39037	0.50598	0.36891	0.34995	0.19334	0.45067	0.47112	0.71606	0.39714	0.24448	0.29145	0.38359	0.41482	0.52284	0.36003	0.32512	0.40126	0.48009	0.41482	0.43983	0.36286	0.25359	0.49412	0.45746	0.43365	0.2969	0.40306	0.38214	0.20543	0.42855	0.37008	0.13318	0.35252	1	0.39126	0.45639	0.35627	0.16738	0.29277
0.28437	0.43928	0.35275	0.28242	0	0.19612	0.16395	0.52813	0.33067	0.34241	0.092996	0.19313	0.29222	0.26433	0.21587	0.37928	0.30747	0.37675	0.31058	0.23409	0.17176	0.22096	0.24613	0.36427	0.23681	0.2128	0.21821	0.26	0.50086	0.36427	0.4241	0.35326	0.2599	0.43919	0.26216	0.30786	0.25097	0.27883	0.2916	0.13495	0.35851	0.38512	0.091009	0.17176	0.39126	1	0.30324	0.31286	0.16973	0.16038
0.42434	0.44311	0.33059	0.45496	0	0.21035	0.28034	0.17935	0.51636	0.2132	0.14228	0.42891	0.46057	0.27752	0.32203	0.24153	0.69441	0.41596	0.47917	0.40683	0.23286	0.20524	0.33993	0.35026	0.55501	0.55107	0.51448	0.48942	0.44209	0.35026	0.38218	0.29591	0.1979	0.42562	0.56287	0.38088	0.27777	0.43067	0.54989	0.26644	0.33606	0.40296	0.10764	0.46547	0.45639	0.30324	1	0.28532	0.20268	0.49041
0.22463	0.37381	0.31136	0.27593	0	0.2282	0.21048	0.1129	0.29241	0.12998	0.14429	0.23875	0.3188	0.18181	0.25859	0.16894	0.30252	0.28677	0.25799	0.28382	0.2375	0.23255	0.27541	0.504	0.17232	0.19792	0.21657	0.23742	0.34192	0.504	0.39634	0.393	0.18319	0.3798	0.27508	0.32922	0.18993	0.23092	0.22201	0.19481	0.43095	0.26444	0.085919	0.19334	0.35627	0.31286	0.28532	1	0.23966	0.19031
0.32792	0.29856	0.10131	0.1897	0	0.12498	0.53991	0.13831	0.15692	0.10659	0.037336	0.48883	0.28422	0.15218	0.30545	0.53878	0.25843	0.12459	0.32425	0.11197	0.71028	0.19047	0.24447	0.21461	0.11502	0.26689	0.19953	0.21244	0.29214	0.21461	0.37448	0.36794	0.17309	0.32464	0.22054	0.21952	0.59071	0.12747	0.12497	0.4634	0.15397	0.40166	0.1	0.29233	0.16738	0.16973	0.20268	0.23966	1	0.29627
0.27851	0.34125	0.20492	0.28213	0	0.20806	0.45851	0.098133	0.25667	0.12217	0.15445	0.42293	0.32142	0.21507	0.23969	0.28965	0.36383	0.27624	0.33974	0.25291	0.28071	0.15387	0.26292	0.25017	0.25426	0.73844	0.39492	0.30741	0.31078	0.25017	0.28818	0.24413	0.15789	0.32734	0.32691	0.33855	0.34681	0.25401	0.46106	0.31276	0.18025	0.29986	0.054697	0.48846	0.29277	0.16038	0.49041	0.19031	0.29627	1
0.21637	0.28847	0.17579	0.25117	0	0.12746	0.37984	0.076522	0.23946	0.10999	0.14757	0.25516	0.41847	0.20101	0.18126	0.18906	0.27947	0.23139	0.27953	0.22038	0.18258	0.1321	0.17829	0.22052	0.20327	0.67773	0.34254	0.23424	0.258	0.22052	0.22444	0.19657	0.13935	0.27016	0.24881	0.30543	0.24622	0.23782	0.44758	0.17134	0.15853	0.21756	0.045174	0.35622	0.27193	0.13877	0.43083	0.12875	0.16694	0.86306
0.2709	0.343	0.23556	0.30312	0	0.15173	0.17618	0.12615	0.4037	0.15584	0.38603	0.27838	0.32283	0.19794	0.26808	0.16836	0.35783	0.30035	0.29018	0.26777	0.14274	0.13999	0.24262	0.25424	0.2391	0.23666	0.40285	0.34737	0.32547	0.25424	0.26504	0.22783	0.12195	0.33056	0.34873	0.28631	0.16892	0.25243	0.26494	0.16143	0.26394	0.24896	0.079517	0.25064	0.49794	0.22709	0.34906	0.23912	0.13868	0.20604
0.46651	0.4292	0.29448	0.30559	0	0.166	0.15998	0.57693	0.31304	0.16439	0.1231	0.21149	0.33127	0.17482	0.63605	0.12651	0.32173	0.30011	0.28096	0.48442	0.21075	0.1301	0.232	0.66667	0.29865	0.30861	0.26931	0.38004	0.37925	0.66667	0.333	0.29619	0.20512	0.41794	0.32945	0.3657	0.20643	0.38908	0.31685	0.39359	0.32149	0.28411	0.064336	0.20911	0.38847	0.2732	0.34466	0.336	0.14307	0.22032
0.459	0.44417	0.35241	0.51528	0.046512	0.20223	0.25411	0.22009	0.50296	0.21082	0.13408	0.36771	0.44267	0.31395	0.34777	0.25267	0.7829	0.39447	0.46678	0.43833	0.25617	0.19224	0.40669	0.32369	0.46865	0.39514	0.47153	0.48833	0.42552	0.32369	0.41156	0.31012	0.19962	0.4265	0.67203	0.3578	0.30922	0.45253	0.43452	0.31128	0.30796	0.38167	0.094584	0.39708	0.42642	0.2918	0.67936	0.27588	0.22297	0.33634
0.36439	0.44678	0.40159	0.3517	0	0.16447	0.19094	0.29561	0.38479	0.3204	0.1227	0.27134	0.36769	0.30067	0.22384	0.33003	0.39171	0.61042	0.35444	0.28832	0.16877	0.15924	0.31112	0.333	0.32009	0.28244	0.3147	0.46966	0.51558	0.333	0.40883	0.2885	0.14506	0.43503	0.35055	0.39179	0.15937	0.30958	0.38032	0.17798	0.35874	0.55584	0.10777	0.27491	0.43627	0.43907	0.48148	0.29447	0.12327	0.25767
0.42156	0.42587	0.31582	0.47227	0	0.21558	0.21521	0.2324	0.48522	0.17606	0.15904	0.39447	0.48632	0.2505	0.39116	0.21917	0.88646	0.38187	0.44436	0.59333	0.22287	0.19948	0.33907	0.3176	0.46708	0.35727	0.42425	0.4558	0.4114	0.3176	0.36872	0.2959	0.1683	0.41241	0.63594	0.34221	0.2421	0.45168	0.50803	0.31699	0.30253	0.33194	0.067909	0.41625	0.43654	0.28067	0.68903	0.28927	0.19513	0.33259
0.40129	0.36665	0.28014	0.48971	0	0.21299	0.23708	0.19069	0.54585	0.2026	0.10317	0.40186	0.38486	0.27197	0.31504	0.21009	0.47097	0.33613	0.50244	0.50363	0.21206	0.18844	0.36278	0.26231	0.64412	0.37286	0.3909	0.43222	0.35504	0.26231	0.27977	0.23991	0.17623	0.35398	0.61182	0.42093	0.24248	0.51343	0.54782	0.27315	0.23928	0.29966	0.11844	0.45895	0.49589	0.22921	0.5846	0.25018	0.15787	0.30141
0.43553	0.45772	0.29693	0.33875	0	0.18797	0.21197	0.31112	0.36975	0.20467	0.17153	0.32096	0.35102	0.24237	0.48248	0.13912	0.36479	0.32992	0.30954	0.83181	0.18136	0.11613	0.27178	0.4327	0.43095	0.32728	0.31769	0.46889	0.40589	0.4327	0.28006	0.25549	0.23936	0.42909	0.43621	0.35325	0.27035	0.41842	0.49022	0.31008	0.26705	0.28342	0.15621	0.3143	0.38898	0.24852	0.41056	0.29911	0.12647	0.26447
0.48987	0.67632	0.33485	0.40431	0	0.14964	0.25404	0.28632	0.4287	0.18947	0.10702	0.33413	0.43522	0.22758	0.37046	0.35001	0.43902	0.34876	0.43297	0.39795	0.23746	0.14745	0.31333	0.32483	0.39834	0.36481	0.50755	0.46162	0.66169	0.32483	0.37046	0.29752	0.2116	0.67587	0.45533	0.36632	0.31107	0.42913	0.48923	0.33312	0.32408	0.3759	0.12653	0.30805	0.4207	0.31312	0.4661	0.27024	0.23672	0.29644
0.44917	0.4096	0.29415	0.4055	0.076923	0.17584	0.24875	0.27706	0.43288	0.25757	0.11835	0.33887	0.39135	0.29604	0.37839	0.24248	0.43257	0.41193	0.39865	0.61122	0.22932	0.19334	0.2824	0.32141	0.43199	0.37432	0.40278	0.43351	0.39674	0.32141	0.30302	0.27325	0.17837	0.38783	0.52476	0.51453	0.25214	0.50508	0.55772	0.32419	0.26379	0.36734	0.13134	0.30075	0.39188	0.2722	0.47941	0.26246	0.17391	0.2996
0.34797	0.4416	0.33122	0.34087	0	0.19045	0.20257	0.18925	0.34661	0.22645	0.12939	0.26029	0.39063	0.23334	0.26304	0.21599	0.37705	0.34931	0.33416	0.27541	0.24378	0.20582	0.31029	0.37501	0.25067	0.27318	0.47003	0.31051	0.42109	0.37501	0.38275	0.30806	0.13967	0.43111	0.30908	0.36061	0.18501	0.29441	0.4398	0.17505	0.40249	0.31856	0.096528	0.23106	0.4132	0.32709	0.36461	0.28863	0.17713	0.22717
0.47611	0.42079	0.31726	0.4136	0	0.18624	0.33076	0.27082	0.57159	0.21712	0.09966	0.33949	0.41602	0.28106	0.34962	0.32658	0.47473	0.36283	0.63253	0.41138	0.21504	0.19466	0.29898	0.28611	0.57634	0.39829	0.53264	0.56887	0.45738	0.28611	0.35255	0.28434	0.18822	0.41561	0.61321	0.37676	0.27904	0.46516	0.50088	0.45909	0.28928	0.44219	0.15125	0.31332	0.57293	0.34248	0.54962	0.25754	0.1971	0.33691
0.3421	0.39658	0.27929	0.33843	0	0.18311	0.35632	0.26598	0.35066	0.25221	0.14389	0.28858	0.36583	0.30547	0.28201	0.21618	0.35086	0.37144	0.37092	0.30657	0.26179	0.22123	0.2792	0.27286	0.28474	0.30717	0.29647	0.34457	0.36963	0.27286	0.29292	0.23309	0.14317	0.37598	0.33298	0.89725	0.22312	0.30285	0.31457	0.27925	0.28972	0.31043	0.13797	0.22822	0.41198	0.2651	0.37516	0.27704	0.19771	0.31315
0.50831	0.53131	0.34913	0.51633	0	0.23675	0.28896	0.29478	0.56915	0.30526	0.12298	0.42896	0.62031	0.34673	0.35736	0.34513	0.53993	0.42823	0.55445	0.43234	0.2874	0.2411	0.38125	0.40699	0.43808	0.43467	0.45133	0.43434	0.53523	0.40699	0.44185	0.34913	0.21451	0.48996	0.52413	0.38136	0.30824	0.44925	0.45185	0.28097	0.35527	0.5351	0.12714	0.36228	0.51864	0.42925	0.58726	0.31043	0.24378	0.32896
0.38576	0.49971	0.26014	0.30231	0	0.12603	0.44986	0.15408	0.32496	0.17809	0.11237	0.45556	0.41617	0.20003	0.29587	0.47224	0.39486	0.23178	0.48176	0.19556	0.52083	0.18128	0.36879	0.30103	0.24726	0.31765	0.26143	0.30061	0.47793	0.30103	0.5242	0.32974	0.15917	0.52075	0.31345	0.32625	0.49883	0.23013	0.22673	0.4226	0.41771	0.45972	0.10772	0.32289	0.40699	0.31174	0.36905	0.32723	0.70601	0.31199
0.40268	0.35315	0.32367	0.32302	0	0.16572	0.26041	0.24741	0.37448	0.15092	0.099616	0.38798	0.35101	0.24137	0.37479	0.24149	0.40202	0.28758	0.40353	0.57282	0.18765	0.13535	0.24332	0.21084	0.66137	0.49051	0.42008	0.48186	0.36537	0.21084	0.24639	0.22353	0.16487	0.33867	0.67091	0.30364	0.28943	0.44428	0.65965	0.32146	0.18524	0.29562	0.099059	0.40443	0.33384	0.21933	0.55762	0.17745	0.17965	0.46114
0.45499	0.4055	0.28422	0.38208	0	0.16423	0.45465	0.18467	0.37605	0.20727	0.13786	0.38446	0.39929	0.36723	0.29617	0.4035	0.45695	0.37542	0.4375	0.27606	0.26558	0.15992	0.25619	0.26796	0.33713	0.42582	0.43084	0.35532	0.44952	0.26796	0.30141	0.29442	0.18983	0.40078	0.45057	0.338	0.36949	0.38605	0.36548	0.30444	0.22979	0.40394	0.19523	0.57777	0.37051	0.36531	0.45412	0.24256	0.3045	0.37108
0.33377	0.42657	0.35043	0.36791	0	0.17292	0.20643	0.1746	0.37389	0.20189	0.11894	0.26578	0.37959	0.22417	0.26694	0.38063	0.38331	0.34632	0.33819	0.32174	0.22059	0.18589	0.29136	0.36095	0.26613	0.29872	0.48604	0.32885	0.40583	0.36095	0.35284	0.31952	0.17771	0.41314	0.35274	0.35286	0.21202	0.32291	0.45399	0.19088	0.36705	0.32088	0.12218	0.25185	0.41365	0.31	0.37988	0.42847	0.17411	0.26412
0.4355	0.44913	0.31107	0.75132	0	0.19378	0.27656	0.18877	0.6507	0.27183	0.11283	0.26429	0.38236	0.30761	0.31579	0.27853	0.48104	0.33342	0.36008	0.36536	0.24059	0.2268	0.3062	0.32847	0.26204	0.27743	0.55852	0.3391	0.43632	0.32847	0.40547	0.34004	0.19522	0.44199	0.39511	0.30711	0.24828	0.37365	0.30539	0.194	0.30404	0.33456	0.21639	0.24207	0.39484	0.31616	0.43154	0.27874	0.20276	0.22827
0.39849	0.45084	0.29436	0.71855	0	0.18482	0.40443	0.16837	0.62702	0.29959	0.10916	0.33249	0.39785	0.30215	0.31321	0.33596	0.49253	0.34579	0.41863	0.34396	0.29583	0.22254	0.31685	0.29266	0.2723	0.31107	0.57841	0.35101	0.4459	0.29266	0.41782	0.33361	0.20455	0.45145	0.42377	0.36023	0.31313	0.40146	0.2961	0.25628	0.34264	0.38156	0.28444	0.28776	0.37946	0.28856	0.44653	0.27444	0.2898	0.27481
0.0082273	0.023041	0.081664	0.032732	0	0.4	0	0	0.038084	0	0.020385	0.38204	0.057743	0.014556	0.017467	0	0.094528	0.10164	0.028171	0.068545	0	0	0.21085	0.010275	0.1009	0.069389	0.054943	0.075855	0.021361	0.010275	0.024812	0.024953	0	0.024413	0.11173	0.03821	0	0.021538	0.027026	0.16667	0.0052931	0.0066715	0	0.31477	0.050263	0.0068499	0.087332	0.15635	0	0.1916
0.17929	0.17207	0.12579	0.17311	0	0.33718	0.52505	0.048044	0.17767	0.14904	0.032688	0.28362	0.19773	0.48514	0.22251	0.12961	0.16827	0.15818	0.20263	0.15326	0.21533	0.2276	0.14625	0.1408	0.18484	0.27819	0.19706	0.2252	0.17279	0.1408	0.10862	0.24128	0.4189	0.17952	0.19527	0.23131	0.55961	0.15506	0.16777	0.14917	0.071532	0.12723	0.035281	0.20441	0.22131	0.116	0.19949	0.088293	0.1573	0.32447
0.39635	0.45638	0.34186	0.47857	0	0.21641	0.24168	0.18545	0.48276	0.19038	0.16373	0.39167	0.44821	0.23489	0.33157	0.25328	0.96225	0.40522	0.42713	0.40476	0.25461	0.19971	0.35619	0.35237	0.38196	0.36157	0.44422	0.43395	0.44929	0.35237	0.43012	0.33362	0.17821	0.45202	0.58922	0.35248	0.26261	0.42406	0.37867	0.29758	0.34024	0.36427	0.071703	0.43832	0.44428	0.31657	0.68427	0.32162	0.23756	0.35724
0.43238	0.3841	0.24616	0.4844	0	0.21902	0.32445	0.24848	0.38397	0.20472	0.12057	0.43107	0.3856	0.34775	0.43811	0.21753	0.39255	0.2808	0.41712	0.70751	0.27034	0.19554	0.52467	0.2438	0.44732	0.33385	0.33061	0.42733	0.34425	0.2438	0.26127	0.22501	0.21783	0.35763	0.53379	0.33402	0.38963	0.42905	0.53852	0.36234	0.21094	0.30856	0.15943	0.34599	0.37621	0.1989	0.42389	0.24011	0.22261	0.29103
0.36137	0.42229	0.27371	0.26456	0	0.14983	0.12264	0.14553	0.31289	0.11997	0.16682	0.16749	0.33186	0.17633	0.20292	0.11322	0.3284	0.28783	0.29202	0.233	0.13993	0.16655	0.2576	0.37594	0.22427	0.3649	0.30104	0.27275	0.38034	0.37594	0.35684	0.26485	0.14044	0.40822	0.25473	0.29451	0.14753	0.25526	0.33277	0.11782	0.41399	0.26304	0.044321	0.34567	0.39847	0.33875	0.38208	0.26441	0.11165	0.42565
0.32254	0.41968	0.2887	0.30895	0	0.19514	0.18637	0.18406	0.326	0.2131	0.11725	0.24443	0.35339	0.21405	0.26026	0.21112	0.36715	0.31628	0.3179	0.24728	0.24021	0.21608	0.30098	0.29622	0.2352	0.23364	0.4418	0.29598	0.39732	0.29622	0.34689	0.26382	0.12403	0.40596	0.28997	0.33877	0.18031	0.26603	0.42509	0.1748	0.35915	0.2864	0.07285	0.21441	0.38607	0.31694	0.35015	0.24591	0.17766	0.20868
0.48215	0.46103	0.28128	0.44646	0	0.33901	0.43428	0.14699	0.45765	0.25976	0.23457	0.51744	0.6205	0.50946	0.54341	0.29981	0.47538	0.38014	0.56183	0.42716	0.32816	0.3248	0.36398	0.34181	0.45983	0.39297	0.41849	0.46453	0.4499	0.34181	0.36196	0.38142	0.33416	0.46087	0.44728	0.36124	0.53166	0.46744	0.33693	0.27434	0.29377	0.36536	0.20728	0.39114	0.51544	0.27628	0.47054	0.26376	0.28891	0.34571
0.4056	0.49213	0.3951	0.40486	0	0.29697	0.26034	0.17775	0.73721	0.25333	0.14339	0.38857	0.50328	0.37637	0.34136	0.18701	0.44754	0.3851	0.72382	0.39246	0.24209	0.28634	0.38851	0.38707	0.521	0.33562	0.30617	0.392	0.47804	0.38707	0.43966	0.36083	0.24527	0.49293	0.43224	0.40436	0.29403	0.39293	0.34592	0.20134	0.42611	0.357	0.11639	0.33469	0.96987	0.38652	0.4464	0.3469	0.17389	0.26879
0.18045	0.10502	0.070565	0.23548	0	0.39676	0.19546	0.081074	0.17061	0.21205	0.039424	0.25906	0.30443	0.31728	0.29523	0.077325	0.17158	0.15094	0.25143	0.22716	0.3117	0.48385	0.31547	0.094797	0.12401	0.16473	0.12515	0.16505	0.096484	0.094797	0.074981	0.1016	0.14394	0.10341	0.14825	0.15076	0.20231	0.2075	0.12442	0.16313	0.059183	0.095018	0.020202	0.07573	0.21742	0.072554	0.1241	0.054999	0.11137	0.11869
0.39219	0.49045	0.39018	0.38992	0	0.31446	0.24781	0.15517	0.66511	0.24334	0.1361	0.34575	0.48886	0.38933	0.30622	0.1439	0.42049	0.36593	0.73809	0.36243	0.23319	0.30735	0.37758	0.37065	0.50603	0.31405	0.2854	0.37642	0.46773	0.37065	0.44667	0.3506	0.25399	0.49125	0.35947	0.39508	0.29121	0.3798	0.32179	0.1645	0.42219	0.33552	0.11177	0.27064	0.89056	0.38165	0.42315	0.33329	0.14105	0.24214
0.39455	0.45631	0.33898	0.47799	0	0.21273	0.23867	0.1823	0.48065	0.18702	0.1621	0.39406	0.44606	0.2336	0.31653	0.25353	0.97381	0.39528	0.42502	0.39513	0.24914	0.19854	0.35369	0.34179	0.37953	0.35321	0.44012	0.4285	0.44923	0.34179	0.42934	0.32795	0.17355	0.45207	0.58897	0.34783	0.26221	0.38935	0.37176	0.29965	0.33697	0.35966	0.07181	0.44141	0.44044	0.31391	0.67826	0.30927	0.23705	0.35518
0.24179	0.41239	0.32355	0.32777	0	0.1067	0.16398	0.13732	0.41324	0.18335	0.10043	0.16387	0.3943	0.17678	0.16557	0.23047	0.33261	0.27315	0.31524	0.27468	0.13174	0.11147	0.24069	0.3257	0.25274	0.37016	0.24975	0.29425	0.3792	0.3257	0.36875	0.26493	0.25778	0.40068	0.27071	0.30909	0.22906	0.29059	0.27238	0.094562	0.36134	0.25893	0.13144	0.16725	0.42223	0.29273	0.34684	0.30052	0.10435	0.22353
0.44211	0.53278	0.39415	0.42636	0	0.14915	0.32201	0.24803	0.44794	0.31909	0.17806	0.32813	0.48017	0.26413	0.30125	0.35332	0.43826	0.45673	0.48283	0.37104	0.26073	0.15571	0.32303	0.50564	0.37153	0.42565	0.41139	0.41569	0.56496	0.50564	0.45638	0.32265	0.20229	0.52117	0.42493	0.44266	0.2918	0.43859	0.4118	0.23543	0.4346	0.55054	0.27017	0.32714	0.48116	0.41412	0.4989	0.35349	0.24663	0.34473
0.36404	0.456	0.34751	0.41051	0	0.19043	0.18609	0.17716	0.45821	0.18154	0.1607	0.32735	0.42304	0.22935	0.28377	0.20721	0.68908	0.37646	0.41943	0.34017	0.20084	0.18098	0.33454	0.32892	0.38112	0.28982	0.49463	0.36003	0.44659	0.32892	0.39184	0.29729	0.15079	0.45039	0.52514	0.33814	0.20146	0.34365	0.45579	0.19894	0.36039	0.30585	0.071137	0.39094	0.4925	0.33091	0.46764	0.28947	0.16554	0.26358
0.20728	0.39027	0.29306	0.27015	0	0.10084	0.14274	0.13179	0.33569	0.171	0.091504	0.15741	0.31247	0.14782	0.13714	0.23531	0.29763	0.24293	0.28457	0.23282	0.1208	0.10934	0.21675	0.30599	0.23196	0.36152	0.2029	0.24448	0.35298	0.30599	0.36324	0.23971	0.17897	0.37739	0.24211	0.27784	0.16168	0.25908	0.23981	0.079842	0.36871	0.21349	0.1108	0.14688	0.41147	0.2616	0.31759	0.25302	0.096027	0.2099
0.24201	0.21724	0.12566	0.19758	0	0.23787	0.29191	0.10248	0.16148	0.086985	0.066231	0.4426	0.23235	0.16909	0.20288	0.23933	0.31212	0.23214	0.22162	0.16	0.28227	0.33582	0.24449	0.13179	0.15557	0.19679	0.36592	0.4861	0.2153	0.13179	0.2098	0.19566	0.12464	0.22942	0.34866	0.21688	0.29733	0.1417	0.17459	0.83313	0.1134	0.22854	0.036084	0.26097	0.20092	0.13558	0.24492	0.2323	0.32564	0.29474
0.37064	0.42555	0.28403	0.36723	0	0.17833	0.26634	0.129	0.5919	0.18378	0.094365	0.40473	0.43405	0.25883	0.25987	0.31891	0.45181	0.31654	0.72959	0.32094	0.24002	0.19504	0.29221	0.24013	0.59616	0.46668	0.44339	0.50098	0.39716	0.24013	0.32451	0.23938	0.16768	0.40505	0.50726	0.31177	0.31861	0.35194	0.34156	0.43017	0.25431	0.49253	0.12509	0.3378	0.58565	0.24325	0.55515	0.22073	0.24212	0.30305
0.39894	0.34208	0.23425	0.27885	0	0.20118	0.1349	0.33464	0.37572	0.15075	0.079535	0.39573	0.31166	0.18975	0.389	0.15118	0.3757	0.29405	0.29822	0.35609	0.17496	0.15869	0.30051	0.19292	0.37167	0.23054	0.43034	0.3878	0.32401	0.19292	0.24295	0.17254	0.08668	0.32502	0.39677	0.31741	0.13721	0.34034	0.45431	0.35413	0.22922	0.23276	0.045531	0.34381	0.34177	0.21656	0.39159	0.17448	0.11529	0.24865
0.36139	0.42592	0.31295	0.35045	0	0.21587	0.40586	0.28867	0.36069	0.30072	0.16228	0.30858	0.39205	0.34455	0.30375	0.2344	0.35744	0.39604	0.38752	0.32263	0.30104	0.259	0.29582	0.32409	0.28958	0.32174	0.29878	0.35093	0.39652	0.32409	0.33583	0.27373	0.16755	0.40619	0.33523	1	0.24233	0.31366	0.32034	0.28401	0.345	0.33507	0.16556	0.23985	0.43365	0.30786	0.38088	0.32922	0.21952	0.33855
0.31853	0.39408	0.29943	0.38813	0	0.16306	0.21068	0.21757	0.43636	0.18171	0.081635	0.24998	0.36768	0.36031	0.2269	0.23529	0.41472	0.34413	0.37507	0.32195	0.15517	0.1307	0.24246	0.30048	0.41124	0.30798	0.34072	0.3574	0.4332	0.30048	0.36503	0.28572	0.22414	0.38515	0.45499	0.2958	0.32248	0.34438	0.31386	0.14402	0.29849	0.30698	0.091464	0.26707	0.40113	0.35496	0.44369	0.23306	0.14152	0.23441
0.36024	0.33325	0.24983	0.25248	0	0.10369	0.27682	0.23074	0.2799	0.38334	0.12816	0.11064	0.25836	0.54086	0.19678	0.24256	0.21928	0.26663	0.21267	0.22203	0.10432	0.15655	0.16144	0.24406	0.14947	0.1463	0.21007	0.20304	0.32227	0.24406	0.2979	0.47618	0.16361	0.31293	0.21941	0.26532	0.12919	0.26263	0.17855	0.083478	0.33458	0.25961	0.359	0.076673	0.27897	0.34078	0.22462	0.27834	0.098396	0.098995
0.39455	0.45631	0.33898	0.47799	0	0.21273	0.23867	0.1823	0.48065	0.18702	0.1621	0.39406	0.44606	0.2336	0.31653	0.25353	0.97381	0.39528	0.42502	0.39513	0.24914	0.19854	0.35369	0.34179	0.37953	0.35321	0.44012	0.4285	0.44923	0.34179	0.42934	0.32795	0.17355	0.45207	0.58897	0.34783	0.26221	0.38935	0.37176	0.29965	0.33697	0.35966	0.07181	0.44141	0.44044	0.31391	0.67826	0.30927	0.23705	0.35518
0.20116	0.26134	0.26084	0.19758	0	0.43736	0.29983	0.078793	0.21738	0.26681	0.052929	0.24948	0.19689	0.43363	0.28045	0.20495	0.17964	0.1847	0.19661	0.19112	0.24067	0.24042	0.16671	0.30768	0.16772	0.18383	0.16344	0.28705	0.23	0.30768	0.14602	0.42007	1	0.25493	0.18852	0.16755	0.71238	0.21149	0.14545	0.11194	0.15401	0.14115	0.22473	0.17432	0.25359	0.2599	0.1979	0.18319	0.17309	0.15789
0.43253	0.42136	0.29439	0.36017	0	0.19016	0.16179	0.42668	0.37388	0.22804	0.09888	0.24165	0.34927	0.26671	0.4842	0.11254	0.38471	0.50551	0.34096	0.42744	0.25852	0.31295	0.32202	0.32921	0.35353	0.21935	0.25107	0.38188	0.39309	0.32921	0.34106	0.22093	0.1371	0.42113	0.35742	0.44246	0.15211	0.39515	0.32218	0.39963	0.35031	0.28812	0.057526	0.15587	0.45889	0.32474	0.34415	0.30507	0.11373	0.18238
0.38833	0.55113	0.74264	0.41246	0	0.23895	0.27908	0.18438	0.5092	0.26545	0.11999	0.36383	0.43179	0.34176	0.31876	0.29497	0.44806	0.40031	0.4553	0.43609	0.27587	0.19042	0.31673	0.39741	0.29613	0.37918	0.3503	0.38247	0.48521	0.39741	0.44419	0.40052	0.29692	0.50341	0.40097	0.38366	0.39053	0.3878	0.47243	0.25408	0.36328	0.44603	0.1486	0.33456	0.43388	0.50757	0.45716	0.35565	0.26236	0.30335
0.20728	0.39027	0.29306	0.27015	0	0.10084	0.14274	0.13179	0.33569	0.171	0.091504	0.15741	0.31247	0.14782	0.13714	0.23531	0.29763	0.24293	0.28457	0.23282	0.1208	0.10934	0.21675	0.30599	0.23196	0.36152	0.2029	0.24448	0.35298	0.30599	0.36324	0.23971	0.17897	0.37739	0.24211	0.27784	0.16168	0.25908	0.23981	0.079842	0.36871	0.21349	0.1108	0.14688	0.41147	0.2616	0.31759	0.25302	0.096027	0.2099
0.32846	0.43359	0.33787	0.34025	0	0.29133	0.29214	0.19914	0.45253	0.28868	0.17582	0.34693	0.39926	0.29107	0.35894	0.25676	0.38947	0.34274	0.32678	0.30265	0.27332	0.25251	0.34682	0.45188	0.24582	0.26449	0.2579	0.29585	0.4114	0.45188	0.41812	0.42617	0.22626	0.42913	0.36511	0.38155	0.25968	0.28869	0.27453	0.21365	0.45559	0.3201	0.13887	0.29588	0.6113	0.37154	0.36415	0.43015	0.26492	0.23977
0	0	0	0	0	0	0	0	0.095238	0	0	0	0	0	0	0	0	0	0	0	0	0	0	0	0	0	0.16	0	0	0	0	0	0	0	0	0	0	0	0	0	0	0	0	0	0	0	0	0	0	0
0.29739	0.50878	0.38011	0.32706	0	0.23376	0.20573	0.17871	0.37871	0.29961	0.17494	0.22136	0.41632	0.22271	0.25938	0.17825	0.37511	0.35482	0.33666	0.30614	0.2801	0.26785	0.31629	0.61069	0.23725	0.25517	0.23831	0.29813	0.45168	0.61069	0.53045	0.44688	0.30837	0.49541	0.28291	0.38855	0.24398	0.27983	0.28486	0.12925	0.63089	0.31391	0.1007	0.17897	0.46762	0.45755	0.37013	0.54719	0.19922	0.2131
0.20068	0.1807	0.15658	0.2511	0	0.48525	0.34815	0.034993	0.20608	0.40685	0.023351	0.35674	0.27408	0.81823	0.30824	0.11889	0.20947	0.25317	0.25334	0.21597	0.56495	0.42705	0.29561	0.19606	0.18866	0.21426	0.15217	0.21978	0.16464	0.19606	0.11258	0.28722	0.52363	0.17715	0.20549	0.25134	0.63655	0.21127	0.14845	0.14935	0.079112	0.148	0.035029	0.20523	0.25959	0.13255	0.1775	0.089266	0.17011	0.20698
0.37539	0.48501	0.48831	0.43175	0	0.21574	0.20852	0.22498	0.48495	0.21704	0.13484	0.33901	0.48564	0.29775	0.30347	0.22769	0.64692	0.38941	0.46724	0.37693	0.19393	0.19639	0.3195	0.31613	0.48089	0.33671	0.46436	0.48074	0.46858	0.31613	0.35813	0.29181	0.20165	0.44607	0.60898	0.33559	0.24497	0.41562	0.54316	0.17631	0.31893	0.33533	0.10888	0.36285	0.47704	0.36812	0.50707	0.25548	0.14249	0.27314
0.24498	0.38263	0.32738	0.36331	0	0.30492	0.23937	0.068477	0.30243	0.40614	0.24682	0.24003	0.34965	0.26802	0.26754	0.15409	0.30024	0.45474	0.28212	0.26151	0.26604	0.33738	0.24759	0.58053	0.19962	0.25353	0.22235	0.26027	0.33096	0.58053	0.33984	0.38109	0.32843	0.36662	0.27233	0.40501	0.25534	0.25138	0.26995	0.11882	0.45052	0.28529	0.22294	0.22857	0.48308	0.32671	0.30704	0.44059	0.10877	0.22629
0.26954	0.44068	0.30907	0.27639	0	0.17553	0.13648	0.16623	0.33683	0.20752	0.1116	0.15846	0.33601	0.20745	0.17012	0.15768	0.3436	0.30829	0.30446	0.21176	0.18723	0.16158	0.26077	0.31317	0.22037	0.19795	0.22308	0.24664	0.40995	0.31317	0.39908	0.33263	0.14427	0.43081	0.2525	0.28783	0.15646	0.23683	0.33456	0.096015	0.38002	0.24902	0.046138	0.14112	0.4097	0.30468	0.32857	0.26782	0.11792	0.16072
0.34065	0.49428	0.39484	0.34468	0	0.17224	0.22403	0.20072	0.38367	0.28817	0.18133	0.22267	0.41491	0.31024	0.25531	0.16179	0.37983	0.37812	0.3688	0.30848	0.21963	0.17781	0.33309	0.47128	0.26115	0.26783	0.27021	0.4879	0.45817	0.47128	0.54257	0.35973	0.20878	0.48524	0.29692	0.4102	0.20167	0.30306	0.28305	0.12988	0.51528	0.34914	0.15413	0.21531	0.46876	0.4019	0.42592	0.36308	0.1508	0.227
0.48716	0.48284	0.38101	0.42965	0	0.2282	0.22395	0.29784	0.71852	0.23451	0.13765	0.3386	0.50551	0.32352	0.4173	0.18082	0.45419	0.37949	0.67733	0.47628	0.2003	0.22397	0.36525	0.37706	0.58718	0.35265	0.34341	0.48231	0.46079	0.37706	0.42323	0.31049	0.22806	0.47085	0.49644	0.42038	0.26373	0.47635	0.40713	0.27842	0.4106	0.36145	0.11638	0.31517	0.85619	0.36478	0.46611	0.30771	0.14415	0.27452
0.33313	0.40725	0.29024	0.55107	0	0.20519	0.21704	0.13365	0.40263	0.23434	0.10852	0.27416	0.39446	0.27061	0.26494	0.21691	0.42368	0.34357	0.39098	0.30598	0.27716	0.2362	0.58991	0.29302	0.2774	0.38392	0.3757	0.34171	0.39296	0.29302	0.32989	0.2638	0.21027	0.40096	0.42699	0.3211	0.25299	0.35274	0.37275	0.18707	0.34845	0.34078	0.10517	0.33017	0.42057	0.28833	0.42729	0.25655	0.17442	0.36316
0.37646	0.46757	0.32962	0.36227	0	0.18871	0.35213	0.17939	0.41454	0.2354	0.09991	0.46457	0.42482	0.25066	0.28088	0.32494	0.43918	0.35031	0.44543	0.34841	0.26339	0.17713	0.36577	0.34153	0.3766	0.46173	0.3927	0.412	0.43942	0.34153	0.39467	0.33552	0.2133	0.45367	0.42654	0.39854	0.32172	0.40418	0.31679	0.30515	0.32989	0.38967	0.22293	0.41256	0.43525	0.28664	0.51897	0.30979	0.27327	0.35548
0.31997	0.41115	0.28321	0.31319	0	0.14519	0.2315	0.33657	0.33836	0.45853	0.084295	0.19331	0.30607	0.25808	0.23823	0.42365	0.31814	0.37581	0.29491	0.24806	0.23407	0.2158	0.27023	0.39403	0.23089	0.24047	0.26	0.28246	0.49154	0.39403	0.36721	0.33089	0.15868	0.39478	0.28299	0.35623	0.17179	0.2643	0.3406	0.19049	0.32769	0.6665	0.12983	0.1773	0.39561	0.52061	0.35706	0.3508	0.17001	0.22137
0.32876	0.3964	0.30144	0.3101	0	0.34724	0.25269	0.13126	0.38141	0.13471	0.11353	0.66159	0.40754	0.28108	0.25328	0.21885	0.48952	0.35645	0.41187	0.34283	0.23404	0.24314	0.36585	0.26707	0.45063	0.35796	0.44944	0.58285	0.37937	0.26707	0.31129	0.252	0.20223	0.39205	0.55598	0.33753	0.3563	0.26347	0.34472	0.65158	0.27905	0.30114	0.053197	0.55199	0.45979	0.25602	0.49992	0.30203	0.23397	0.39162
0.44255	0.40449	0.27151	0.39457	0	0.22911	0.31978	0.23176	0.43848	0.18453	0.10597	0.46009	0.38495	0.31317	0.33744	0.2842	0.69243	0.34177	0.43593	0.39701	0.23587	0.16894	0.29769	0.26046	0.68857	0.41365	0.4562	0.53599	0.42617	0.26046	0.32186	0.28019	0.22094	0.39967	0.74429	0.33174	0.37121	0.41703	0.42508	0.36041	0.24321	0.33842	0.13064	0.45591	0.39296	0.26287	0.696	0.2253	0.23708	0.38657
0.39286	0.33741	0.21075	0.25045	0	0.15882	0.19595	0.44041	0.33797	0.13701	0.056973	0.25303	0.31234	0.35908	0.36547	0.26276	0.30683	0.27245	0.34826	0.34619	0.12918	0.10747	0.1634	0.1767	0.60904	0.25103	0.23543	0.39922	0.39173	0.1767	0.28182	0.20007	0.2076	0.322	0.5396	0.28977	0.35586	0.33994	0.32663	0.30117	0.20371	0.24473	0.053059	0.22084	0.36778	0.2954	0.36259	0.1428	0.13399	0.20712
0.31103	0.42472	0.30216	0.4371	0	0.32633	0.21843	0.1381	0.41415	0.21791	0.11314	0.32515	0.43105	0.31267	0.38014	0.2083	0.40126	0.35154	0.37543	0.53551	0.2604	0.3219	0.32748	0.54912	0.25948	0.3656	0.3774	0.3092	0.38982	0.54912	0.36232	0.45878	0.27485	0.41527	0.33995	0.28457	0.29086	0.46764	0.29479	0.17409	0.27729	0.29699	0.082542	0.24044	0.44277	0.28364	0.3939	0.31597	0.15879	0.25078
0.36139	0.42592	0.31295	0.35045	0	0.21587	0.40586	0.28867	0.36069	0.30072	0.16228	0.30858	0.39205	0.34455	0.30375	0.2344	0.35744	0.39604	0.38752	0.32263	0.30104	0.259	0.29582	0.32409	0.28958	0.32174	0.29878	0.35093	0.39652	0.32409	0.33583	0.27373	0.16755	0.40619	0.33523	1	0.24233	0.31366	0.32034	0.28401	0.345	0.33507	0.16556	0.23985	0.43365	0.30786	0.38088	0.32922	0.21952	0.33855
0.16921	0.2611	0.16822	0.21304	0	0.24599	0.13501	0.14388	0.18381	0.26724	0.31878	0.19059	0.24581	0.35334	0.2263	0.15367	0.21601	0.56408	0.21467	0.27082	0.30304	0.2608	0.24658	0.24518	0.15134	0.18595	0.17564	0.17303	0.2518	0.24518	0.1967	0.30078	0.10933	0.24528	0.16901	0.2537	0.11583	0.19732	0.17933	0.077598	0.19354	0.16048	0.041869	0.13437	0.25241	0.20258	0.19784	0.18374	0.061832	0.18997
0.38317	0.47423	0.36878	0.39445	0	0.27393	0.22015	0.149	0.64607	0.22062	0.17434	0.40655	0.49392	0.34473	0.30737	0.14129	0.4362	0.38546	0.70867	0.48256	0.21238	0.26588	0.35724	0.36308	0.56739	0.33233	0.29789	0.39713	0.45193	0.36308	0.42445	0.31879	0.23131	0.47096	0.38827	0.39382	0.26588	0.37569	0.37982	0.15566	0.39664	0.33764	0.095904	0.34139	0.82995	0.35888	0.45185	0.31465	0.13081	0.26181
0.45978	0.52942	0.33002	0.41427	0	0.16005	0.34517	0.22948	0.45392	0.26928	0.13266	0.44036	0.46936	0.26425	0.30884	0.42621	0.49095	0.42667	0.53039	0.34194	0.30437	0.1959	0.32331	0.34054	0.40297	0.44307	0.52707	0.55871	0.54121	0.34054	0.40779	0.30514	0.18077	0.48955	0.56268	0.40118	0.36314	0.40698	0.45972	0.51792	0.33111	0.62111	0.19357	0.40411	0.43691	0.35683	0.54505	0.30037	0.33302	0.39007
0.41694	0.3711	0.27399	0.60189	0	0.22227	0.26647	0.19126	0.62444	0.21067	0.090873	0.41523	0.39274	0.33045	0.38305	0.29422	0.52227	0.34502	0.44331	0.47602	0.26406	0.21011	0.37248	0.25168	0.48233	0.36461	0.56773	0.56423	0.35305	0.25168	0.28939	0.26172	0.2292	0.35265	0.65779	0.30637	0.35605	0.43039	0.43978	0.42692	0.21038	0.32859	0.11166	0.48075	0.40064	0.2266	0.53353	0.23604	0.22306	0.31486
0.39742	0.46384	0.32425	0.46946	0	0.22546	0.26932	0.18352	0.46246	0.20675	0.15045	0.39627	0.42712	0.23553	0.32589	0.27601	0.86831	0.38257	0.42299	0.38965	0.28812	0.2196	0.36542	0.35085	0.33326	0.35431	0.42269	0.42777	0.45048	0.35085	0.44983	0.34141	0.18814	0.45836	0.45504	0.36252	0.2954	0.3773	0.34639	0.34137	0.3426	0.38546	0.079506	0.39359	0.42918	0.30312	0.67419	0.31711	0.27966	0.38052
0.55455	0.44314	0.71566	0.29871	0	0.21553	0.27491	0.42155	0.35182	0.17045	0.06001	0.4213	0.42227	0.24143	0.49107	0.28792	0.37392	0.30611	0.40503	0.41752	0.28895	0.15853	0.27918	0.28869	0.34653	0.30628	0.27574	0.42064	0.41851	0.28869	0.3284	0.27993	0.22908	0.43395	0.39536	0.36256	0.3668	0.36264	0.44023	0.47772	0.2583	0.34464	0.084835	0.29335	0.38848	0.29587	0.3792	0.26458	0.30266	0.2596
0.25813	0.43605	0.30402	0.29135	0	0.22022	0.17159	0.16152	0.37535	0.26088	0.28393	0.20261	0.34212	0.33412	0.24159	0.17465	0.33632	0.57929	0.39235	0.31979	0.27046	0.23467	0.31112	0.33983	0.304	0.22942	0.23732	0.26803	0.41434	0.33983	0.34898	0.29539	0.15399	0.42661	0.25863	0.32114	0.15461	0.28604	0.2614	0.11095	0.3754	0.25432	0.08418	0.16772	0.49586	0.32911	0.34511	0.26171	0.092993	0.19717
0.39606	0.38071	0.27536	0.35097	0	0.17294	0.19236	0.32061	0.40553	0.14748	0.12209	0.32176	0.3799	0.30359	0.34526	0.23647	0.62134	0.32955	0.3696	0.38098	0.15461	0.1338	0.25114	0.2459	0.62071	0.28228	0.32766	0.42501	0.41692	0.2459	0.32844	0.25804	0.17906	0.37286	0.73027	0.29983	0.28735	0.37617	0.36291	0.28257	0.26101	0.26529	0.05514	0.36865	0.40049	0.30609	0.44722	0.21578	0.1468	0.25643
0.26345	0.31612	0.23137	0.41332	0	0.42758	0.2134	0.077096	0.36696	0.24398	0.088157	0.39325	0.38978	0.35173	0.37206	0.18874	0.37685	0.33849	0.35447	0.49801	0.29169	0.55536	0.35243	0.28279	0.21157	0.28588	0.33589	0.28195	0.2956	0.28279	0.27255	0.40435	0.25714	0.31164	0.30235	0.24197	0.27239	0.45018	0.26057	0.20747	0.17508	0.22975	0.070705	0.16532	0.36813	0.23334	0.32235	0.22848	0.1314	0.19989
0.34869	0.41388	0.22353	0.34936	0	0.17031	0.46209	0.14769	0.41182	0.19808	0.12918	0.44015	0.3687	0.22518	0.26838	0.34962	0.40734	0.33223	0.42875	0.26536	0.30157	0.13743	0.26783	0.24496	0.31293	0.71186	0.45486	0.36353	0.38471	0.24496	0.28526	0.24416	0.17746	0.39582	0.41286	0.33652	0.39449	0.37041	0.48122	0.34312	0.19141	0.38272	0.22538	0.48201	0.32597	0.21273	0.5722	0.18716	0.34366	0.82564
0.39455	0.45631	0.33898	0.47799	0	0.21273	0.23867	0.1823	0.48065	0.18702	0.1621	0.39406	0.44606	0.2336	0.31653	0.25353	0.97381	0.39528	0.42502	0.39513	0.24914	0.19854	0.35369	0.34179	0.37953	0.35321	0.44012	0.4285	0.44923	0.34179	0.42934	0.32795	0.17355	0.45207	0.58897	0.34783	0.26221	0.38935	0.37176	0.29965	0.33697	0.35966	0.07181	0.44141	0.44044	0.31391	0.67826	0.30927	0.23705	0.35518
0.33577	0.41488	0.31488	0.35212	0	0.22272	0.22786	0.1181	0.60513	0.21026	0.10762	0.30749	0.41257	0.31482	0.24226	0.1178	0.38589	0.32329	0.65903	0.34073	0.16782	0.21763	0.29903	0.27228	0.63308	0.27919	0.28147	0.34001	0.39532	0.27228	0.33636	0.25426	0.19127	0.4093	0.35685	0.32737	0.22964	0.36547	0.3157	0.13282	0.31036	0.28111	0.16208	0.25014	0.75575	0.28595	0.51063	0.24411	0.10374	0.20484
0.40702	0.423	0.29285	0.36814	0	0.18708	0.1798	0.30142	0.4142	0.19842	0.15357	0.30082	0.37246	0.23216	0.42305	0.13964	0.39903	0.32309	0.34466	0.78618	0.17209	0.17075	0.2825	0.28966	0.40822	0.26851	0.31154	0.40298	0.38632	0.28966	0.30077	0.25472	0.14567	0.39587	0.43639	0.34673	0.17106	0.42604	0.56844	0.29121	0.28071	0.28273	0.12307	0.25996	0.39613	0.25517	0.4118	0.37405	0.11719	0.23382
0.35735	0.31555	0.18943	0.2367	0	0.087721	0.56896	0.29306	0.22007	0.35856	0.064024	0.33228	0.29991	0.28227	0.22782	0.61764	0.25031	0.25056	0.2995	0.13353	0.39106	0.12905	0.21821	0.1813	0.21325	0.21706	0.26437	0.2469	0.42661	0.1813	0.29203	0.3599	0.18678	0.32018	0.28205	0.31392	0.37155	0.23444	0.16571	0.30184	0.19065	0.35882	0.47888	0.2058	0.22255	0.32811	0.23494	0.19054	0.48823	0.22988
0.34029	0.38851	0.30631	0.53023	0	0.33732	0.28036	0.19628	0.33352	0.28254	0.0853	0.35803	0.40367	0.37368	0.33101	0.29157	0.38573	0.30126	0.38246	0.3369	0.41282	0.34934	0.81217	0.29275	0.25939	0.26858	0.24774	0.30814	0.39503	0.29275	0.34828	0.3545	0.27447	0.39136	0.38013	0.31717	0.35987	0.30526	0.27234	0.22504	0.29324	0.30938	0.095483	0.22069	0.40379	0.29485	0.33161	0.26286	0.25717	0.24303
0.32898	0.30826	0.20538	0.29851	0	0.43049	0.38505	0.09702	0.24954	0.1862	0.18202	0.58317	0.36281	0.27275	0.29458	0.43351	0.30369	0.26635	0.40084	0.22295	0.38088	0.30796	0.38036	0.17323	0.227	0.37413	0.24127	0.29691	0.2798	0.17323	0.23962	0.24858	0.28118	0.30131	0.31342	0.23875	0.54763	0.25726	0.19694	0.36692	0.13315	0.31627	0.14347	0.39987	0.2886	0.19786	0.27225	0.17428	0.45347	0.2911
0.37349	0.49791	0.24298	0.30823	0	0.090048	0.35283	0.12492	0.32596	0.15797	0.20574	0.37806	0.38792	0.16679	0.26313	0.44658	0.39653	0.27659	0.43771	0.20527	0.34402	0.11846	0.29126	0.26882	0.2453	0.31985	0.27997	0.34517	0.46219	0.26882	0.40297	0.24807	0.20506	0.49504	0.32264	0.25764	0.43457	0.25404	0.24291	0.34322	0.31836	0.39998	0.16109	0.2873	0.36881	0.25413	0.36623	0.25029	0.45797	0.28579
0.41792	0.40529	0.27338	0.39488	0	0.17807	0.23766	0.26964	0.42458	0.18226	0.10584	0.32538	0.36588	0.2729	0.33028	0.25906	0.71129	0.33616	0.39218	0.38838	0.20842	0.15731	0.28126	0.26555	0.62743	0.32571	0.39915	0.53567	0.43202	0.26555	0.34759	0.27068	0.19547	0.39933	0.67707	0.32271	0.30905	0.40551	0.37756	0.32516	0.26492	0.32201	0.10224	0.33179	0.37838	0.28261	0.62814	0.22832	0.20276	0.31221
0.29723	0.43467	0.28443	0.39973	0	0.20386	0.20977	0.15245	0.41733	0.19512	0.14447	0.2476	0.40726	0.26684	0.34382	0.15388	0.45828	0.32965	0.34747	0.36147	0.2435	0.17595	0.30069	0.43948	0.24782	0.26869	0.2919	0.29809	0.40174	0.43948	0.50766	0.36741	0.19491	0.43128	0.32981	0.30977	0.21198	0.37289	0.25486	0.14321	0.39122	0.29198	0.067095	0.30819	0.43672	0.31937	0.42415	0.41369	0.17716	0.22672
0	0	0	0	1	0	0	0	0	0	0	0	0	0	0	0	0	0	0	0	0	0	0	0	0	0	0	0	0	0	0	0	0	0	0	0	0	0	0	0	0	0	0	0	0	0	0	0	0	0
0.37306	0.4143	0.27779	0.36947	0	0.15068	0.32978	0.13262	0.41137	0.18289	0.082075	0.35744	0.35938	0.30006	0.26616	0.27132	0.40916	0.29504	0.51982	0.29646	0.24281	0.14491	0.25528	0.22901	0.53684	0.50704	0.54406	0.44194	0.39589	0.22901	0.28372	0.23741	0.19893	0.40064	0.52623	0.29109	0.36313	0.39871	0.38234	0.25751	0.21199	0.43956	0.17237	0.39889	0.36037	0.23257	0.57955	0.23202	0.24392	0.35933
0.25497	0.41868	0.89323	0.28255	0	0.26973	0.17512	0.14991	0.34992	0.21581	0.069354	0.22625	0.32245	0.27522	0.18567	0.15737	0.33532	0.33485	0.31207	0.2742	0.19064	0.15099	0.26827	0.36924	0.241	0.23521	0.22633	0.27272	0.38913	0.36924	0.32276	0.32212	0.28424	0.40473	0.27723	0.3197	0.26088	0.25185	0.37785	0.12651	0.33912	0.24305	0.1064	0.21036	0.41669	0.37395	0.33035	0.32957	0.11419	0.19479
0.31926	0.52772	0.37194	0.33093	0	0.22862	0.21848	0.20599	0.40984	0.25624	0.14867	0.25287	0.37863	0.31483	0.32189	0.22427	0.37056	0.35794	0.37607	0.36631	0.22616	0.17251	0.29696	0.40948	0.35395	0.31548	0.28226	0.33104	0.44502	0.40948	0.38449	0.35297	0.27325	0.44623	0.32947	0.35059	0.28951	0.38545	0.30579	0.13766	0.40897	0.33793	0.13364	0.23002	0.44949	0.3448	0.39553	0.32034	0.14911	0.2624
0	0	0	0	1	0	0	0	0	0	0	0	0	0	0	0	0	0	0	0	0	0	0	0	0	0	0	0	0	0	0	0	0	0	0	0	0	0	0	0	0	0	0	0	0	0	0	0	0	0
0.21949	0.19507	0.10349	0.21525	0	0.033341	0.37917	0.065829	0.17298	0.36733	0.68683	0.12487	0.16555	0.18268	0.17001	0.14007	0.15633	0.19518	0.17539	0.1688	0.063144	0.067376	0.083047	0.1454	0.14381	0.14029	0.20085	0.2848	0.17465	0.1454	0.13187	0.10177	0.16747	0.18859	0.17287	0.19243	0.12805	0.25583	0.12053	0.070651	0.18716	0.15022	0.68683	0.10665	0.16942	0.095938	0.1707	0.12483	0.079112	0.1526
0.09047	0.22788	0.48068	0.15733	0	0.030366	0.088398	0.045513	0.16083	0.093162	0.031246	0.066932	0.13829	0.068283	0.067488	0.22348	0.12021	0.2236	0.10958	0.12954	0.049183	0.04293	0.049729	0.28991	0.082112	0.10537	0.19174	0.10166	0.20306	0.28991	0.15847	0.26457	0.16727	0.22691	0.10322	0.14864	0.10388	0.12515	0.11471	0.029642	0.23641	0.12934	0.10256	0.1273	0.18774	0.18726	0.12986	0.23852	0.049788	0.11425
0.4073	0.46242	0.36699	0.50171	0	0.26202	0.2189	0.15265	0.65333	0.23304	0.12406	0.35399	0.51919	0.34261	0.32095	0.17005	0.50772	0.42541	0.68267	0.39567	0.22665	0.27801	0.36962	0.35088	0.52715	0.36144	0.49488	0.40148	0.45115	0.35088	0.41661	0.29893	0.19975	0.45783	0.45859	0.3946	0.24629	0.42413	0.50908	0.17543	0.37495	0.34019	0.09945	0.3492	0.77878	0.34416	0.51225	0.29625	0.13909	0.27473
0.41852	0.55175	0.27269	0.33019	0	0.14567	0.45561	0.14871	0.35643	0.15833	0.084516	0.48847	0.46582	0.19624	0.34038	0.57149	0.40749	0.26616	0.49946	0.26098	0.47899	0.16286	0.33037	0.33797	0.25729	0.40176	0.30637	0.34028	0.50311	0.33797	0.44703	0.32026	0.22363	0.54672	0.353	0.29852	0.56596	0.26708	0.26188	0.45462	0.33972	0.51452	0.15956	0.3722	0.40599	0.27442	0.38496	0.28045	0.64695	0.3534
0.33888	0.4998	0.37667	0.34551	0	0.22626	0.21383	0.20355	0.38488	0.2582	0.15329	0.22875	0.42926	0.27731	0.24424	0.17027	0.39847	0.3443	0.3627	0.32334	0.261	0.22826	0.36093	0.50276	0.26833	0.27032	0.2647	0.34388	0.46717	0.50276	0.52601	0.40334	0.19304	0.49764	0.32308	0.42114	0.19268	0.32392	0.28238	0.14713	0.72783	0.3505	0.10456	0.20075	0.48226	0.39386	0.4276	0.41227	0.1806	0.23492
0.33545	0.39687	0.29848	0.3939	0	0.10839	0.18161	0.25435	0.42573	0.22963	0.084408	0.19435	0.36064	0.25082	0.22386	0.26975	0.42004	0.37119	0.35248	0.32496	0.15505	0.12599	0.25171	0.30904	0.36388	0.28391	0.34909	0.33495	0.45862	0.30904	0.37926	0.27961	0.1515	0.3873	0.42651	0.3107	0.18227	0.34546	0.37166	0.15703	0.30974	0.45044	0.09817	0.22682	0.38099	0.38882	0.4523	0.25204	0.13838	0.22006
0.39511	0.50932	0.25921	0.34765	0	0.16715	0.36726	0.22718	0.35572	0.26407	0.15544	0.41209	0.41861	0.25256	0.3549	0.39116	0.3939	0.37459	0.61647	0.28052	0.41346	0.16193	0.2996	0.35042	0.23452	0.56048	0.30297	0.34463	0.45326	0.35042	0.39054	0.33215	0.22853	0.4779	0.32959	0.31836	0.45441	0.30407	0.26873	0.35289	0.29855	0.80029	0.13775	0.31211	0.3682	0.33405	0.40062	0.25981	0.47912	0.31366
0.2471	0.39666	0.36349	0.26753	0	0.27264	0.13659	0.075025	0.32302	0.20259	0.10343	0.16557	0.28579	0.23989	0.22674	0.10011	0.28612	0.29505	0.26956	0.23834	0.15488	0.29945	0.25904	0.46947	0.18936	0.19842	0.20117	0.24039	0.351	0.46947	0.33274	0.34203	0.33075	0.39047	0.22225	0.28928	0.23354	0.23458	0.26064	0.094539	0.42516	0.26629	0.096126	0.15521	0.39892	0.70418	0.28071	0.38461	0.094241	0.141
0.41115	0.53917	0.30575	0.3069	0	0.13692	0.4538	0.16175	0.38012	0.19671	0.13203	0.45472	0.44094	0.19728	0.32951	0.46785	0.40091	0.25779	0.53938	0.23399	0.53109	0.17907	0.33612	0.37099	0.29614	0.33614	0.26975	0.32017	0.50218	0.37099	0.53234	0.33836	0.1973	0.55362	0.32128	0.32323	0.52171	0.25089	0.24919	0.42821	0.43082	0.48874	0.12219	0.32208	0.48994	0.34842	0.38436	0.31687	0.70865	0.31037
0.040581	0.030707	0.029292	0.084131	0	0.16279	0.071478	0	0.14437	0.14048	0	0.07827	0.082604	0.16796	0.073909	0.01699	0.048908	0.06535	0.070007	0.052489	0.19863	0.18916	0.10302	0.052012	0.032522	0.052759	0.033767	0.038928	0.024432	0.052012	0.051401	0.036268	0.073298	0.027922	0.037363	0.065869	0.081794	0.060108	0.0358	0.027086	0.020175	0.033907	0	0.025312	0.06482	0.024781	0.035599	0.009946	0.033981	0.040282
0.25497	0.41868	0.89323	0.28255	0	0.26973	0.17512	0.14991	0.34992	0.21581	0.069354	0.22625	0.32245	0.27522	0.18567	0.15737	0.33532	0.33485	0.31207	0.2742	0.19064	0.15099	0.26827	0.36924	0.241	0.23521	0.22633	0.27272	0.38913	0.36924	0.32276	0.32212	0.28424	0.40473	0.27723	0.3197	0.26088	0.25185	0.37785	0.12651	0.33912	0.24305	0.1064	0.21036	0.41669	0.37395	0.33035	0.32957	0.11419	0.19479
0.26372	0.42561	0.25694	0.30782	0	0.17652	0.18971	0.22491	0.32227	0.26012	0.16137	0.20969	0.31479	0.18938	0.26339	0.17772	0.33867	0.36423	0.30271	0.26075	0.2586	0.1379	0.2533	0.36275	0.20924	0.24082	0.22996	0.28135	0.37596	0.36275	0.34952	0.3267	0.25726	0.39709	0.26392	0.27739	0.25122	0.27931	0.31779	0.13126	0.30594	0.28524	0.078265	0.1709	0.36355	0.34771	0.35496	0.25493	0.18202	0.20833
0.29562	0.39023	0.28961	0.31757	0	0.21849	0.23371	0.15931	0.52622	0.21651	0.13187	0.30839	0.35933	0.24256	0.29912	0.21397	0.37324	0.31158	0.30636	0.27239	0.20499	0.18939	0.29728	0.33891	0.23789	0.24559	0.24758	0.27736	0.37026	0.33891	0.3345	0.31963	0.1697	0.38144	0.35642	0.32705	0.2164	0.26944	0.26568	0.18695	0.34169	0.28009	0.10416	0.26898	0.56036	0.29723	0.3564	0.32261	0.19869	0.21313
0.39286	0.33741	0.21075	0.25045	0	0.15882	0.19595	0.44041	0.33797	0.13701	0.056973	0.25303	0.31234	0.35908	0.36547	0.26276	0.30683	0.27245	0.34826	0.34619	0.12918	0.10747	0.1634	0.1767	0.60904	0.25103	0.23543	0.39922	0.39173	0.1767	0.28182	0.20007	0.2076	0.322	0.5396	0.28977	0.35586	0.33994	0.32663	0.30117	0.20371	0.24473	0.053059	0.22084	0.36778	0.2954	0.36259	0.1428	0.13399	0.20712
0.2767	0.39387	0.27368	0.31038	0	0.11722	0.18696	0.12007	0.3522	0.21912	0.089794	0.1521	0.2889	0.29872	0.17588	0.1956	0.31512	0.2953	0.27031	0.26341	0.12221	0.14086	0.22886	0.25379	0.2091	0.24854	0.26016	0.26494	0.34662	0.25379	0.26379	0.28273	0.21212	0.36063	0.31425	0.2858	0.20037	0.63822	0.37766	0.094427	0.27768	0.25819	0.17983	0.20445	0.36019	0.26597	0.33967	0.20723	0.077837	0.23896
0.40714	0.43753	0.31785	0.39528	0	0.26524	0.25184	0.14724	0.43773	0.2271	0.17468	0.38781	0.44513	0.51996	0.35159	0.17793	0.44256	0.40158	0.44567	0.38308	0.27816	0.25333	0.32519	0.3342	0.42739	0.33997	0.52199	0.4061	0.41548	0.3342	0.33651	0.30173	0.27804	0.42164	0.40998	0.38375	0.39897	0.36631	0.47388	0.19275	0.33227	0.31274	0.063826	0.34292	0.49223	0.30091	0.45106	0.266	0.15611	0.30123
0.40888	0.45861	0.50254	0.48672	0	0.24068	0.26624	0.19057	0.49752	0.21592	0.12456	0.3647	0.4424	0.30725	0.32572	0.26065	0.78987	0.40142	0.43666	0.42428	0.28108	0.21683	0.35673	0.36245	0.38903	0.37852	0.45382	0.52628	0.44762	0.36245	0.44845	0.36197	0.26227	0.45259	0.52722	0.37725	0.35423	0.41566	0.46362	0.30446	0.37624	0.38042	0.095339	0.37274	0.44191	0.32708	0.71183	0.33083	0.24446	0.36839
0.35944	0.45098	0.64602	0.37087	0	0.28712	0.20736	0.1484	0.62394	0.21163	0.10739	0.37119	0.44745	0.33176	0.26409	0.13926	0.44555	0.37105	0.66678	0.36657	0.19388	0.22961	0.35973	0.33141	0.51558	0.32068	0.30406	0.3874	0.43359	0.33141	0.37511	0.30573	0.23003	0.44515	0.38557	0.36698	0.25948	0.36151	0.42972	0.19057	0.35433	0.30846	0.10182	0.32177	0.77088	0.35114	0.45369	0.30824	0.11909	0.27638
0.37348	0.44413	0.26505	0.31392	0	0.14617	0.31286	0.11812	0.33817	0.14308	0.092146	0.39606	0.40127	0.22547	0.28091	0.35008	0.37966	0.29448	0.43428	0.23792	0.3348	0.12412	0.26488	0.30905	0.25396	0.36786	0.32324	0.30225	0.41676	0.30905	0.36195	0.31169	0.15988	0.44075	0.34052	0.28076	0.38882	0.49275	0.38286	0.32697	0.27413	0.40215	0.080377	0.35307	0.3843	0.23886	0.37344	0.24261	0.41442	0.32151
0.22582	0.1707	0.12938	0.31051	0	0.65288	0.26012	0.042663	0.22211	0.35205	0.082404	0.40347	0.32053	0.35942	0.31221	0.11751	0.27313	0.28424	0.26733	0.21484	0.45776	1	0.40605	0.19515	0.13909	0.20933	0.17369	0.22815	0.15542	0.19515	0.16834	0.20199	0.24042	0.16771	0.2133	0.259	0.25336	0.23218	0.18646	0.25563	0.20801	0.17388	0.037319	0.10435	0.29145	0.22096	0.20524	0.23255	0.19047	0.15387
0.26954	0.44068	0.30907	0.27639	0	0.17553	0.13648	0.16623	0.33683	0.20752	0.1116	0.15846	0.33601	0.20745	0.17012	0.15768	0.3436	0.30829	0.30446	0.21176	0.18723	0.16158	0.26077	0.31317	0.22037	0.19795	0.22308	0.24664	0.40995	0.31317	0.39908	0.33263	0.14427	0.43081	0.2525	0.28783	0.15646	0.23683	0.33456	0.096015	0.38002	0.24902	0.046138	0.14112	0.4097	0.30468	0.32857	0.26782	0.11792	0.16072
0.34065	0.49428	0.39484	0.34468	0	0.17224	0.22403	0.20072	0.38367	0.28817	0.18133	0.22267	0.41491	0.31024	0.25531	0.16179	0.37983	0.37812	0.3688	0.30848	0.21963	0.17781	0.33309	0.47128	0.26115	0.26783	0.27021	0.4879	0.45817	0.47128	0.54257	0.35973	0.20878	0.48524	0.29692	0.4102	0.20167	0.30306	0.28305	0.12988	0.51528	0.34914	0.15413	0.21531	0.46876	0.4019	0.42592	0.36308	0.1508	0.227
0.4067	0.39571	0.30791	0.37376	0	0.2779	0.19097	0.29086	0.42491	0.13538	0.15852	0.55058	0.39529	0.25901	0.40027	0.18809	0.70028	0.36265	0.38561	0.46154	0.17307	0.14797	0.33898	0.28248	0.51688	0.33069	0.33886	0.42219	0.39533	0.28248	0.31907	0.27134	0.1767	0.39634	0.64572	0.32078	0.27384	0.38501	0.37466	0.35927	0.27001	0.25124	0.045526	0.57846	0.4558	0.26449	0.49919	0.26515	0.16028	0.33358
0.28443	0.32548	0.36787	0.30626	0	0.24677	0.30334	0.19437	0.29157	0.28585	0.086019	0.3317	0.31399	0.34901	0.29338	0.60878	0.32258	0.32931	0.29654	0.26255	0.37825	0.31137	0.30292	0.30347	0.2027	0.26351	0.2605	0.29551	0.33301	0.30347	0.25252	0.41604	0.36243	0.32204	0.27954	0.31545	0.40541	0.26806	0.24242	0.23184	0.22213	0.28563	0.18444	0.20908	0.32612	0.31253	0.29148	0.24423	0.26863	0.26023
0.36235	0.43118	0.34167	0.43968	0	0.16397	0.19807	0.22142	0.52372	0.18789	0.13404	0.29873	0.43262	0.26008	0.28068	0.24056	0.6606	0.38906	0.39289	0.37336	0.17875	0.14951	0.30834	0.34191	0.42299	0.32016	0.39179	0.37959	0.45977	0.34191	0.40576	0.31636	0.16557	0.42623	0.62801	0.33133	0.20783	0.38433	0.35467	0.18791	0.34839	0.33146	0.090945	0.37044	0.50245	0.36697	0.48923	0.29126	0.16421	0.26461
0.2628	0.33021	0.21009	0.28074	0	0.076925	0.20515	0.20057	0.31109	0.28666	0.065732	0.18202	0.25005	0.19554	0.16779	0.27959	0.29073	0.31875	0.27337	0.25241	0.12468	0.11204	0.19255	0.21839	0.40255	0.21068	0.25323	0.25686	0.38903	0.21839	0.22791	0.18019	0.10181	0.30934	0.28575	0.27138	0.12422	0.26611	0.33377	0.13834	0.18856	0.49103	0.20218	0.17144	0.32835	0.31067	0.45696	0.19341	0.09334	0.17616
0.32452	0.49689	0.36479	0.3557	0	0.26082	0.17956	0.17435	0.38759	0.19455	0.16844	0.46978	0.4224	0.25352	0.28483	0.16791	0.41401	0.41433	0.36088	0.36172	0.20242	0.15547	0.39194	0.59381	0.33958	0.38674	0.33504	0.35456	0.46004	0.59381	0.44935	0.33419	0.20629	0.4829	0.37257	0.39832	0.21268	0.32431	0.3102	0.21464	0.45018	0.33868	0.09486	0.44054	0.46516	0.36024	0.44901	0.43732	0.14922	0.36923
0.32846	0.43359	0.33787	0.34025	0	0.29133	0.29214	0.19914	0.45253	0.28868	0.17582	0.34693	0.39926	0.29107	0.35894	0.25676	0.38947	0.34274	0.32678	0.30265	0.27332	0.25251	0.34682	0.45188	0.24582	0.26449	0.2579	0.29585	0.4114	0.45188	0.41812	0.42617	0.22626	0.42913	0.36511	0.38155	0.25968	0.28869	0.27453	0.21365	0.45559	0.3201	0.13887	0.29588	0.6113	0.37154	0.36415	0.43015	0.26492	0.23977
0.17154	0.30199	0.20454	0.24344	0	0.053668	0.15012	0.079627	0.3045	0.13839	0.071471	0.14536	0.24443	0.11882	0.10563	0.15304	0.26904	0.21051	0.2735	0.21424	0.066135	0.05778	0.15509	0.17285	0.38488	0.29935	0.21084	0.22101	0.2741	0.17285	0.22291	0.13091	0.10634	0.28493	0.24431	0.21299	0.11049	0.25101	0.2339	0.057395	0.20445	0.16558	0.15981	0.13924	0.32897	0.15655	0.41431	0.14612	0.054263	0.16447
0.24423	0.3992	0.7873	0.28848	0	0.21709	0.14594	0.13527	0.34368	0.18034	0.17194	0.33378	0.33652	0.24623	0.20147	0.14478	0.34829	0.34273	0.31452	0.42692	0.15251	0.12079	0.24214	0.32441	0.32115	0.24653	0.22984	0.29287	0.37104	0.32441	0.29011	0.26447	0.22739	0.38327	0.30588	0.30751	0.22361	0.24702	0.42962	0.11329	0.29828	0.23629	0.085117	0.30129	0.40115	0.32197	0.3573	0.27367	0.091352	0.21581
0.37001	0.35696	0.27137	0.57924	0	0.22849	0.2206	0.11601	0.71132	0.2034	0.091668	0.39543	0.37625	0.28154	0.26296	0.17648	0.48913	0.32233	0.56087	0.34399	0.19217	0.24631	0.29653	0.2221	0.62357	0.31671	0.49989	0.40697	0.35195	0.2221	0.28927	0.22833	0.16006	0.35129	0.47081	0.27657	0.22071	0.50005	0.42967	0.214	0.22291	0.27754	0.1343	0.34004	0.57636	0.24208	0.58422	0.21031	0.13618	0.2593
0.44329	0.40959	0.29214	0.46129	0	0.24107	0.38677	0.20772	0.47859	0.23457	0.16551	0.32314	0.4509	0.31487	0.35587	0.23103	0.48224	0.39508	0.40461	0.407	0.30413	0.24192	0.33571	0.31014	0.38476	0.40247	0.44654	0.4622	0.39306	0.31014	0.36582	0.29952	0.1909	0.39797	0.45479	0.64238	0.2831	0.42323	0.39718	0.29308	0.28976	0.33649	0.1086	0.28838	0.42506	0.2718	0.49734	0.30371	0.22271	0.40014
0.25497	0.41868	0.89323	0.28255	0	0.26973	0.17512	0.14991	0.34992	0.21581	0.069354	0.22625	0.32245	0.27522	0.18567	0.15737	0.33532	0.33485	0.31207	0.2742	0.19064	0.15099	0.26827	0.36924	0.241	0.23521	0.22633	0.27272	0.38913	0.36924	0.32276	0.32212	0.28424	0.40473	0.27723	0.3197	0.26088	0.25185	0.37785	0.12651	0.33912	0.24305	0.1064	0.21036	0.41669	0.37395	0.33035	0.32957	0.11419	0.19479
0.39195	0.37586	0.35138	0.44762	0	0.16699	0.22798	0.20285	0.60871	0.17178	0.11899	0.31137	0.41677	0.25808	0.31679	0.21807	0.52286	0.33341	0.47553	0.44694	0.18612	0.15083	0.26359	0.27138	0.60186	0.47469	0.47823	0.45438	0.37932	0.27138	0.31407	0.25624	0.17229	0.36473	0.66706	0.32004	0.25192	0.39938	0.58202	0.24082	0.26478	0.31512	0.093487	0.36545	0.48604	0.26956	0.5827	0.23489	0.16292	0.37687
0.41356	0.47535	0.36608	0.56437	0	0.31205	0.26385	0.15016	0.64408	0.25909	0.11627	0.38334	0.49546	0.37594	0.32185	0.18658	0.45519	0.3646	0.72599	0.38888	0.31757	0.31932	0.6605	0.34466	0.50489	0.34357	0.31103	0.39369	0.45664	0.34466	0.41894	0.32617	0.23015	0.47471	0.45225	0.38335	0.30377	0.39193	0.34403	0.21759	0.37565	0.36121	0.10234	0.2894	0.8103	0.33986	0.43698	0.31505	0.19313	0.26906
0	0	0	0	0	0	0	0	0.10526	0	0	0	0	0	0	0	0	0	0	0	0	0	0	0	0	0	0	0	0	0	0	0	0	0	0	0	0	0	0	0	0	0	0	0	0	0	0	0	0	0
0.40889	0.39699	0.28745	0.42887	0	0.17126	0.20122	0.23936	0.44241	0.18537	0.15336	0.34598	0.37525	0.19791	0.34846	0.24157	0.75562	0.37112	0.37587	0.57714	0.20357	0.15634	0.28895	0.29561	0.43828	0.3256	0.41203	0.4421	0.40937	0.29561	0.34061	0.26044	0.14964	0.37984	0.52252	0.32499	0.21959	0.39653	0.53065	0.32433	0.27121	0.41252	0.073851	0.49823	0.38627	0.27666	0.66938	0.26934	0.18831	0.31891
0.43536	0.5246	0.38659	0.41673	0	0.13759	0.3286	0.25659	0.44323	0.32634	0.17889	0.31985	0.47242	0.25986	0.28783	0.36488	0.43056	0.44945	0.48246	0.35159	0.25519	0.15177	0.31905	0.41734	0.36473	0.37542	0.37915	0.4108	0.5588	0.41734	0.4514	0.31048	0.19038	0.51168	0.41572	0.4431	0.28553	0.42766	0.40477	0.23691	0.43046	0.54989	0.28754	0.30609	0.47296	0.40908	0.47872	0.33844	0.24983	0.33559
0.53097	0.42495	0.31279	0.44723	0	0.18081	0.21625	0.24745	0.47853	0.17501	0.14525	0.34361	0.40916	0.25949	0.35657	0.22923	0.89404	0.36894	0.42617	0.42601	0.21302	0.17264	0.32171	0.30183	0.45332	0.33127	0.42439	0.45857	0.41865	0.30183	0.38243	0.29377	0.15461	0.41968	0.62067	0.33857	0.23075	0.43517	0.39558	0.33454	0.30676	0.33681	0.086906	0.39046	0.44065	0.286	0.6611	0.27342	0.20216	0.31268
0.33205	0.45543	0.34562	0.40917	0	0.21076	0.1945	0.17965	0.42531	0.17473	0.19077	0.36021	0.43037	0.2354	0.28772	0.21656	0.72377	0.37686	0.37648	0.34382	0.19501	0.17982	0.332	0.34666	0.32658	0.27325	0.32731	0.32514	0.45495	0.34666	0.40834	0.33	0.1618	0.46085	0.52219	0.30324	0.21705	0.32512	0.30576	0.20385	0.35248	0.28226	0.060329	0.42091	0.46528	0.34539	0.43496	0.31541	0.18196	0.27011
0.40272	0.39639	0.27606	0.61346	0	0.18296	0.22272	0.20325	0.58662	0.20015	0.10757	0.34482	0.43492	0.27734	0.35145	0.22639	0.45748	0.32631	0.49854	0.55528	0.22546	0.17869	0.37857	0.30381	0.41762	0.4447	0.49019	0.42162	0.37619	0.30381	0.30661	0.24886	0.20464	0.37644	0.54525	0.30955	0.30434	0.40082	0.57323	0.27717	0.24223	0.43753	0.11472	0.32939	0.37396	0.27752	0.48208	0.24502	0.18962	0.26275
0.39965	0.49353	0.28116	0.33136	0	0.17349	0.33521	0.16885	0.358	0.21655	0.12811	0.40433	0.44254	0.23014	0.284	0.38086	0.43733	0.32707	0.46506	0.26168	0.37704	0.19999	0.35271	0.30145	0.26472	0.33821	0.2889	0.35549	0.47108	0.30145	0.45493	0.3082	0.18017	0.49291	0.36468	0.37816	0.3877	0.27607	0.27721	0.34212	0.44145	0.44359	0.095188	0.30362	0.41051	0.28971	0.41201	0.2765	0.42531	0.31699
0.37488	0.36779	0.26788	0.35376	0	0.20612	0.26165	0.20762	0.49544	0.20124	0.10428	0.40108	0.37617	0.29482	0.31033	0.20568	0.54505	0.32596	0.50045	0.37766	0.18594	0.1643	0.27694	0.23597	0.81565	0.36055	0.38157	0.47408	0.38628	0.23597	0.28538	0.23438	0.19416	0.36209	0.7368	0.30804	0.28016	0.40944	0.41855	0.24179	0.237	0.28432	0.11279	0.41276	0.4972	0.26216	0.61302	0.20385	0.15201	0.30157
0.1607	0.29837	0.2679	0.18925	0	0.30406	0.14045	0.17074	0.22376	0.16375	0.070419	0.18046	0.22528	0.13593	0.17582	0.11366	0.21353	0.2059	0.21077	0.19543	0.15111	0.10131	0.20159	0.31779	0.16268	0.14595	0.14045	0.19406	0.26951	0.31779	0.28352	0.30645	0.27133	0.29622	0.17741	0.21469	0.21148	0.18971	0.15632	0.11529	0.30702	0.15885	0.094081	0.17367	0.28274	0.29227	0.22741	0.3369	0.12863	0.13383
0.38676	0.34937	0.23361	0.59106	0	0.2109	0.25402	0.2505	0.55162	0.17007	0.074285	0.49865	0.3735	0.32309	0.32918	0.30102	0.47056	0.31073	0.42489	0.39554	0.20762	0.16843	0.26167	0.19854	0.63796	0.35442	0.49003	0.41353	0.37278	0.19854	0.26421	0.23021	0.19027	0.33719	0.69019	0.2777	0.35567	0.43919	0.37193	0.33393	0.18105	0.28906	0.10888	0.43322	0.36015	0.2325	0.5082	0.18258	0.2095	0.29288
0.31737	0.35122	0.19956	0.34483	0	0.14949	0.37316	0.26702	0.28969	0.20046	0.18383	0.33461	0.32924	0.30978	0.30251	0.35103	0.37499	0.35586	0.34684	0.29377	0.32311	0.17271	0.27198	0.24103	0.26757	0.66621	0.43731	0.31255	0.37912	0.24103	0.28186	0.25642	0.14443	0.33811	0.33899	0.32018	0.29945	0.32845	0.47727	0.26062	0.17891	0.34079	0.053646	0.38681	0.29208	0.30001	0.47599	0.15801	0.2534	0.77569
0.38633	0.38473	0.39516	0.41134	0	0.21715	0.15938	0.2881	0.43107	0.16168	0.15006	0.34232	0.39053	0.25025	0.47984	0.1918	0.39835	0.35431	0.36069	0.9565	0.16723	0.19574	0.28155	0.29441	0.39988	0.28836	0.38525	0.39232	0.33842	0.29441	0.26597	0.31897	0.18847	0.35293	0.42955	0.31789	0.22075	0.52743	0.48928	0.28918	0.23164	0.26438	0.077508	0.28421	0.39443	0.23536	0.40459	0.27879	0.10506	0.25456
0.38798	0.47693	0.3794	0.50221	0	0.34174	0.25457	0.15674	0.65538	0.25637	0.13867	0.37489	0.50158	0.41402	0.31355	0.14389	0.45156	0.38628	0.72642	0.38908	0.26285	0.34534	0.40947	0.35869	0.50722	0.34607	0.29948	0.38177	0.45655	0.35869	0.42015	0.32819	0.24397	0.4759	0.37742	0.39587	0.28463	0.49557	0.34933	0.17083	0.39474	0.32798	0.10394	0.27318	0.84358	0.36674	0.44084	0.31648	0.13988	0.25982
0.24201	0.21724	0.12566	0.19758	0	0.23787	0.29191	0.10248	0.16148	0.086985	0.066231	0.4426	0.23235	0.16909	0.20288	0.23933	0.31212	0.23214	0.22162	0.16	0.28227	0.33582	0.24449	0.13179	0.15557	0.19679	0.36592	0.4861	0.2153	0.13179	0.2098	0.19566	0.12464	0.22942	0.34866	0.21688	0.29733	0.1417	0.17459	0.83313	0.1134	0.22854	0.036084	0.26097	0.20092	0.13558	0.24492	0.2323	0.32564	0.29474
0.42696	0.49954	0.38076	0.39879	0	0.29415	0.34782	0.15709	0.6595	0.27558	0.13341	0.39776	0.50479	0.38602	0.3132	0.2061	0.43851	0.36703	0.77138	0.35435	0.27084	0.31812	0.38569	0.35638	0.51219	0.34255	0.3352	0.40995	0.47845	0.35638	0.4426	0.34997	0.253	0.50097	0.39278	0.43274	0.33734	0.40144	0.32668	0.24244	0.4056	0.37027	0.19151	0.30559	0.86316	0.36607	0.46053	0.33636	0.21749	0.27454
0.17929	0.17207	0.12579	0.17311	0	0.33718	0.52505	0.048044	0.17767	0.14904	0.032688	0.28362	0.19773	0.48514	0.22251	0.12961	0.16827	0.15818	0.20263	0.15326	0.21533	0.2276	0.14625	0.1408	0.18484	0.27819	0.19706	0.2252	0.17279	0.1408	0.10862	0.24128	0.4189	0.17952	0.19527	0.23131	0.55961	0.15506	0.16777	0.14917	0.071532	0.12723	0.035281	0.20441	0.22131	0.116	0.19949	0.088293	0.1573	0.32447
0	0	0	0	0	0	0	0	0.10526	0	0	0	0	0	0	0	0	0	0	0	0	0	0	0	0	0	0	0	0	0	0	0	0	0	0	0	0	0	0	0	0	0	0	0	0	0	0	0	0	0
0.34585	0.4479	0.33715	0.36188	0	0.25054	0.28748	0.27037	0.40476	0.40609	0.10871	0.25132	0.334	0.49079	0.27174	0.42718	0.33863	0.38111	0.3264	0.31006	0.1819	0.20188	0.2491	0.31927	0.28805	0.27246	0.2801	0.37994	0.49694	0.31927	0.32813	0.39187	0.54093	0.42007	0.36896	0.33431	0.50949	0.42831	0.32147	0.12935	0.32303	0.48995	0.23211	0.23272	0.42481	0.44284	0.39274	0.2575	0.13177	0.24149
0.34405	0.32726	0.15901	0.23895	0	0.11046	0.72123	0.12875	0.21991	0.46527	0.064722	0.36715	0.27443	0.23692	0.26296	0.41146	0.24391	0.14739	0.30795	0.12741	0.55771	0.16124	0.24122	0.24054	0.14834	0.2258	0.2568	0.24494	0.29965	0.24054	0.34444	0.3699	0.25396	0.33422	0.23472	0.31043	0.44827	0.23683	0.14257	0.33744	0.22503	0.34451	0.7	0.22122	0.22656	0.17549	0.22924	0.25173	0.7	0.24669
0.35884	0.53741	0.33971	0.45296	0	0.28599	0.34011	0.14033	0.46318	0.37831	0.12149	0.28582	0.40858	0.3681	0.27838	0.19951	0.4025	0.35225	0.36772	0.35448	0.23062	0.27739	0.31896	0.41516	0.32012	0.29052	0.33987	0.41164	0.49395	0.41516	0.36904	0.36156	0.41904	0.52879	0.36428	0.35988	0.39011	0.37778	0.3016	0.1309	0.38453	0.31914	0.3271	0.20877	0.45664	0.36865	0.40168	0.33688	0.15879	0.21645
0.19316	0.20892	0.32992	0.14337	0	0.2077	0.064587	0.28997	0.17095	0.25053	0.072691	0.19728	0.16583	0.22603	0.057877	0.30068	0.19575	0.50613	0.12723	0.11342	0.045048	0.092751	0.16485	0.070981	0.1422	0.10572	0.14902	0.14525	0.29444	0.070981	0.16858	0.20662	0.040777	0.20546	0.18149	0.20733	0.051476	0.12236	0.14975	0.12729	0.16163	0.21529	0.021697	0.17043	0.19202	0.33483	0.18404	0.16679	0.043289	0.14038
0.43094	0.30724	0.17096	0.25841	0	0.42264	0.40684	0.12283	0.21618	0.18505	0.19506	0.54695	0.33409	0.1843	0.35112	0.37597	0.34996	0.24721	0.33459	0.21674	0.5384	0.35382	0.38846	0.2503	0.23522	0.26847	0.23315	0.35572	0.29297	0.2503	0.35385	0.32359	0.15764	0.32353	0.27913	0.24806	0.42096	0.19536	0.18021	0.416	0.20681	0.32833	0.075265	0.36939	0.26837	0.22148	0.27667	0.31528	0.59035	0.39674
0.38805	0.38992	0.28373	0.3701	0	0.16988	0.26649	0.27759	0.41512	0.19632	0.1045	0.29506	0.35571	0.2944	0.30631	0.3178	0.57303	0.34225	0.36446	0.36198	0.15858	0.14086	0.24318	0.25369	0.65097	0.34007	0.39266	0.4961	0.43599	0.25369	0.30572	0.26125	0.19743	0.38193	0.75273	0.30735	0.27935	0.38561	0.44375	0.2529	0.25126	0.37043	0.10264	0.34491	0.39007	0.30475	0.49091	0.21151	0.14251	0.30942
0.28663	0.38635	0.26255	0.34538	0	0.27083	0.58601	0.076407	0.35855	0.27827	0.079825	0.30859	0.33706	0.46925	0.244	0.17876	0.31597	0.28475	0.33695	0.26292	0.21275	0.19048	0.20342	0.40959	0.30784	0.42946	0.39121	0.32848	0.35243	0.40959	0.24047	0.26719	0.368	0.37427	0.35542	0.32069	0.48626	0.36743	0.30894	0.15924	0.21028	0.25455	0.36433	0.28011	0.39945	0.21381	0.40916	0.21986	0.1573	0.37954
0.38827	0.49833	0.30587	0.45407	0	0.19976	0.36186	0.14367	0.39385	0.2642	0.11334	0.45927	0.48242	0.31768	0.3434	0.46658	0.44881	0.4109	0.50386	0.28732	0.468	0.23896	0.3654	0.34782	0.29828	0.51592	0.32347	0.35803	0.46645	0.34782	0.43535	0.30603	0.21959	0.49421	0.39988	0.39732	0.45644	0.32013	0.32456	0.36417	0.32284	0.45418	0.12869	0.37895	0.49868	0.26733	0.4078	0.2841	0.43815	0.35979
0.3419	0.42555	0.32655	0.36201	0	0.2149	0.22808	0.13375	0.60786	0.2167	0.11976	0.30477	0.4252	0.31418	0.24231	0.12227	0.39598	0.33331	0.65745	0.34762	0.17249	0.21495	0.3083	0.28799	0.63622	0.28744	0.29184	0.3544	0.40715	0.28799	0.35869	0.26683	0.1891	0.42099	0.36735	0.35788	0.22485	0.3751	0.32564	0.13492	0.33453	0.29693	0.15881	0.25651	0.75082	0.29653	0.51619	0.26486	0.10918	0.2127
0.43136	0.41679	0.33953	0.43177	0	0.18055	0.20269	0.27404	0.63726	0.23194	0.10271	0.2917	0.4236	0.30107	0.32925	0.21806	0.46269	0.45074	0.56201	0.41447	0.19516	0.197	0.31014	0.33232	0.58617	0.33854	0.38554	0.43383	0.45539	0.33232	0.37704	0.29457	0.17412	0.41157	0.55536	0.37166	0.21131	0.43686	0.447	0.24676	0.33841	0.42456	0.095768	0.29064	0.6606	0.37335	0.503	0.28129	0.14106	0.24835
0.30074	0.36071	0.29969	0.35397	0	0.25636	0.19859	0.097005	0.57405	0.15668	0.10755	0.49696	0.39476	0.2792	0.23083	0.12664	0.474	0.33304	0.59673	0.34418	0.14872	0.16825	0.30027	0.25657	0.68943	0.33458	0.32001	0.35184	0.34648	0.25657	0.27585	0.22345	0.17984	0.35414	0.48007	0.29753	0.24643	0.33195	0.33955	0.19453	0.24826	0.25371	0.11129	0.64477	0.66637	0.23179	0.5913	0.22319	0.11203	0.29232
0.34435	0.48133	0.3506	0.356	0	0.2268	0.24393	0.17354	0.39526	0.25354	0.19047	0.25434	0.42465	0.25157	0.33815	0.18944	0.40813	0.37575	0.39334	0.33452	0.29648	0.23212	0.37025	0.45952	0.30336	0.28956	0.27347	0.33284	0.45023	0.45952	0.51777	0.36654	0.23453	0.48294	0.32642	0.39864	0.23614	0.37387	0.28933	0.16146	0.58574	0.34213	0.10713	0.22225	0.488	0.36983	0.39876	0.42297	0.19773	0.27057
0.4041	0.37596	0.26812	0.38926	0	0.17986	0.2642	0.20094	0.54301	0.21664	0.097559	0.36998	0.37112	0.26754	0.3114	0.2339	0.45644	0.32	0.50384	0.46773	0.2025	0.1761	0.27419	0.23958	0.66721	0.40182	0.45031	0.45092	0.35259	0.23958	0.27107	0.22641	0.19197	0.34784	0.58497	0.3053	0.26607	0.47095	0.55518	0.27985	0.22881	0.31659	0.157	0.46822	0.50557	0.23702	0.62628	0.21001	0.16451	0.32708
0.38276	0.51289	0.32458	0.7283	0	0.22293	0.3205	0.1779	0.6473	0.27697	0.097787	0.40278	0.38554	0.30337	0.32217	0.34317	0.50679	0.35514	0.40061	0.39046	0.2843	0.21022	0.30775	0.30563	0.28041	0.33938	0.57209	0.38412	0.43798	0.30563	0.38221	0.33267	0.20234	0.44334	0.43186	0.31714	0.32757	0.38372	0.31118	0.29272	0.2607	0.40745	0.2189	0.35263	0.35741	0.28928	0.46732	0.27734	0.28585	0.35569
0.23016	0.35294	0.29717	0.3551	0	0.21377	0.21342	0.060862	0.29973	0.28307	0.21258	0.23333	0.32971	0.22799	0.25198	0.13169	0.29471	0.43008	0.38277	0.24912	0.19038	0.24043	0.22247	0.43431	0.19918	0.24589	0.22343	0.25252	0.30701	0.43431	0.27909	0.27992	0.23066	0.33522	0.27091	0.37221	0.21205	0.24166	0.26789	0.10943	0.33291	0.25922	0.15593	0.22436	0.45809	0.26954	0.30449	0.34542	0.085468	0.21728
0.40768	0.51483	0.39868	0.4163	0	0.30825	0.25384	0.21065	0.67241	0.27428	0.1559	0.36092	0.49839	0.37726	0.3419	0.16619	0.43893	0.44343	0.74456	0.39111	0.25817	0.29479	0.38978	0.40203	0.51528	0.34777	0.30386	0.39742	0.48291	0.40203	0.46477	0.36803	0.27047	0.50414	0.38037	0.40334	0.30627	0.41451	0.34545	0.1799	0.42678	0.36768	0.11247	0.29067	0.86877	0.41426	0.46329	0.33943	0.16454	0.27465
0.42953	0.39134	0.25297	0.35444	0	0.32412	0.41362	0.23195	0.34831	0.27751	0.14071	0.45389	0.3674	0.54951	0.3124	0.3782	0.32784	0.35748	0.42335	0.31085	0.24654	0.23239	0.31075	0.22104	0.47762	0.38137	0.37891	0.49345	0.4454	0.22104	0.275	0.33202	0.30095	0.38309	0.50815	0.31659	0.48332	0.39175	0.28871	0.25689	0.1884	0.3452	0.2471	0.35092	0.34806	0.31891	0.36314	0.17511	0.24576	0.28359
0.42989	0.40279	0.24397	0.29829	0	0.17773	0.22548	0.27314	0.3483	0.11846	0.1312	0.44913	0.35892	0.20741	0.44738	0.29136	0.37104	0.29138	0.38349	0.73178	0.21557	0.097299	0.2503	0.22819	0.4012	0.33362	0.28154	0.38966	0.35179	0.22819	0.2474	0.22033	0.16043	0.36575	0.4404	0.2978	0.32954	0.3762	0.51604	0.40924	0.1932	0.33342	0.082868	0.37949	0.33044	0.21045	0.4073	0.24231	0.25507	0.27936
0.41941	0.49474	0.33936	0.49919	0.029412	0.16786	0.27797	0.1943	0.53746	0.20828	0.13113	0.33564	0.44803	0.27004	0.29036	0.29512	0.6712	0.39171	0.4345	0.36158	0.21929	0.15805	0.30174	0.30852	0.42732	0.40504	0.61091	0.44541	0.49937	0.30852	0.36214	0.29931	0.19864	0.48524	0.58735	0.34617	0.29186	0.43494	0.49915	0.25198	0.30097	0.3909	0.13711	0.37166	0.39667	0.30751	0.65016	0.27067	0.21075	0.33613
0.4411	0.37131	0.23283	0.29878	0	0.077864	0.42564	0.33275	0.29902	0.32493	0.19669	0.29344	0.34894	0.42445	0.26949	0.35624	0.29709	0.34266	0.36737	0.2726	0.28326	0.11546	0.22219	0.25831	0.21415	0.26505	0.27559	0.28165	0.35491	0.25831	0.36988	0.35086	0.17051	0.35127	0.28794	0.35787	0.2789	0.40869	0.23451	0.238	0.26968	0.34294	0.33888	0.21573	0.30175	0.39877	0.30325	0.2385	0.33136	0.25998
0.27064	0.27833	0.19128	0.28355	0	0.31305	0.3789	0.27488	0.25369	1	0.068972	0.17097	0.24085	0.40097	0.17005	0.29131	0.20965	0.29381	0.23107	0.17024	0.4591	0.35205	0.27835	0.24659	0.15436	0.17113	0.18783	0.19983	0.29295	0.24659	0.22423	0.21881	0.26681	0.25119	0.19293	0.30072	0.20602	0.24465	0.1767	0.075755	0.21011	0.31566	0.51652	0.073105	0.27249	0.34241	0.2132	0.12998	0.10659	0.12217
0.10855	0.13964	0.089367	0.1133	0	0.012985	0.17316	0.023079	0.12206	0.17217	0.061779	0.095428	0.094654	0.096897	0.056797	0.051508	0.082297	0.095456	0.12488	0.13344	0.022941	0.01244	0.053056	0.064117	0.27339	0.068239	0.1164	0.10251	0.11387	0.064117	0.061963	0.044228	0.06742	0.12408	0.10458	0.11583	0.056433	0.13288	0.099707	0.020386	0.074139	0.089609	0.25	0.084598	0.12465	0.048452	0.2275	0.05403	0.025	0.053048
0.31349	0.39915	0.30204	0.38564	0	0.10593	0.17188	0.23027	0.41968	0.18153	0.086203	0.18908	0.36185	0.24288	0.2115	0.23854	0.41562	0.34879	0.3494	0.32137	0.14375	0.11093	0.24676	0.30868	0.3502	0.27188	0.32679	0.32007	0.44045	0.30868	0.38392	0.27961	0.15473	0.38999	0.41178	0.29836	0.18779	0.33847	0.3016	0.13064	0.31687	0.3143	0.095933	0.21896	0.37902	0.36854	0.42378	0.24438	0.1375	0.20613
0.22966	0.22143	0.1467	0.39069	0	0.19898	0.23187	0.062572	0.22725	0.21817	0.05909	0.29808	0.25601	0.23623	0.20874	0.15937	0.26343	0.20766	0.27786	0.26297	0.28399	0.23159	0.50695	0.1529	0.33477	0.20707	0.2131	0.21181	0.20161	0.1529	0.17023	0.14839	0.11454	0.21576	0.28172	0.20795	0.19582	0.2446	0.19881	0.16397	0.12359	0.19912	0.19178	0.16704	0.22811	0.10679	0.33751	0.15414	0.17363	0.17311
0.46421	0.46397	0.32389	0.35681	0	0.28361	0.33042	0.2905	0.37238	0.72665	0.18397	0.22437	0.39292	0.384	0.26062	0.27872	0.36552	0.35683	0.34917	0.27667	0.37604	0.31798	0.35952	0.44895	0.25825	0.25781	0.28246	0.31557	0.46283	0.44895	0.40943	0.33779	0.24809	0.44754	0.2959	0.37636	0.21912	0.31024	0.29587	0.13736	0.48111	0.38053	0.3665	0.16214	0.44738	0.45086	0.3737	0.30773	0.14718	0.21421
0.37507	0.41266	0.40393	0.49933	0	0.27841	0.26824	0.17036	0.45134	0.2283	0.096774	0.41143	0.43759	0.36161	0.31238	0.27952	0.50997	0.44917	0.44151	0.39504	0.25847	0.22395	0.39671	0.28329	0.46354	0.40451	0.66635	0.52112	0.42163	0.28329	0.28473	0.27836	0.2453	0.38496	0.63667	0.32256	0.3494	0.39517	0.55469	0.34851	0.23397	0.35015	0.11276	0.3673	0.39557	0.27895	0.55233	0.2296	0.18965	0.33022
0.29256	0.45537	0.35609	0.29874	0	0.16703	0.2429	0.14694	0.32487	0.29318	0.19006	0.20055	0.37985	0.24106	0.19412	0.16577	0.30472	0.3268	0.28837	0.25196	0.26162	0.1545	0.25936	0.59828	0.21239	0.23614	0.2367	0.25097	0.41431	0.59828	0.45263	0.45139	0.19076	0.45166	0.25349	0.35362	0.1648	0.25127	0.24292	0.10325	0.57696	0.28648	0.16179	0.17709	0.42035	0.33214	0.31176	0.42371	0.17447	0.19648
0.048448	0.11941	0.034193	0.085306	0	0.0065009	0	0.04137	0.067194	0.038462	0.33753	0.21721	0.17072	0.03613	0.14815	0.034615	0.096572	0.13824	0.091943	0.30051	0	0	0.034699	0.14509	0.13661	0.10172	0.056676	0.08406	0.10073	0.14509	0.10371	0.033871	0	0.10523	0.093677	0.14001	0	0.057706	0.14197	0.0025281	0.13491	0.076992	0	0.18866	0.11174	0.052187	0.12137	0.050057	0	0.128
0.23956	0.31399	0.27803	0.33436	0	0.28885	0.51175	0.074557	0.28448	0.28256	0.082385	0.30743	0.3085	0.39376	0.23014	0.14499	0.31287	0.5173	0.26192	0.24302	0.35538	0.43299	0.29572	0.32557	0.18091	0.31919	0.28806	0.25595	0.29107	0.32557	0.24867	0.26569	0.23734	0.3109	0.26681	0.43505	0.29994	0.24037	0.28376	0.22557	0.2656	0.27689	0.042793	0.18233	0.34554	0.30933	0.29634	0.31676	0.18024	0.34975
0.17929	0.17207	0.12579	0.17311	0	0.33718	0.52505	0.048044	0.17767	0.14904	0.032688	0.28362	0.19773	0.48514	0.22251	0.12961	0.16827	0.15818	0.20263	0.15326	0.21533	0.2276	0.14625	0.1408	0.18484	0.27819	0.19706	0.2252	0.17279	0.1408	0.10862	0.24128	0.4189	0.17952	0.19527	0.23131	0.55961	0.15506	0.16777	0.14917	0.071532	0.12723	0.035281	0.20441	0.22131	0.116	0.19949	0.088293	0.1573	0.32447
0.34981	0.50819	0.35442	0.37645	0	0.33564	0.29771	0.20801	0.40202	0.33866	0.23667	0.33968	0.62039	0.27822	0.30626	0.20023	0.40844	0.37546	0.39985	0.34902	0.28996	0.2607	0.35961	0.54469	0.28521	0.30599	0.28762	0.31929	0.46671	0.54469	0.59348	0.37608	0.17429	0.50179	0.33849	0.43089	0.21038	0.30376	0.29573	0.19883	0.55467	0.34924	0.19481	0.28594	0.48928	0.38011	0.39118	0.47037	0.22114	0.29866
0.20417	0.25164	0.14393	0.19453	0	0.030879	0.12003	0.51551	0.17478	0.2877	0.24906	0.27942	0.24491	0.1704	0.18381	0.36229	0.2114	0.29348	0.18949	0.31078	0.12014	0.042663	0.11574	0.15094	0.22717	0.14593	0.14865	0.18861	0.33214	0.15094	0.30733	0.25055	0.078793	0.24937	0.20437	0.21744	0.11712	0.17421	0.21431	0.091981	0.1951	0.26415	0.05385	0.21823	0.19362	0.54365	0.2238	0.12959	0.13831	0.16929
0.2344	0.31251	0.19532	0.26594	0	0.1487	0.43411	0.087454	0.24987	0.12833	0.17217	0.27836	0.28668	0.22614	0.20392	0.21269	0.29022	0.24919	0.29506	0.23874	0.21301	0.15412	0.1981	0.25728	0.20943	0.72009	0.35522	0.24726	0.2795	0.25728	0.2565	0.22934	0.16257	0.29472	0.25447	0.33936	0.277	0.25181	0.46114	0.18847	0.18495	0.23932	0.052702	0.38362	0.29135	0.15859	0.43962	0.1502	0.19476	0.94152
0.28736	0.42193	0.30325	0.33582	0	0.28871	0.2339	0.21233	0.35004	0.24218	0.125	0.29691	0.32598	0.32611	0.2954	0.21041	0.34374	0.3819	0.3328	0.2908	0.23351	0.1578	0.26269	0.34826	0.2747	0.41341	0.33529	0.39049	0.38131	0.34826	0.31168	0.34132	0.53144	0.39875	0.31081	0.28377	0.51524	0.34567	0.33808	0.15903	0.27752	0.2905	0.13219	0.4219	0.38834	0.36056	0.41779	0.25697	0.16956	0.43962
0.35632	0.49749	0.3654	0.38839	0	0.36578	0.33406	0.19004	0.42591	0.3207	0.19074	0.38328	0.59017	0.44517	0.33845	0.25325	0.40447	0.37641	0.41756	0.36774	0.27764	0.25563	0.33716	0.48544	0.3383	0.32792	0.30985	0.43322	0.46016	0.48544	0.50496	0.39008	0.58567	0.49062	0.37313	0.39992	0.56878	0.32282	0.30516	0.20363	0.45451	0.33206	0.20229	0.3265	0.50192	0.37024	0.40289	0.39857	0.20913	0.31876
0.46034	0.40561	0.7249	0.30957	0	0.19881	0.18192	0.4577	0.36699	0.16686	0.065122	0.28676	0.3203	0.27274	0.44183	0.20427	0.36026	0.31334	0.33095	0.45784	0.19139	0.1234	0.24812	0.29591	0.35985	0.2427	0.2659	0.39186	0.39058	0.29591	0.34295	0.34123	0.2075	0.39301	0.38332	0.34132	0.2675	0.36937	0.47682	0.36205	0.27341	0.26962	0.079522	0.24986	0.39404	0.33202	0.35459	0.27641	0.17192	0.19505
0.36032	0.31314	0.22511	0.6507	0	0.16139	0.27776	0.15543	0.55289	0.27269	0.05133	0.24638	0.2768	0.27605	0.24867	0.24833	0.394	0.27687	0.29392	0.28436	0.20822	0.17025	0.22598	0.21133	0.2092	0.22054	0.63633	0.28184	0.31192	0.21133	0.28153	0.27366	0.18915	0.3079	0.3493	0.24285	0.25205	0.31475	0.23304	0.17186	0.16162	0.26104	0.20118	0.21285	0.28444	0.22398	0.34302	0.19567	0.1827	0.17918
0.31861	0.35953	0.15963	0.24822	0	0.088469	0.5195	0.26901	0.23697	0.42296	0.31023	0.30763	0.32942	0.1998	0.28991	0.31532	0.25976	0.24721	0.34767	0.21376	0.42607	0.125	0.2284	0.34072	0.18203	0.24895	0.23074	0.27486	0.31347	0.34072	0.4539	0.33949	0.19025	0.33504	0.23763	0.37326	0.31324	0.21284	0.19585	0.24255	0.32482	0.32626	0.43756	0.20951	0.27488	0.31853	0.27626	0.27543	0.48512	0.28309
0.24539	0.47809	0.31189	0.27407	0	0.14891	0.17754	0.1351	0.31834	0.24246	0.15498	0.15279	0.33419	0.18053	0.18931	0.12655	0.33426	0.27782	0.29993	0.21619	0.19548	0.16777	0.30134	0.488	0.21264	0.19556	0.19506	0.24938	0.44502	0.488	0.50371	0.31697	0.21476	0.4895	0.23733	0.28728	0.17445	0.23835	0.22472	0.099995	0.60931	0.26103	0.11534	0.1463	0.4199	0.35925	0.31601	0.42396	0.1475	0.15908
0	0	0	0	0	0	0	0	0.10526	0	0	0	0	0	0	0	0	0	0	0	0	0	0	0	0	0	0	0	0	0	0	0	0	0	0	0	0	0	0	0	0	0	0	0	0	0	0	0	0	0
0.15787	0.16098	0.18143	0.20921	0	0.16331	0.4871	0.10495	0.18866	0.1371	0.046702	0.18956	0.17576	0.25015	0.17675	0.44005	0.16031	0.15223	0.16907	0.17821	0.17927	0.16781	0.15319	0.11699	0.13113	0.2814	0.24178	0.19636	0.15042	0.11699	0.10668	0.22666	0.24061	0.15467	0.17765	0.21915	0.30831	0.21285	0.17823	0.18713	0.078012	0.13857	0.13144	0.13235	0.18932	0.09535	0.18743	0.097938	0.15464	0.36052
0.41966	0.42692	0.32294	0.44324	0	0.18212	0.26184	0.20606	0.45683	0.20651	0.15498	0.34031	0.4285	0.2662	0.3029	0.25412	0.80078	0.46106	0.42415	0.38537	0.23266	0.18435	0.32747	0.31926	0.42843	0.38034	0.47789	0.48662	0.43635	0.31926	0.37776	0.29573	0.15991	0.41506	0.59969	0.47625	0.23161	0.51001	0.47058	0.26883	0.31576	0.35926	0.10938	0.38751	0.42148	0.2987	0.70045	0.27936	0.20021	0.35205
0.31466	0.30907	0.16235	0.3018	0	0.37978	0.46964	0.12014	0.21825	0.4591	0.03649	0.43231	0.31959	0.4498	0.37006	0.38614	0.31399	0.26115	0.32708	0.18199	1	0.45776	0.4294	0.31612	0.14666	0.27291	0.20628	0.23447	0.28635	0.31612	0.35341	0.37737	0.24067	0.31876	0.23776	0.30104	0.48388	0.19975	0.17321	0.35096	0.18058	0.34323	0.076471	0.23576	0.24448	0.17176	0.23286	0.2375	0.71028	0.28071
0.36395	0.51417	0.31283	0.3237	0	0.30383	0.31552	0.1826	0.34597	0.16507	0.16815	0.50465	0.45572	0.2191	0.3078	0.32949	0.44935	0.37209	0.4195	0.3201	0.37584	0.17341	0.37178	0.45701	0.29391	0.34258	0.298	0.35537	0.49498	0.45701	0.53636	0.34493	0.14727	0.5268	0.36908	0.3997	0.33041	0.27364	0.28057	0.35545	0.46355	0.4083	0.059244	0.39809	0.44335	0.34803	0.41076	0.48201	0.41793	0.42396
0.24258	0.30481	0.18908	0.26514	0.28571	0.065935	0.17951	0.1755	0.29813	0.24571	0.056341	0.16685	0.23082	0.17381	0.14915	0.24853	0.27997	0.29598	0.25898	0.233	0.10687	0.096038	0.17329	0.18719	0.39071	0.19829	0.24419	0.24334	0.35911	0.18719	0.19942	0.15444	0.087268	0.28356	0.2794	0.24425	0.11042	0.25132	0.32396	0.12577	0.16162	0.44639	0.1733	0.1592	0.30646	0.27184	0.44782	0.16578	0.080006	0.16148
0.42689	0.47446	0.31964	0.53455	0	0.16333	0.3063	0.20238	0.43152	0.26147	0.12727	0.37048	0.46963	0.25553	0.28698	0.357	0.44749	0.38935	0.51471	0.34136	0.29013	0.18737	0.51	0.33019	0.36822	0.41914	0.39572	0.40184	0.49914	0.33019	0.38575	0.26752	0.16253	0.46264	0.50267	0.37893	0.31042	0.55472	0.50171	0.28547	0.32949	0.51081	0.20102	0.34609	0.43026	0.32034	0.49197	0.27759	0.28411	0.35097
0.044481	0.030909	0.032387	0.085662	0	0.10853	0.053609	0	0.13882	0.093651	0.011696	0.068486	0.076173	0.13437	0.059127	0.013592	0.05461	0.069405	0.067006	0.049882	0.13242	0.12611	0.10345	0.043861	0.033961	0.20255	0.11976	0.042851	0.025331	0.043861	0.04231	0.024179	0.048866	0.028497	0.039967	0.057721	0.065435	0.097289	0.11687	0.023216	0.016363	0.060043	0	0.22278	0.061199	0.075018	0.08098	0.0066307	0.022654	0.28525
0.37953	0.47711	0.66254	0.38994	0	0.27658	0.22267	0.15959	0.63926	0.21883	0.11651	0.32107	0.465	0.34825	0.29468	0.15676	0.42824	0.37605	0.68615	0.404	0.21286	0.24926	0.35402	0.3746	0.50096	0.33001	0.3057	0.38834	0.45972	0.3746	0.40771	0.33661	0.24244	0.47291	0.39705	0.39435	0.27606	0.38278	0.44652	0.18223	0.38886	0.33827	0.10294	0.28222	0.79182	0.37981	0.43461	0.42348	0.13984	0.25629
0.32679	0.29847	0.14529	0.27	0	0.21881	0.47668	0.12303	0.33666	0.12264	0.03763	0.45136	0.31606	0.4187	0.26254	0.32692	0.31228	0.21297	0.37177	0.21509	0.31567	0.1783	0.21527	0.15652	0.27149	0.48531	0.37913	0.29789	0.30606	0.15652	0.23555	0.27528	0.25375	0.30161	0.34499	0.25258	0.56193	0.24637	0.33935	0.31692	0.11348	0.30455	0.042628	0.46501	0.27309	0.18392	0.35966	0.14439	0.35186	0.52695
0.38339	0.42769	0.30835	0.3817	0	0.19889	0.3954	0.30815	0.38334	0.27358	0.14918	0.32277	0.40093	0.36935	0.30525	0.2661	0.38898	0.39455	0.38773	0.34228	0.30726	0.23857	0.29607	0.31982	0.30306	0.32485	0.33386	0.35742	0.41046	0.31982	0.39048	0.36421	0.15763	0.40992	0.36572	0.9215	0.25847	0.32375	0.36573	0.29275	0.33275	0.33871	0.14656	0.25715	0.43063	0.3246	0.39435	0.33104	0.24484	0.33841
0.24609	0.44665	0.33327	0.25994	0	0.14289	0.16105	0.13807	0.36513	0.24177	0.17938	0.13606	0.31755	0.16585	0.18515	0.1163	0.30821	0.25609	0.36033	0.23169	0.17271	0.15627	0.26514	0.44918	0.2656	0.18175	0.18787	0.24254	0.40504	0.44918	0.44159	0.27922	0.2094	0.44995	0.22618	0.29781	0.16023	0.23717	0.22416	0.10253	0.56924	0.25785	0.13328	0.13179	0.50561	0.38697	0.32455	0.35548	0.12595	0.13721
0	0	0	0	0	0	0	0	0.10526	0	0	0	0	0	0	0	0	0	0	0	0	0	0	0	0	0	0	0	0	0	0	0	0	0	0	0	0	0	0	0	0	0	0	0	0	0	0	0	0	0
0.17954	0.16374	0.13741	0.15828	0	0.51898	0.35406	0.034981	0.16287	0.18388	0.02682	0.3079	0.19224	0.60193	0.27028	0.1159	0.15366	0.14782	0.18557	0.15053	0.2743	0.29127	0.15861	0.20218	0.17006	0.18213	0.13227	0.20907	0.16119	0.20218	0.1155	0.35899	0.67641	0.17499	0.17772	0.15796	0.71654	0.1453	0.11569	0.13967	0.077894	0.11317	0.037838	0.20458	0.22309	0.13643	0.15984	0.09724	0.18974	0.17797
0.26057	0.40615	0.26231	0.2964	0	0.29018	0.25333	0.16773	0.30784	0.25765	0.19636	0.23994	0.35322	0.23804	0.36267	0.16522	0.33638	0.31658	0.29696	0.29898	0.36395	0.22302	0.31334	0.5395	0.20044	0.2569	0.22222	0.26473	0.3602	0.5395	0.44187	0.44705	0.27132	0.39771	0.25938	0.30714	0.25476	0.32584	0.24289	0.14741	0.40575	0.28859	0.069568	0.18156	0.37703	0.3322	0.33141	0.51669	0.24777	0.22923
0.42019	0.4919	0.40993	0.47951	0	0.25252	0.41011	0.20902	0.50216	0.3559	0.14759	0.4204	0.59138	0.36558	0.32005	0.27783	0.48979	0.43694	0.60526	0.41882	0.27397	0.30756	0.35391	0.35335	0.38745	0.46986	0.48376	0.44366	0.44523	0.35335	0.4738	0.28832	0.20752	0.43887	0.47221	0.44503	0.29804	0.46072	0.47251	0.25324	0.34263	0.39871	0.21052	0.32329	0.48584	0.39264	0.52421	0.288	0.19794	0.40347
0.36017	0.38789	0.30682	0.38754	0	0.24692	0.29295	0.17831	0.57643	0.2515	0.10977	0.46224	0.40072	0.33598	0.26539	0.2268	0.43373	0.38206	0.59721	0.37447	0.19308	0.19535	0.31012	0.26869	0.70641	0.37174	0.37811	0.4321	0.41209	0.26869	0.28419	0.24951	0.24677	0.37724	0.51288	0.53352	0.3058	0.40575	0.43164	0.23235	0.26176	0.39236	0.19706	0.42998	0.63165	0.28669	0.61684	0.24132	0.14029	0.32753
0.3272	0.42809	0.34332	0.38156	0	0.32196	0.2307	0.11018	0.6128	0.20247	0.11255	0.5212	0.41753	0.32371	0.26079	0.23248	0.45144	0.35508	0.62853	0.40025	0.18235	0.2153	0.35697	0.26837	0.7096	0.40333	0.33362	0.38172	0.3693	0.26837	0.28521	0.25866	0.226	0.37805	0.48113	0.32519	0.29148	0.38473	0.3706	0.20817	0.26624	0.28366	0.13657	0.47313	0.6807	0.25377	0.60667	0.23621	0.12253	0.33301
0.43349	0.41735	0.29949	0.40853	0	0.18421	0.33412	0.31041	0.37937	0.21238	0.17023	0.29387	0.37664	0.25538	0.42519	0.21436	0.39451	0.45713	0.385	0.43067	0.2322	0.17635	0.25992	0.42344	0.37552	0.69582	0.44736	0.43435	0.38362	0.42344	0.34015	0.29845	0.21322	0.39402	0.42446	0.4169	0.27239	0.44832	0.58327	0.31849	0.29601	0.3439	0.086894	0.3925	0.45811	0.29062	0.56625	0.2605	0.18264	0.72954
0.26605	0.37357	0.30041	0.39969	0	0.21237	0.46196	0.071552	0.33094	0.47972	0.18471	0.22252	0.33668	0.30065	0.23238	0.17547	0.29398	0.43156	0.29436	0.2517	0.20285	0.23736	0.22225	0.41919	0.22123	0.25216	0.28773	0.27772	0.32764	0.41919	0.27588	0.29021	0.29386	0.35843	0.3113	0.38948	0.24922	0.36563	0.26838	0.11613	0.34292	0.2782	0.74098	0.21572	0.45943	0.26906	0.31927	0.32237	0.10585	0.21314
0.24201	0.21724	0.12566	0.19758	0	0.23787	0.29191	0.10248	0.16148	0.086985	0.066231	0.4426	0.23235	0.16909	0.20288	0.23933	0.31212	0.23214	0.22162	0.16	0.28227	0.33582	0.24449	0.13179	0.15557	0.19679	0.36592	0.4861	0.2153	0.13179	0.2098	0.19566	0.12464	0.22942	0.34866	0.21688	0.29733	0.1417	0.17459	0.83313	0.1134	0.22854	0.036084	0.26097	0.20092	0.13558	0.24492	0.2323	0.32564	0.29474
0.24137	0.43839	0.30547	0.28316	0	0.13669	0.20938	0.18368	0.33788	0.28116	0.21537	0.16928	0.35739	0.20589	0.16867	0.15843	0.31867	0.28884	0.31147	0.22736	0.21915	0.18812	0.26902	0.44509	0.22099	0.20067	0.20988	0.25492	0.40652	0.44509	0.50331	0.39248	0.16737	0.4396	0.25178	0.39027	0.14886	0.25464	0.23288	0.10711	0.57623	0.2842	0.12608	0.14962	0.43261	0.34683	0.31649	0.47236	0.16361	0.18268
0.59108	0.31085	0.21012	0.32025	0	0.19869	0.41835	0.27674	0.28604	0.20585	0.05956	0.48232	0.34975	0.27313	0.38956	0.2266	0.35736	0.42084	0.33418	0.3407	0.26238	0.23054	0.26603	0.18892	0.33254	0.34918	0.34879	0.38558	0.29557	0.18892	0.20507	0.18717	0.15579	0.30864	0.42191	0.35498	0.30204	0.37466	0.3373	0.45593	0.16172	0.30593	0.17888	0.31696	0.29534	0.19876	0.37772	0.20154	0.23658	0.35785
0.34509	0.3995	0.29319	0.63095	0	0.18497	0.21709	0.16205	0.59879	0.20448	0.19215	0.31328	0.39422	0.26377	0.29183	0.23155	0.67407	0.34841	0.3595	0.3873	0.2034	0.1776	0.28621	0.27565	0.34411	0.36299	0.53811	0.40786	0.39437	0.27565	0.36332	0.29116	0.15632	0.39499	0.58164	0.28961	0.20945	0.3983	0.34113	0.20414	0.26771	0.28786	0.13183	0.33984	0.39384	0.26259	0.47492	0.25899	0.16336	0.26839
0.33361	0.39764	0.29586	0.35763	0	0.21492	0.37302	0.11233	0.59108	0.23257	0.10067	0.29542	0.39882	0.32479	0.23008	0.13093	0.37577	0.31258	0.63335	0.3291	0.16909	0.20965	0.27813	0.24866	0.62388	0.34287	0.34086	0.34825	0.38025	0.24866	0.30365	0.24039	0.20034	0.3917	0.37035	0.34581	0.24203	0.38364	0.35165	0.14144	0.27969	0.27577	0.20882	0.24447	0.70559	0.26022	0.53123	0.22196	0.11053	0.28743
0.48769	0.44587	0.30624	0.30104	0	0.16875	0.17037	0.53727	0.35371	0.19593	0.11824	0.20778	0.41769	0.20057	0.53038	0.13496	0.368	0.3089	0.33761	0.46475	0.18986	0.16468	0.29955	0.42053	0.34551	0.25799	0.23948	0.4127	0.41257	0.42053	0.42851	0.27422	0.19708	0.43921	0.35111	0.41457	0.19524	0.38571	0.32966	0.36715	0.42999	0.30247	0.07568	0.18849	0.44441	0.32913	0.35823	0.31895	0.13165	0.22095
0.53999	0.44104	0.23146	0.53369	0	0.34306	0.40408	0.14556	0.33313	0.23667	0.12118	0.59722	0.49911	0.28844	0.3808	0.39262	0.46202	0.30897	0.4493	0.31417	0.51302	0.35154	0.77706	0.27886	0.31889	0.35671	0.31452	0.43399	0.42233	0.27886	0.39965	0.31823	0.18572	0.44779	0.44326	0.32794	0.43713	0.28793	0.27702	0.44049	0.25385	0.42255	0.080888	0.38981	0.37903	0.23506	0.40752	0.29035	0.47799	0.40705
0.39455	0.45631	0.33898	0.47799	0	0.21273	0.23867	0.1823	0.48065	0.18702	0.1621	0.39406	0.44606	0.2336	0.31653	0.25353	0.97381	0.39528	0.42502	0.39513	0.24914	0.19854	0.35369	0.34179	0.37953	0.35321	0.44012	0.4285	0.44923	0.34179	0.42934	0.32795	0.17355	0.45207	0.58897	0.34783	0.26221	0.38935	0.37176	0.29965	0.33697	0.35966	0.07181	0.44141	0.44044	0.31391	0.67826	0.30927	0.23705	0.35518
0.39933	0.48246	0.39816	0.40451	0	0.2908	0.25697	0.18769	0.7271	0.23797	0.14699	0.38693	0.50041	0.36687	0.3335	0.19306	0.45166	0.38656	0.70716	0.39633	0.24051	0.26628	0.38059	0.37753	0.52115	0.33343	0.3131	0.39723	0.46925	0.37753	0.42514	0.36013	0.22727	0.48257	0.43759	0.40117	0.28928	0.39013	0.34885	0.21964	0.4106	0.35185	0.10781	0.33781	0.93825	0.37748	0.44908	0.35218	0.1802	0.286
0.56876	0.35004	0.16794	0.26082	0	0.13267	0.35203	0.4528	0.26921	0.24074	0.047438	0.38135	0.29676	0.19403	0.4976	0.45134	0.31441	0.2143	0.36112	0.33446	0.32335	0.10489	0.22851	0.16579	0.29008	0.27605	0.26127	0.40371	0.3437	0.16579	0.24967	0.24914	0.21661	0.34271	0.36524	0.30538	0.447	0.32978	0.26108	0.54857	0.13323	0.37433	0.1755	0.27121	0.28009	0.20163	0.29365	0.1403	0.42626	0.24757
0.39371	0.44424	0.30118	0.48626	0	0.19948	0.25356	0.15505	0.57207	0.21106	0.10195	0.37894	0.46253	0.29743	0.27308	0.22751	0.44669	0.32606	0.74231	0.34488	0.25188	0.20844	0.46666	0.28626	0.59754	0.46736	0.35101	0.37243	0.42738	0.28626	0.36193	0.27826	0.16561	0.42992	0.48612	0.32828	0.28634	0.37168	0.4327	0.23487	0.29833	0.49125	0.12146	0.31784	0.6167	0.27848	0.54612	0.24565	0.21761	0.27432
0.24201	0.21724	0.12566	0.19758	0	0.23787	0.29191	0.10248	0.16148	0.086985	0.066231	0.4426	0.23235	0.16909	0.20288	0.23933	0.31212	0.23214	0.22162	0.16	0.28227	0.33582	0.24449	0.13179	0.15557	0.19679	0.36592	0.4861	0.2153	0.13179	0.2098	0.19566	0.12464	0.22942	0.34866	0.21688	0.29733	0.1417	0.17459	0.83313	0.1134	0.22854	0.036084	0.26097	0.20092	0.13558	0.24492	0.2323	0.32564	0.29474
0.54403	0.3604	0.26583	0.29175	0	0.11184	0.29616	0.36836	0.35891	0.23446	0.11608	0.24887	0.34285	0.22181	0.36511	0.28574	0.31861	0.26196	0.40165	0.3746	0.15625	0.087686	0.2021	0.21192	0.38934	0.37616	0.30064	0.40364	0.35025	0.21192	0.30241	0.22752	0.19225	0.34443	0.40208	0.35854	0.26718	0.439	0.32334	0.30536	0.24402	0.26034	0.31491	0.21068	0.37265	0.23515	0.3727	0.16922	0.16034	0.24754
0.38762	0.58161	0.31135	0.42378	0	0.21119	0.31689	0.19213	0.45355	0.2063	0.087583	0.35506	0.4273	0.32913	0.27103	0.27773	0.46307	0.35185	0.47039	0.33452	0.22826	0.17216	0.31876	0.30278	0.4659	0.43748	0.43647	0.41375	0.6026	0.30278	0.35926	0.3033	0.22108	0.58087	0.54451	0.33609	0.3539	0.41496	0.43682	0.24096	0.29243	0.36578	0.15269	0.3533	0.41209	0.32288	0.51272	0.24839	0.22183	0.3269
0.32254	0.41968	0.2887	0.30895	0	0.19514	0.18637	0.18406	0.326	0.2131	0.11725	0.24443	0.35339	0.21405	0.26026	0.21112	0.36715	0.31628	0.3179	0.24728	0.24021	0.21608	0.30098	0.29622	0.2352	0.23364	0.4418	0.29598	0.39732	0.29622	0.34689	0.26382	0.12403	0.40596	0.28997	0.33877	0.18031	0.26603	0.42509	0.1748	0.35915	0.2864	0.07285	0.21441	0.38607	0.31694	0.35015	0.24591	0.17766	0.20868
0.39272	0.43167	0.28184	0.42407	0	0.15965	0.28514	0.20138	0.51321	0.19539	0.085382	0.38863	0.4521	0.28037	0.27801	0.34235	0.51727	0.36016	0.47865	0.34942	0.24091	0.203	0.29349	0.26459	0.42078	0.38933	0.50422	0.4962	0.44703	0.26459	0.35104	0.2785	0.17338	0.40393	0.61367	0.32736	0.30872	0.40773	0.37353	0.41125	0.26908	0.39763	0.13801	0.36237	0.37707	0.31057	0.55475	0.24186	0.25261	0.29701
0.27989	0.36084	0.26373	0.26252	0	0.29251	0.26084	0.11903	0.30213	0.16551	0.13541	0.25332	0.2907	0.30886	0.29838	0.19641	0.31612	0.26459	0.29646	0.24885	0.32664	0.19989	0.25184	0.40009	0.18661	0.20942	0.22224	0.24399	0.33386	0.40009	0.40668	0.52541	0.29772	0.36443	0.25283	0.25883	0.30796	0.24458	0.21124	0.17821	0.32487	0.26667	0.058683	0.19712	0.36648	0.32718	0.28604	0.36858	0.31205	0.18904
0.22041	0.28057	0.30144	0.17718	0	0.34099	0.20213	0.24475	0.22933	0.23567	0.10823	0.18593	0.24915	0.33645	0.22175	0.25123	0.22858	0.21166	0.21456	0.20316	0.17795	0.1895	0.19761	0.24613	0.17471	0.16338	0.15789	0.20006	0.2965	0.24613	0.20983	0.48251	0.42438	0.27719	0.18532	0.21674	0.35061	0.19175	0.17867	0.083558	0.25626	0.16897	0.11821	0.13371	0.30084	0.32423	0.21701	0.14953	0.12486	0.14078
0.23478	0.30962	0.28852	0.2322	0	0.26974	0.18164	0.20691	0.25453	0.25935	0.26614	0.24072	0.29515	0.41728	0.25025	0.22905	0.26267	0.54537	0.26806	0.30637	0.27177	0.24298	0.26269	0.24542	0.21211	0.20541	0.21495	0.23608	0.31261	0.24542	0.21164	0.36802	0.26148	0.29937	0.21719	0.28077	0.27117	0.23646	0.22884	0.093571	0.21891	0.1901	0.076644	0.17528	0.33004	0.27284	0.24626	0.17519	0.092447	0.20389
0.24539	0.47809	0.31189	0.27407	0	0.14891	0.17754	0.1351	0.31834	0.24246	0.15498	0.15279	0.33419	0.18053	0.18931	0.12655	0.33426	0.27782	0.29993	0.21619	0.19548	0.16777	0.30134	0.488	0.21264	0.19556	0.19506	0.24938	0.44502	0.488	0.50371	0.31697	0.21476	0.4895	0.23733	0.28728	0.17445	0.23835	0.22472	0.099995	0.60931	0.26103	0.11534	0.1463	0.4199	0.35925	0.31601	0.42396	0.1475	0.15908
0.42463	0.55242	0.32411	0.39769	0	0.21694	0.34554	0.19572	0.49141	0.23554	0.14957	0.45797	0.55749	0.41226	0.33548	0.30975	0.44639	0.3663	0.74941	0.35912	0.29691	0.18183	0.31906	0.35535	0.42432	0.5569	0.36521	0.4086	0.47907	0.35535	0.41955	0.33218	0.24774	0.48627	0.4535	0.38244	0.48141	0.34235	0.36868	0.30032	0.34314	0.62661	0.12767	0.40785	0.50556	0.32251	0.47636	0.2932	0.30455	0.34992
0.27456	0.39235	0.24277	0.24306	0.5	0.14956	0.24363	0.12576	0.26574	0.11519	0.085349	0.27531	0.27226	0.21042	0.26102	0.264	0.29724	0.24884	0.27302	0.28635	0.26244	0.12196	0.21564	0.32538	0.17209	0.25123	0.24766	0.25007	0.35674	0.32538	0.29741	0.34828	0.21654	0.38461	0.25193	0.22112	0.32035	0.28666	0.21388	0.21011	0.21218	0.29149	0.076933	0.21352	0.27892	0.24731	0.29115	0.28366	0.28554	0.25044
0.41688	0.34223	0.22026	0.25995	0	0.32078	0.47777	0.25434	0.26839	0.60372	0.068983	0.2839	0.28067	0.30927	0.25474	0.30996	0.28088	0.24681	0.2822	0.18189	0.39969	0.19448	0.25214	0.32742	0.19022	0.20425	0.22261	0.26679	0.34877	0.32742	0.35213	0.47991	0.41295	0.34795	0.24445	0.3089	0.40008	0.21762	0.19819	0.20771	0.25074	0.30156	0.36241	0.18525	0.32187	0.34162	0.26911	0.23801	0.3924	0.19965
0.31861	0.35953	0.15963	0.24822	0	0.088469	0.5195	0.26901	0.23697	0.42296	0.31023	0.30763	0.32942	0.1998	0.28991	0.31532	0.25976	0.24721	0.34767	0.21376	0.42607	0.125	0.2284	0.34072	0.18203	0.24895	0.23074	0.27486	0.31347	0.34072	0.4539	0.33949	0.19025	0.33504	0.23763	0.37326	0.31324	0.21284	0.19585	0.24255	0.32482	0.32626	0.43756	0.20951	0.27488	0.31853	0.27626	0.27543	0.48512	0.28309
0.27989	0.36084	0.26373	0.26252	0	0.29251	0.26084	0.11903	0.30213	0.16551	0.13541	0.25332	0.2907	0.30886	0.29838	0.19641	0.31612	0.26459	0.29646	0.24885	0.32664	0.19989	0.25184	0.40009	0.18661	0.20942	0.22224	0.24399	0.33386	0.40009	0.40668	0.52541	0.29772	0.36443	0.25283	0.25883	0.30796	0.24458	0.21124	0.17821	0.32487	0.26667	0.058683	0.19712	0.36648	0.32718	0.28604	0.36858	0.31205	0.18904
0.35735	0.31555	0.18943	0.2367	0	0.087721	0.56896	0.29306	0.22007	0.35856	0.064024	0.33228	0.29991	0.28227	0.22782	0.61764	0.25031	0.25056	0.2995	0.13353	0.39106	0.12905	0.21821	0.1813	0.21325	0.21706	0.26437	0.2469	0.42661	0.1813	0.29203	0.3599	0.18678	0.32018	0.28205	0.31392	0.37155	0.23444	0.16571	0.30184	0.19065	0.35882	0.47888	0.2058	0.22255	0.32811	0.23494	0.19054	0.48823	0.22988
0.4397	0.40176	0.25712	0.30592	0	0.12833	0.24743	0.47134	0.35489	0.23548	0.18982	0.33182	0.36783	0.22034	0.45647	0.35353	0.35356	0.36473	0.37702	0.80063	0.17969	0.09097	0.2543	0.25517	0.4252	0.2856	0.27645	0.39496	0.458	0.25517	0.29698	0.22898	0.13257	0.36519	0.42794	0.38625	0.2137	0.39264	0.51241	0.34223	0.23571	0.3853	0.14327	0.28539	0.35285	0.3552	0.40713	0.25839	0.17528	0.27445
0.44161	0.49006	0.29806	0.42409	0	0.25775	0.60134	0.1657	0.47899	0.30251	0.15753	0.50636	0.48253	0.3621	0.36532	0.39261	0.46123	0.34288	0.47032	0.34296	0.40203	0.29965	0.36055	0.34035	0.3024	0.53358	0.41996	0.3834	0.47579	0.34035	0.40547	0.34737	0.23132	0.49166	0.45746	0.4473	0.46269	0.37659	0.37992	0.38889	0.31834	0.44982	0.22136	0.40051	0.53939	0.28922	0.48561	0.30752	0.42963	0.54487
0.32738	0.22876	0.1174	0.2417	0	0.16237	0.23623	0.058123	0.20715	0.18473	0.13213	0.2624	0.21994	0.17742	0.21175	0.16513	0.24782	0.18362	0.25536	0.20973	0.22567	0.18679	0.21801	0.13432	0.36542	0.18492	0.20155	0.26933	0.20727	0.13432	0.17023	0.13971	0.09559	0.22366	0.2117	0.17338	0.192	0.22151	0.17752	0.15586	0.12334	0.18752	0.21591	0.16596	0.21731	0.12966	0.3304	0.10893	0.18509	0.16404
0.19159	0.24669	0.20537	0.23301	0	0.43479	0.22078	0.055361	0.3244	0.10284	0.12663	0.71022	0.31338	0.30685	0.21865	0.13428	0.33481	0.2693	0.28833	0.29903	0.20531	0.15186	0.31458	0.2158	0.3468	0.31259	0.21924	0.27757	0.22816	0.2158	0.19117	0.19549	0.23371	0.24448	0.35032	0.246	0.37613	0.1747	0.22968	0.26656	0.15046	0.15949	0.020426	0.59088	0.32914	0.1141	0.34895	0.18797	0.16855	0.36202
0.31997	0.41115	0.28321	0.31319	0	0.14519	0.2315	0.33657	0.33836	0.45853	0.084295	0.19331	0.30607	0.25808	0.23823	0.42365	0.31814	0.37581	0.29491	0.24806	0.23407	0.2158	0.27023	0.39403	0.23089	0.24047	0.26	0.28246	0.49154	0.39403	0.36721	0.33089	0.15868	0.39478	0.28299	0.35623	0.17179	0.2643	0.3406	0.19049	0.32769	0.6665	0.12983	0.1773	0.39561	0.52061	0.35706	0.3508	0.17001	0.22137
0.48165	0.43592	0.24913	0.35767	0	0.16879	0.35288	0.18024	0.3711	0.28789	0.090563	0.40393	0.58568	0.24389	0.25715	0.36686	0.3927	0.26543	0.42804	0.2037	0.31264	0.16256	0.30361	0.24875	0.27911	0.2867	0.3071	0.33962	0.43608	0.24875	0.36328	0.29656	0.27066	0.44349	0.33572	0.30687	0.41197	0.26392	0.24908	0.29919	0.28168	0.37016	0.18587	0.26851	0.39126	0.29431	0.39977	0.23351	0.35336	0.2628
0.28989	0.27083	0.17077	0.25555	0	0.30014	0.65425	0.081883	0.27074	0.23615	0.061589	0.37704	0.28463	0.50065	0.26778	0.23196	0.26836	0.21425	0.32726	0.17905	0.28899	0.27755	0.21586	0.17481	0.2432	0.34171	0.30391	0.31586	0.25436	0.17481	0.20449	0.26214	0.38433	0.26858	0.29708	0.3651	0.5868	0.24086	0.22978	0.26233	0.1522	0.24604	0.20014	0.26553	0.31846	0.1605	0.32288	0.18819	0.27582	0.38265
0.24002	0.36463	0.22258	0.2805	0	0.19346	0.19	0.1258	0.29411	0.17177	0.13675	0.20995	0.31672	0.19043	0.29014	0.13217	0.32513	0.29022	0.27883	0.26898	0.24264	0.14868	0.27342	0.36885	0.19629	0.38841	0.2949	0.25213	0.32379	0.36885	0.33516	0.29804	0.18088	0.35206	0.25485	0.25878	0.20381	0.34049	0.30836	0.12635	0.27341	0.26665	0.046379	0.36006	0.34503	0.28201	0.36695	0.34446	0.16518	0.44639
0.44003	0.96792	0.39696	0.4108	0	0.19496	0.32171	0.23353	0.43571	0.25119	0.14435	0.36563	0.4796	0.29482	0.33447	0.31567	0.45002	0.40178	0.47221	0.35492	0.31876	0.16771	0.37238	0.46843	0.33896	0.37379	0.35249	0.42086	0.94888	0.46843	0.51448	0.40245	0.25493	1	0.39069	0.40619	0.38362	0.36311	0.32911	0.2877	0.45603	0.43704	0.15632	0.32698	0.49412	0.43919	0.42562	0.3798	0.32464	0.32734
0.32254	0.41968	0.2887	0.30895	0	0.19514	0.18637	0.18406	0.326	0.2131	0.11725	0.24443	0.35339	0.21405	0.26026	0.21112	0.36715	0.31628	0.3179	0.24728	0.24021	0.21608	0.30098	0.29622	0.2352	0.23364	0.4418	0.29598	0.39732	0.29622	0.34689	0.26382	0.12403	0.40596	0.28997	0.33877	0.18031	0.26603	0.42509	0.1748	0.35915	0.2864	0.07285	0.21441	0.38607	0.31694	0.35015	0.24591	0.17766	0.20868
0.41604	0.49324	0.27774	0.34546	0	0.15187	0.29285	0.14491	0.43511	0.23474	0.13281	0.34772	0.41101	0.25889	0.29943	0.28727	0.41363	0.31643	0.58733	0.35005	0.26277	0.16942	0.28582	0.26859	0.45602	0.49043	0.31121	0.39549	0.42466	0.26859	0.33094	0.25004	0.18709	0.4398	0.37662	0.30413	0.33587	0.36127	0.32341	0.25547	0.2791	0.59882	0.18368	0.3011	0.37512	0.27375	0.53506	0.22397	0.27556	0.2755
0.17929	0.17207	0.12579	0.17311	0	0.33718	0.52505	0.048044	0.17767	0.14904	0.032688	0.28362	0.19773	0.48514	0.22251	0.12961	0.16827	0.15818	0.20263	0.15326	0.21533	0.2276	0.14625	0.1408	0.18484	0.27819	0.19706	0.2252	0.17279	0.1408	0.10862	0.24128	0.4189	0.17952	0.19527	0.23131	0.55961	0.15506	0.16777	0.14917	0.071532	0.12723	0.035281	0.20441	0.22131	0.116	0.19949	0.088293	0.1573	0.32447
0.26793	0.44466	0.30408	0.28518	0	0.17557	0.20508	0.21025	0.31847	0.27099	0.19594	0.16151	0.33856	0.25972	0.24585	0.15978	0.29705	0.29785	0.27738	0.27673	0.14433	0.18908	0.25604	0.47971	0.19968	0.21336	0.20637	0.26405	0.38795	0.47971	0.402	0.42234	0.31929	0.41521	0.24391	0.35084	0.23331	0.26509	0.23479	0.10013	0.51762	0.27124	0.18451	0.14734	0.38301	0.39202	0.31586	0.39931	0.12772	0.17665
0.37711	0.45857	0.33625	0.56132	0	0.1996	0.37589	0.15627	0.57796	0.22779	0.094758	0.43523	0.45395	0.33718	0.29661	0.30507	0.48275	0.36456	0.53325	0.367	0.26585	0.18884	0.29863	0.28861	0.39006	0.51388	0.59232	0.3945	0.41572	0.28861	0.33298	0.29434	0.21952	0.41742	0.50572	0.34258	0.38368	0.38872	0.42334	0.28649	0.24687	0.49065	0.16757	0.42047	0.38253	0.25159	0.52903	0.25141	0.25535	0.3735
0.36024	0.33325	0.24983	0.25248	0	0.10369	0.27682	0.23074	0.2799	0.38334	0.12816	0.11064	0.25836	0.54086	0.19678	0.24256	0.21928	0.26663	0.21267	0.22203	0.10432	0.15655	0.16144	0.24406	0.14947	0.1463	0.21007	0.20304	0.32227	0.24406	0.2979	0.47618	0.16361	0.31293	0.21941	0.26532	0.12919	0.26263	0.17855	0.083478	0.33458	0.25961	0.359	0.076673	0.27897	0.34078	0.22462	0.27834	0.098396	0.098995
0.41411	0.37221	0.22115	0.45277	0.074074	0.13884	0.23869	0.19217	0.43395	0.14809	0.12009	0.39959	0.40735	0.21069	0.33196	0.28299	0.60089	0.29774	0.47837	0.37355	0.25539	0.15146	0.3915	0.20843	0.52096	0.32686	0.35184	0.38557	0.36703	0.20843	0.28274	0.20889	0.12537	0.36668	0.62192	0.26867	0.27337	0.35145	0.36591	0.32926	0.20368	0.32677	0.092588	0.38784	0.35664	0.19929	0.52981	0.19088	0.24899	0.26145
0.32254	0.50132	0.54856	0.43095	0	0.3754	0.25633	0.12865	0.41779	0.31511	0.13525	0.37771	0.43527	0.38355	0.32939	0.24742	0.38381	0.42523	0.40012	0.3859	0.30149	0.55864	0.37369	0.38089	0.24722	0.3411	0.35385	0.34333	0.37183	0.38089	0.31655	0.28938	0.25502	0.39958	0.31584	0.37271	0.25877	0.38496	0.32933	0.21245	0.37073	0.32771	0.15312	0.20364	0.4364	0.33635	0.38245	0.2837	0.13669	0.27159
0.40697	0.74969	0.30073	0.42748	0	0.20842	0.29463	0.17075	0.4428	0.21284	0.099925	0.40191	0.45954	0.28242	0.3169	0.32003	0.46432	0.35755	0.51559	0.43219	0.2734	0.19473	0.33864	0.33065	0.41651	0.47344	0.45701	0.49817	0.74141	0.33065	0.37928	0.35191	0.2362	0.75846	0.48649	0.32799	0.39074	0.46512	0.38958	0.27909	0.28831	0.40987	0.14282	0.42495	0.43656	0.32348	0.48357	0.26262	0.28537	0.40295
0.39287	0.39749	0.26485	0.34692	0	0.17301	0.2069	0.29746	0.40024	0.16547	0.11228	0.31086	0.36136	0.29697	0.32817	0.23517	0.59807	0.32289	0.35984	0.36612	0.14947	0.12974	0.24042	0.23746	0.67146	0.27568	0.33881	0.51188	0.43411	0.23746	0.30803	0.25095	0.19104	0.39112	0.772	0.29334	0.28667	0.38074	0.35924	0.26411	0.24488	0.26171	0.094991	0.35475	0.38552	0.29379	0.44548	0.20063	0.13997	0.24469
0.31179	0.48881	0.36198	0.32164	0	0.19009	0.16234	0.1866	0.38017	0.23054	0.12932	0.20065	0.39565	0.22096	0.22543	0.17561	0.37962	0.37	0.33979	0.29354	0.21045	0.19452	0.29543	0.42278	0.25204	0.25493	0.25454	0.30556	0.45288	0.42278	0.44519	0.36119	0.20829	0.47618	0.29223	0.36295	0.20083	0.28293	0.37961	0.12094	0.45795	0.30032	0.067654	0.18354	0.44898	0.37528	0.37394	0.37403	0.14383	0.20391
0.3956	0.49802	0.39819	0.39938	0	0.29224	0.24589	0.17192	0.66576	0.24807	0.14922	0.34168	0.49875	0.38105	0.29989	0.1471	0.43043	0.37511	0.73232	0.36924	0.23143	0.29245	0.38224	0.37996	0.5139	0.32175	0.2967	0.39115	0.47692	0.37996	0.4642	0.35583	0.24316	0.49933	0.37123	0.42775	0.27882	0.3902	0.33241	0.16448	0.44144	0.35076	0.11356	0.27885	0.87628	0.38512	0.43132	0.35067	0.14387	0.24895
0.26319	0.48342	0.33731	0.29484	0	0.2341	0.19461	0.12693	0.34391	0.22887	0.16008	0.19799	0.36277	0.20497	0.22646	0.1289	0.328	0.2704	0.32187	0.27373	0.20983	0.20794	0.30319	0.57601	0.23087	0.23197	0.22265	0.25351	0.43259	0.57601	0.45784	0.36028	0.21322	0.48482	0.25705	0.2991	0.17974	0.25452	0.24097	0.11688	0.63627	0.28164	0.14145	0.17198	0.45514	0.34457	0.33075	0.40728	0.15826	0.1841
0	0	0	0	1	0	0	0	0	0	0	0	0	0	0	0	0	0	0	0	0	0	0	0	0	0	0	0	0	0	0	0	0	0	0	0	0	0	0	0	0	0	0	0	0	0	0	0	0	0
0.24383	0.22137	0.13218	0.20917	0	0.27438	0.45363	0.082343	0.20174	0.11533	0.049102	0.42867	0.24984	0.3696	0.24262	0.20771	0.30437	0.22103	0.26317	0.19574	0.24241	0.27773	0.20862	0.12701	0.23361	0.30676	0.41012	0.5068	0.22172	0.12701	0.16453	0.20601	0.28286	0.23085	0.38812	0.25598	0.495	0.1763	0.22777	0.65725	0.0908	0.20651	0.033637	0.28961	0.24261	0.1232	0.29384	0.16492	0.24458	0.40874
0.34579	0.34642	0.2526	0.31879	0	0.12814	0.18561	0.28185	0.40191	0.26434	0.093675	0.19787	0.32091	0.41723	0.20767	0.37758	0.31915	0.35449	0.28786	0.27107	0.13957	0.1467	0.21522	0.23408	0.23939	0.20895	0.25707	0.25204	0.44493	0.23408	0.26921	0.28505	0.10979	0.33405	0.33687	0.28979	0.13884	0.29779	0.26711	0.14686	0.22714	0.37142	0.14009	0.16068	0.32869	0.37409	0.32553	0.40232	0.11273	0.16427
0.43273	0.43169	0.29406	0.41991	0	0.18581	0.24648	0.24845	0.46257	0.17666	0.12184	0.37394	0.43193	0.26821	0.33847	0.28046	0.8275	0.35442	0.43282	0.39326	0.22777	0.16565	0.30006	0.28362	0.63054	0.35718	0.42823	0.52904	0.45337	0.28362	0.36982	0.28848	0.18684	0.42762	0.78087	0.3303	0.32039	0.40804	0.40023	0.33307	0.28065	0.35254	0.088808	0.40856	0.39747	0.29485	0.6454	0.25383	0.23052	0.32201
0.41453	0.36087	0.22796	0.36257	0	0.19028	0.21704	0.3515	0.40508	0.15837	0.089165	0.356	0.47913	0.36342	0.39414	0.25632	0.41855	0.30516	0.44686	0.40376	0.18337	0.1901	0.26577	0.21995	0.62796	0.38475	0.35376	0.44581	0.4009	0.21995	0.41691	0.24815	0.18684	0.35105	0.61385	0.29347	0.33105	0.41791	0.42721	0.29171	0.22975	0.27579	0.051078	0.38217	0.41413	0.29063	0.46082	0.17462	0.16023	0.35873
0.23495	0.41147	0.27266	0.2761	0	0.096329	0.20996	0.29741	0.33043	0.21092	0.1563	0.19187	0.33808	0.17679	0.1627	0.19977	0.31269	0.28393	0.32025	0.21632	0.20496	0.13332	0.24619	0.33265	0.22442	0.21216	0.21213	0.24757	0.38314	0.33265	0.41822	0.29885	0.15756	0.40916	0.25624	0.3417	0.1891	0.3724	0.22955	0.14182	0.4124	0.29361	0.12452	0.16967	0.40355	0.41978	0.31493	0.35554	0.22576	0.18184
0.34139	0.45925	0.34325	0.42101	0	0.3308	0.20313	0.16132	0.45368	0.21822	0.12527	0.36349	0.44484	0.3544	0.33323	0.19604	0.44155	0.38385	0.41597	0.48369	0.21953	0.29235	0.35049	0.35405	0.32243	0.29889	0.35453	0.3321	0.43798	0.35405	0.41235	0.44204	0.24997	0.45422	0.38879	0.33367	0.26636	0.45627	0.38244	0.1569	0.46058	0.29328	0.078731	0.27835	0.48764	0.32975	0.43686	0.31136	0.12724	0.25094
0.021026	0.015972	0.010342	0.019059	0	0	0	0	0.0078136	0	0.017544	0	0.0074145	0	0	0	0.01586	0.014569	0.0067258	0.009308	0	0	0.039548	0.027557	0.0091585	0.173	0.097203	0.016679	0.014891	0.027557	0.010024	0	0	0.017019	0.0077115	0.0072033	0	0.050972	0.09285	0	0.0087383	0.046013	0	0.22544	0.0092974	0.087633	0.056812	0	0	0.29178
0.32849	0.39872	0.31749	0.39648	0	0.38546	0.3647	0.14734	0.48674	0.34385	0.11414	0.44492	0.44733	0.72676	0.36647	0.2292	0.42236	0.37814	0.40857	0.33375	0.44826	0.34135	0.37273	0.34832	0.32953	0.31462	0.27908	0.3515	0.378	0.34832	0.31595	0.35624	0.40009	0.38885	0.42356	0.40197	0.54623	0.34593	0.29948	0.22475	0.30488	0.29231	0.096775	0.3488	0.62673	0.29758	0.38859	0.2922	0.22307	0.29378
0.43262	0.80623	0.38818	0.4349	0	0.20793	0.30496	0.21614	0.45689	0.24648	0.15595	0.38905	0.48597	0.34621	0.31903	0.29941	0.46093	0.43917	0.49765	0.37945	0.27424	0.19133	0.34601	0.43206	0.39296	0.41931	0.3888	0.48511	0.79167	0.43206	0.46079	0.36117	0.31417	0.8141	0.43892	0.6386	0.42474	0.38939	0.37844	0.267	0.42217	0.41689	0.14791	0.36439	0.50539	0.39885	0.46487	0.3841	0.26069	0.36312
0.38927	0.3839	0.32959	0.43545	0.013699	0.1878	0.24359	0.2067	0.51832	0.20044	0.11546	0.33004	0.41097	0.28415	0.30139	0.22847	0.5496	0.40322	0.44918	0.41739	0.20437	0.17022	0.28382	0.28409	0.60188	0.42028	0.47634	0.47063	0.38897	0.28409	0.31684	0.26561	0.18756	0.37105	0.66714	0.37042	0.25891	0.42733	0.56712	0.24851	0.27218	0.33713	0.11159	0.38866	0.43142	0.28778	0.65181	0.2488	0.16741	0.34629
0.27482	0.47478	0.35338	0.32657	0	0.24901	0.21331	0.10258	0.32294	0.24659	0.16984	0.2417	0.37268	0.21853	0.29507	0.15813	0.33396	0.33345	0.2921	0.29497	0.31612	0.19515	0.27181	1	0.2055	0.33338	0.2748	0.26433	0.41859	1	0.444	0.44428	0.30768	0.46843	0.26269	0.32409	0.25804	0.26516	0.25882	0.12585	0.47596	0.30766	0.096504	0.23234	0.41482	0.36427	0.35026	0.504	0.21461	0.25017
0.31469	0.49348	0.37391	0.31025	0	0.14147	0.18741	0.17061	0.39728	0.23122	0.20438	0.18811	0.38511	0.2189	0.20512	0.13805	0.35101	0.31979	0.39123	0.26948	0.17796	0.19076	0.30228	0.46703	0.29315	0.2214	0.223	0.28834	0.45064	0.46703	0.51488	0.30623	0.19094	0.49025	0.28872	0.37439	0.16459	0.26942	0.25623	0.11993	0.85641	0.28918	0.13143	0.17434	0.54194	0.40728	0.37253	0.40579	0.14463	0.18863
0.25323	0.35506	0.26632	0.38616	0	0.45445	0.23521	0.099646	0.36683	0.27777	0.092063	0.2932	0.3826	0.38254	0.3878	0.2181	0.32257	0.31655	0.32477	0.52126	0.30678	0.46065	0.32606	0.39605	0.19705	0.25856	0.31089	0.24167	0.32998	0.39605	0.34897	0.60658	0.34843	0.35432	0.26615	0.22048	0.31506	0.44328	0.21965	0.11373	0.21832	0.24313	0.1054	0.16421	0.37016	0.273	0.2888	0.28701	0.14211	0.19491
0.33758	0.39313	0.28084	0.33417	0	0.17989	0.34788	0.24743	0.34646	0.2506	0.13816	0.28052	0.36144	0.30149	0.26578	0.2051	0.34668	0.36965	0.36738	0.29816	0.25087	0.21583	0.27116	0.27467	0.2831	0.42557	0.36116	0.33564	0.36619	0.27467	0.29	0.22811	0.13962	0.37222	0.32928	0.89078	0.21203	0.32857	0.37911	0.25561	0.28896	0.31507	0.13797	0.37394	0.40446	0.28266	0.41357	0.27435	0.18293	0.48805
0.24609	0.44665	0.33327	0.25994	0	0.14289	0.16105	0.13807	0.36513	0.24177	0.17938	0.13606	0.31755	0.16585	0.18515	0.1163	0.30821	0.25609	0.36033	0.23169	0.17271	0.15627	0.26514	0.44918	0.2656	0.18175	0.18787	0.24254	0.40504	0.44918	0.44159	0.27922	0.2094	0.44995	0.22618	0.29781	0.16023	0.23717	0.22416	0.10253	0.56924	0.25785	0.13328	0.13179	0.50561	0.38697	0.32455	0.35548	0.12595	0.13721
0.3485	0.37354	0.24969	0.72279	0	0.17431	0.37472	0.19849	0.5997	0.30654	0.13247	0.30942	0.34942	0.3082	0.3098	0.32168	0.42114	0.33029	0.37664	0.35198	0.27148	0.20897	0.27242	0.2736	0.22486	0.28753	0.55012	0.31865	0.36103	0.2736	0.37081	0.33178	0.1923	0.36043	0.36716	0.33613	0.28663	0.35654	0.26542	0.22035	0.22068	0.33378	0.2694	0.26286	0.3111	0.28418	0.37318	0.25693	0.25824	0.25967
0.32456	0.47682	0.36123	0.34837	0	0.19537	0.28044	0.1801	0.38445	0.36521	0.14966	0.19012	0.34897	0.41821	0.24623	0.27384	0.33723	0.35135	0.30516	0.31861	0.20369	0.23477	0.29034	0.40862	0.21895	0.24233	0.25777	0.29208	0.41906	0.40862	0.39212	0.47121	0.35353	0.44563	0.32741	0.37881	0.28052	0.44368	0.25992	0.12141	0.4588	0.32512	0.29972	0.18757	0.42405	0.38566	0.34187	0.34539	0.12973	0.22648
0.46707	0.50283	0.40504	0.48712	0	0.24415	0.41332	0.17987	0.66788	0.29624	0.094378	0.45481	0.50092	0.50574	0.32563	0.39067	0.48714	0.4094	0.72742	0.38021	0.31456	0.24989	0.34287	0.29301	0.56587	0.42298	0.47777	0.43377	0.52465	0.29301	0.38845	0.35367	0.26981	0.49189	0.57594	0.40007	0.46167	0.54009	0.37387	0.2971	0.29753	0.43819	0.25952	0.38668	0.6727	0.32738	0.5115	0.26271	0.28391	0.33574
0.24609	0.44665	0.33327	0.25994	0	0.14289	0.16105	0.13807	0.36513	0.24177	0.17938	0.13606	0.31755	0.16585	0.18515	0.1163	0.30821	0.25609	0.36033	0.23169	0.17271	0.15627	0.26514	0.44918	0.2656	0.18175	0.18787	0.24254	0.40504	0.44918	0.44159	0.27922	0.2094	0.44995	0.22618	0.29781	0.16023	0.23717	0.22416	0.10253	0.56924	0.25785	0.13328	0.13179	0.50561	0.38697	0.32455	0.35548	0.12595	0.13721
0.42196	0.49577	0.36961	0.44956	0	0.26855	0.26503	0.18559	0.68909	0.2427	0.12113	0.38301	0.48711	0.34146	0.34552	0.23049	0.48743	0.39533	0.65498	0.46657	0.25148	0.25403	0.36839	0.36014	0.54605	0.3693	0.53045	0.46617	0.48593	0.36014	0.50043	0.38048	0.24043	0.49322	0.51137	0.38218	0.30529	0.48749	0.4874	0.21764	0.36722	0.36549	0.1296	0.34474	0.76752	0.35726	0.49155	0.30945	0.19651	0.29168
0.23379	0.025025	0.0063173	0.021734	0	0	0	0.4	0.022466	0	0.014815	0	0.0076452	0	0.33333	0	0.021431	0.0078732	0.022108	0.20602	0	0	0.034801	0.021533	0.11504	0.049288	0.052817	0.15323	0.024271	0.021533	0.0057117	0	0	0.026968	0.084272	0.11622	0	0.40687	0.21639	0.26786	0.0092726	0.041697	0	0.05573	0.030751	0.021262	0.028535	0	0	0.071885
0.42147	0.8735	0.35951	0.41524	0	0.1939	0.48645	0.20294	0.43457	0.27155	0.12692	0.34882	0.46244	0.34173	0.30219	0.29524	0.43746	0.37925	0.47181	0.33907	0.28691	0.17824	0.33613	0.39335	0.35583	0.44173	0.41095	0.42061	0.85699	0.39335	0.43634	0.35102	0.25287	0.89425	0.41331	0.4235	0.38559	0.40195	0.37105	0.27462	0.38277	0.40547	0.24202	0.31211	0.47063	0.37509	0.45619	0.32012	0.28432	0.41391
0.30206	0.47472	0.34179	0.32923	0	0.1939	0.16675	0.16376	0.36332	0.21729	0.12677	0.22017	0.37577	0.22016	0.24922	0.17484	0.3712	0.36462	0.32914	0.27838	0.22827	0.16997	0.28126	0.61744	0.24635	0.32033	0.29366	0.28238	0.44707	0.61744	0.4215	0.36054	0.20794	0.46973	0.28873	0.3384	0.20809	0.27016	0.37382	0.11915	0.40401	0.30546	0.065554	0.22454	0.44884	0.34215	0.38003	0.35243	0.15153	0.23189
0.29873	0.46863	0.35516	0.31657	0	0.25548	0.21103	0.19814	0.36829	0.27423	0.095023	0.21054	0.40252	0.26533	0.24074	0.16697	0.38052	0.323	0.34392	0.30373	0.2878	0.23501	0.34867	0.5117	0.24952	0.25158	0.25118	0.31342	0.43826	0.5117	0.50487	0.43121	0.20605	0.46893	0.28473	0.39129	0.20041	0.30283	0.2696	0.14615	0.47819	0.33398	0.091247	0.17743	0.45908	0.38437	0.39357	0.39454	0.18948	0.21718
0.37753	0.32934	0.2362	0.28159	0	0.25441	0.20728	0.33871	0.36743	0.1317	0.09456	0.51219	0.34496	0.33258	0.37263	0.2399	0.40113	0.32267	0.36742	0.41716	0.16699	0.11832	0.27157	0.21554	0.71189	0.33003	0.2862	0.43957	0.37119	0.21554	0.26582	0.22841	0.21	0.31667	0.64787	0.30041	0.34666	0.38172	0.36984	0.34612	0.2036	0.24848	0.046476	0.46894	0.3987	0.25854	0.47387	0.20045	0.15024	0.32134
0.2344	0.31251	0.19532	0.26594	0	0.1487	0.43411	0.087454	0.24987	0.12833	0.17217	0.27836	0.28668	0.22614	0.20392	0.21269	0.29022	0.24919	0.29506	0.23874	0.21301	0.15412	0.1981	0.25728	0.20943	0.72009	0.35522	0.24726	0.2795	0.25728	0.2565	0.22934	0.16257	0.29472	0.25447	0.33936	0.277	0.25181	0.46114	0.18847	0.18495	0.23932	0.052702	0.38362	0.29135	0.15859	0.43962	0.1502	0.19476	0.94152
0.39954	0.44421	0.32178	0.42229	0	0.21482	0.27924	0.18818	0.43649	0.2083	0.11434	0.39155	0.3975	0.26163	0.30541	0.30094	0.74459	0.3867	0.41443	0.39938	0.24384	0.18713	0.33217	0.30598	0.46476	0.35686	0.58893	0.50662	0.46871	0.30598	0.37058	0.36153	0.20755	0.43899	0.55514	0.34751	0.29904	0.42686	0.47955	0.30056	0.29174	0.36339	0.13615	0.39721	0.39463	0.33864	0.6634	0.2696	0.23078	0.34953
0.29669	0.47881	0.30832	0.3315	0	0.26478	0.25294	0.29988	0.33923	0.39018	0.24206	0.23965	0.35414	0.23673	0.32923	0.22215	0.35407	0.40469	0.32433	0.29334	0.38789	0.20686	0.30396	0.54413	0.21646	0.26089	0.23996	0.30145	0.42295	0.54413	0.46602	0.49005	0.38589	0.45381	0.27052	0.33287	0.31403	0.30079	0.25979	0.15314	0.45892	0.33278	0.1174	0.18989	0.3999	0.46361	0.36284	0.38239	0.27303	0.23809
0.18083	0.15085	0.061379	0.14558	0	0.030009	0.084736	0.057195	0.11252	0.07472	0.80144	0.11311	0.1479	0.073435	0.16317	0.066324	0.15777	0.20396	0.13634	0.15768	0.045337	0.063624	0.075806	0.1282	0.1172	0.12619	0.11459	0.25574	0.13294	0.1282	0.12955	0.075714	0.070111	0.14167	0.11193	0.14466	0.060604	0.10929	0.1125	0.060899	0.17828	0.11391	0.10933	0.098538	0.1539	0.083846	0.14478	0.1147	0.056358	0.14075
0.33891	0.38871	0.46147	0.34376	0.14286	0.14498	0.25553	0.16654	0.36697	0.23112	0.073363	0.34166	0.34973	0.27267	0.2485	0.32899	0.38681	0.32093	0.53334	0.27649	0.27619	0.14644	0.26804	0.23391	0.4273	0.45178	0.31028	0.32142	0.41039	0.23391	0.26869	0.2139	0.1534	0.36538	0.37419	0.28673	0.29634	0.29645	0.44875	0.25872	0.19958	0.65688	0.13466	0.29967	0.33835	0.26816	0.50882	0.20048	0.24706	0.2491
0.49319	0.54016	0.36314	0.43444	0	0.1889	0.3839	0.25822	0.45038	0.37962	0.14948	0.47293	0.50739	0.28975	0.31743	0.45631	0.49104	0.43536	0.54799	0.3513	0.34089	0.17671	0.36531	0.37247	0.40906	0.44323	0.42182	0.45442	0.57203	0.37247	0.44294	0.30957	0.19027	0.52688	0.4916	0.43159	0.38176	0.43027	0.41335	0.35787	0.37083	0.60109	0.27374	0.42191	0.46004	0.37804	0.53141	0.31675	0.35422	0.41536
0.44241	0.40014	0.26901	0.35653	0	0.18122	0.23458	0.30188	0.40526	0.19941	0.10988	0.3189	0.36554	0.30122	0.32989	0.24514	0.5995	0.329	0.37118	0.36522	0.16764	0.13334	0.24746	0.24246	0.66968	0.28135	0.35068	0.51453	0.43524	0.24246	0.31259	0.26367	0.20337	0.39416	0.76932	0.30318	0.29509	0.38023	0.3636	0.27185	0.24521	0.27059	0.10985	0.35794	0.38923	0.2984	0.45165	0.20271	0.15634	0.24901
0.25572	0.42997	0.31111	0.28866	0	0.25768	0.21484	0.12437	0.3197	0.24371	0.13094	0.20985	0.35011	0.19889	0.22197	0.13696	0.34086	0.3057	0.3004	0.25705	0.27911	0.24142	0.30444	0.49733	0.20496	0.227	0.21045	0.27502	0.3772	0.49733	0.46787	0.38109	0.30387	0.41912	0.2506	0.33961	0.24771	0.22767	0.24076	0.13173	0.47956	0.28338	0.080751	0.17698	0.40419	0.3779	0.32204	0.44876	0.18991	0.1896
0.38553	0.42694	0.30964	0.42539	0	0.2574	0.41423	0.1484	0.59843	0.25022	0.12344	0.38876	0.45067	0.44439	0.29271	0.2122	0.45358	0.35393	0.63814	0.35248	0.29093	0.26489	0.32711	0.29689	0.5307	0.64176	0.46837	0.42707	0.4141	0.29689	0.43368	0.29698	0.24571	0.42148	0.4507	0.40782	0.37143	0.40859	0.54063	0.2315	0.2867	0.33419	0.12751	0.40202	0.65058	0.28875	0.61132	0.24385	0.19974	0.64501
0.38933	0.36536	0.23313	0.37512	0	0.16221	0.33949	0.14087	0.36024	0.15439	0.3151	0.2819	0.34388	0.25532	0.29217	0.23757	0.38036	0.31798	0.35081	0.32881	0.22185	0.17071	0.25567	0.2666	0.31281	0.63311	0.44527	0.44264	0.34297	0.2666	0.27723	0.32814	0.21144	0.34381	0.34143	0.33608	0.28955	0.34311	0.4913	0.19709	0.23504	0.28762	0.096049	0.35212	0.3466	0.22751	0.50622	0.19718	0.19143	0.71158
0.25323	0.35506	0.26632	0.38616	0	0.45445	0.23521	0.099646	0.36683	0.27777	0.092063	0.2932	0.3826	0.38254	0.3878	0.2181	0.32257	0.31655	0.32477	0.52126	0.30678	0.46065	0.32606	0.39605	0.19705	0.25856	0.31089	0.24167	0.32998	0.39605	0.34897	0.60658	0.34843	0.35432	0.26615	0.22048	0.31506	0.44328	0.21965	0.11373	0.21832	0.24313	0.1054	0.16421	0.37016	0.273	0.2888	0.28701	0.14211	0.19491
0.38958	0.42424	0.28088	0.37464	0	0.27661	0.43475	0.15389	0.3858	0.29922	0.086777	0.43287	0.43077	0.55318	0.31905	0.2983	0.41323	0.34662	0.46449	0.28202	0.38038	0.27103	0.33295	0.26345	0.33903	0.34157	0.52176	0.37507	0.40465	0.26345	0.31277	0.27396	0.28517	0.41186	0.39721	0.39708	0.5035	0.37505	0.44454	0.28052	0.2723	0.33747	0.21535	0.33752	0.42444	0.26601	0.41314	0.20648	0.28636	0.31296
0.42076	0.74692	0.34578	0.44819	0	0.22089	0.2659	0.19682	0.47858	0.23808	0.13393	0.37689	0.56235	0.35842	0.33831	0.27395	0.48812	0.38888	0.52666	0.40707	0.24421	0.22559	0.37085	0.36296	0.38458	0.38601	0.36118	0.42133	0.72737	0.36296	0.39788	0.34759	0.22303	0.748	0.47236	0.38977	0.30596	0.49113	0.3708	0.22613	0.36231	0.38396	0.13505	0.32773	0.49704	0.34313	0.47432	0.29372	0.20819	0.30717
0.34405	0.32726	0.15901	0.23895	0	0.11046	0.72123	0.12875	0.21991	0.46527	0.064722	0.36715	0.27443	0.23692	0.26296	0.41146	0.24391	0.14739	0.30795	0.12741	0.55771	0.16124	0.24122	0.24054	0.14834	0.2258	0.2568	0.24494	0.29965	0.24054	0.34444	0.3699	0.25396	0.33422	0.23472	0.31043	0.44827	0.23683	0.14257	0.33744	0.22503	0.34451	0.7	0.22122	0.22656	0.17549	0.22924	0.25173	0.7	0.24669
0.26794	0.55158	0.36571	0.29157	0	0.16548	0.2207	0.17032	0.34491	0.40762	0.21367	0.1528	0.33321	0.29389	0.246	0.14627	0.28976	0.32915	0.2974	0.32254	0.24125	0.19161	0.24674	0.51925	0.19565	0.25425	0.22282	0.27442	0.38972	0.51925	0.40244	0.34549	0.30619	0.42795	0.23809	0.37422	0.20334	0.29115	0.26677	0.073403	0.51925	0.32816	0.23631	0.14158	0.37376	0.37852	0.3298	0.33186	0.11602	0.22865
0.38042	0.46762	0.31031	0.41479	0	0.13936	0.26761	0.18994	0.46747	0.25719	0.15071	0.29371	0.39734	0.23364	0.24019	0.27397	0.39454	0.38496	0.42526	0.30237	0.19572	0.13002	0.26398	0.32871	0.38476	0.33861	0.46478	0.41705	0.49367	0.32871	0.34627	0.24094	0.18847	0.45507	0.42771	0.35853	0.27232	0.38021	0.37821	0.19044	0.33074	0.43577	0.22601	0.28837	0.41321	0.31322	0.45841	0.25155	0.18421	0.28696
0.16416	0.16632	0.10563	0.16312	0	0.027256	0.48388	0.05385	0.15492	0.51652	0.06048	0.054917	0.10884	0.19631	0.060279	0.15269	0.070454	0.08154	0.1417	0.074376	0.076471	0.037319	0.070342	0.096504	0.095173	0.074186	0.15661	0.138	0.14136	0.096504	0.080027	0.10844	0.22473	0.15632	0.12937	0.16556	0.14683	0.2357	0.064077	0.049056	0.12773	0.13074	1	0.039972	0.13318	0.091009	0.10764	0.085919	0.1	0.054697
0.28755	0.52411	0.33314	0.31342	0	0.26234	0.63927	0.15121	0.36307	0.34046	0.15977	0.24683	0.36998	0.43263	0.25269	0.1817	0.30458	0.3201	0.34853	0.31782	0.27609	0.27025	0.24683	0.39912	0.23542	0.39961	0.30349	0.29786	0.38023	0.39912	0.3388	0.31271	0.31724	0.4125	0.27082	0.43258	0.35435	0.30703	0.32498	0.14809	0.38087	0.32752	0.17475	0.19632	0.3936	0.31622	0.3766	0.2639	0.18516	0.441
0	0	0	0	0	0	0	0	0.10526	0	0	0	0	0	0	0	0	0	0	0	0	0	0	0	0	0	0	0	0	0	0	0	0	0	0	0	0	0	0	0	0	0	0	0	0	0	0	0	0	0
0.44003	0.96792	0.39696	0.4108	0	0.19496	0.32171	0.23353	0.43571	0.25119	0.14435	0.36563	0.4796	0.29482	0.33447	0.31567	0.45002	0.40178	0.47221	0.35492	0.31876	0.16771	0.37238	0.46843	0.33896	0.37379	0.35249	0.42086	0.94888	0.46843	0.51448	0.40245	0.25493	1	0.39069	0.40619	0.38362	0.36311	0.32911	0.2877	0.45603	0.43704	0.15632	0.32698	0.49412	0.43919	0.42562	0.3798	0.32464	0.32734
0.21273	0.40191	0.27854	0.25415	0	0.12656	0.15665	0.12984	0.30761	0.21384	0.14989	0.13324	0.28795	0.15707	0.14313	0.11474	0.30376	0.22615	0.29437	0.18826	0.14192	0.16289	0.29864	0.34424	0.21319	0.15659	0.17903	0.22012	0.37741	0.34424	0.43384	0.25334	0.13132	0.41198	0.21678	0.29063	0.11302	0.2108	0.20038	0.095662	0.54958	0.22268	0.11158	0.1299	0.41334	0.34004	0.3075	0.37102	0.11802	0.13129
0.47373	0.49316	0.3364	0.47109	0	0.18898	0.42596	0.2443	0.47759	0.31439	0.14581	0.4252	0.5779	0.33056	0.3433	0.38073	0.48548	0.42748	0.57922	0.38952	0.30098	0.21937	0.34575	0.34241	0.42404	0.46073	0.44976	0.43896	0.51376	0.34241	0.38163	0.29744	0.19264	0.48024	0.51274	0.6349	0.34605	0.5	0.44685	0.3233	0.33934	0.51994	0.27762	0.37017	0.47408	0.32498	0.53403	0.287	0.29283	0.38234
0.32792	0.29856	0.10131	0.1897	0	0.12498	0.53991	0.13831	0.15692	0.10659	0.037336	0.48883	0.28422	0.15218	0.30545	0.53878	0.25843	0.12459	0.32425	0.11197	0.71028	0.19047	0.24447	0.21461	0.11502	0.26689	0.19953	0.21244	0.29214	0.21461	0.37448	0.36794	0.17309	0.32464	0.22054	0.21952	0.59071	0.12747	0.12497	0.4634	0.15397	0.40166	0.1	0.29233	0.16738	0.16973	0.20268	0.23966	1	0.29627
0.4056	0.49213	0.3951	0.40486	0	0.29697	0.26034	0.17775	0.73721	0.25333	0.14339	0.38857	0.50328	0.37637	0.34136	0.18701	0.44754	0.3851	0.72382	0.39246	0.24209	0.28634	0.38851	0.38707	0.521	0.33562	0.30617	0.392	0.47804	0.38707	0.43966	0.36083	0.24527	0.49293	0.43224	0.40436	0.29403	0.39293	0.34592	0.20134	0.42611	0.357	0.11639	0.33469	0.96987	0.38652	0.4464	0.3469	0.17389	0.26879
0.51711	0.50077	0.36388	0.44288	0	0.25737	0.33834	0.2229	0.52703	0.31928	0.13937	0.37796	0.46613	0.51247	0.48405	0.37982	0.45027	0.39873	0.42908	0.3837	0.32631	0.2923	0.38989	0.37575	0.31	0.33571	0.33197	0.37723	0.47313	0.37575	0.39984	0.43062	0.26266	0.48025	0.46835	0.40465	0.33823	0.4925	0.32216	0.25485	0.39547	0.41094	0.22583	0.33207	0.60122	0.37088	0.41552	0.35448	0.27311	0.28978
0.42387	0.51482	0.66411	0.38663	0	0.21285	0.34763	0.28916	0.39933	0.28991	0.11707	0.4381	0.44777	0.28161	0.32833	0.50227	0.43737	0.47633	0.47135	0.31693	0.34381	0.20074	0.31549	0.45217	0.32789	0.4352	0.38869	0.39403	0.58153	0.45217	0.39591	0.36912	0.25613	0.50417	0.4115	0.40144	0.42184	0.34199	0.45126	0.34525	0.31992	0.53961	0.16909	0.37615	0.42849	0.4417	0.49741	0.32658	0.36953	0.32288
0.35201	0.4897	0.33929	0.38216	0	0.34334	0.37753	0.27554	0.39172	0.32626	0.16059	0.3857	0.38551	0.4227	0.37848	0.32348	0.39853	0.44157	0.38404	0.3311	0.37496	0.30558	0.29962	0.44698	0.28683	0.32782	0.31449	0.49624	0.44074	0.44698	0.48263	0.50678	0.67473	0.46672	0.35457	0.36892	0.65534	0.34618	0.29238	0.26244	0.36496	0.35303	0.17074	0.2877	0.43524	0.42576	0.41102	0.38346	0.32896	0.3088
0.39124	0.43935	0.34738	0.48772	0	0.23736	0.24244	0.16108	0.60701	0.20868	0.13542	0.38309	0.46392	0.33601	0.3154	0.23224	0.84278	0.39836	0.57089	0.44408	0.24758	0.22098	0.3424	0.35795	0.52186	0.45152	0.48218	0.4505	0.43236	0.35795	0.39279	0.33051	0.22566	0.43371	0.60607	0.3545	0.31181	0.46619	0.41015	0.24667	0.3199	0.34872	0.084643	0.40212	0.58522	0.31042	0.68193	0.2876	0.19009	0.34345
0.50029	0.43181	0.30508	0.42495	0	0.20825	0.3191	0.21839	0.60611	0.20192	0.13732	0.45116	0.5097	0.30578	0.38214	0.32617	0.4892	0.42861	0.63342	0.46006	0.25327	0.21701	0.33048	0.28149	0.58237	0.43601	0.42428	0.46206	0.41359	0.28149	0.38683	0.28689	0.19298	0.41692	0.5764	0.36002	0.31835	0.45478	0.45912	0.32921	0.28105	0.36992	0.13112	0.39864	0.63391	0.27547	0.52205	0.25121	0.22859	0.36479
0.31629	0.36155	0.25876	0.36104	0.090909	0.12444	0.29733	0.17372	0.44119	0.18872	0.072895	0.27169	0.3573	0.25074	0.20391	0.22873	0.41431	0.30692	0.38293	0.30404	0.16475	0.11548	0.25074	0.24156	0.51464	0.33478	0.39497	0.33704	0.38397	0.24156	0.30822	0.23094	0.14954	0.35011	0.45526	0.31266	0.2228	0.35841	0.34105	0.18119	0.25271	0.29743	0.15017	0.27075	0.34905	0.26928	0.55593	0.2043	0.15484	0.28201
0.21862	0.32435	0.20624	0.28263	0	0.36183	0.21254	0.11492	0.27666	0.18784	0.33555	0.24399	0.32808	0.34099	0.54312	0.13366	0.27347	0.28524	0.24814	0.33491	0.20761	0.20003	0.19448	0.46227	0.18041	0.22987	0.21955	0.24261	0.28607	0.46227	0.32418	0.50549	0.46845	0.31258	0.23552	0.23739	0.38496	0.26966	0.20656	0.10144	0.26176	0.23887	0.09177	0.19454	0.30577	0.27475	0.29047	0.40583	0.16045	0.20643
0.26676	0.42539	0.82049	0.32542	0	0.28815	0.1967	0.15365	0.37917	0.21022	0.17115	0.25786	0.3706	0.32516	0.40039	0.1582	0.36618	0.36404	0.33384	0.35599	0.19404	0.1608	0.26316	0.38785	0.26825	0.26557	0.27356	0.30699	0.39852	0.38785	0.34436	0.37329	0.32852	0.4135	0.30833	0.33131	0.32189	0.30649	0.39727	0.13247	0.32365	0.26834	0.10347	0.2359	0.42209	0.36595	0.37794	0.34483	0.12344	0.23305
0.40128	0.40466	0.15676	0.3294	0	0.14592	0.54643	0.1692	0.28781	0.12941	0.064642	0.5306	0.38475	0.25238	0.39276	0.59059	0.35853	0.2057	0.38798	0.26974	0.66551	0.19723	0.29504	0.28653	0.14893	0.32454	0.30622	0.26689	0.39229	0.28653	0.52982	0.50758	0.17303	0.42368	0.30891	0.26697	0.61683	0.24543	0.18533	0.50025	0.20504	0.49306	0.096958	0.354	0.22806	0.21998	0.28526	0.33797	0.90711	0.33159
0.43178	0.39622	0.29548	0.49709	0	0.18251	0.2443	0.24272	0.6519	0.20069	0.12155	0.34525	0.47597	0.30102	0.34256	0.27349	0.56296	0.36118	0.49508	0.49206	0.2002	0.18052	0.28269	0.27371	0.57845	0.36072	0.48242	0.50092	0.41401	0.27371	0.32004	0.28474	0.20351	0.38598	0.67053	0.32324	0.26581	0.44761	0.51953	0.24885	0.27045	0.33239	0.10746	0.34154	0.51456	0.29857	0.54002	0.24115	0.16596	0.28916
0.25326	0.31241	0.22053	0.28215	0	0.20787	0.36106	0.083495	0.28533	0.11785	0.14184	0.33191	0.42662	0.2542	0.21955	0.18741	0.31013	0.28104	0.29799	0.25496	0.17913	0.14236	0.2127	0.23393	0.24218	0.68316	0.36193	0.24689	0.28628	0.23393	0.23581	0.22899	0.16511	0.29735	0.29392	0.30824	0.2606	0.26501	0.45982	0.18621	0.16781	0.23018	0.044273	0.416	0.30714	0.18593	0.46415	0.16563	0.15943	0.82728
0.32551	0.39119	0.23349	0.54441	0	0.3364	0.28465	0.125	0.31419	0.29426	0.078163	0.33856	0.38468	0.30595	0.30075	0.2238	0.37961	0.27319	0.3676	0.30078	0.47154	0.3893	0.88853	0.3044	0.22	0.26085	0.22918	0.27894	0.36686	0.3044	0.36967	0.28627	0.17759	0.39465	0.35623	0.30753	0.26681	0.27756	0.25135	0.2355	0.30248	0.30426	0.084139	0.19125	0.38577	0.24329	0.31817	0.29119	0.29024	0.23746
0.41184	0.51056	0.40191	0.42464	0	0.29375	0.26413	0.21477	0.73766	0.2693	0.15634	0.38564	0.50563	0.36739	0.35964	0.19418	0.45684	0.45078	0.71986	0.40267	0.26118	0.27839	0.39799	0.40754	0.52518	0.35683	0.31936	0.40637	0.48655	0.40754	0.45403	0.37375	0.25934	0.50101	0.44171	0.41063	0.30169	0.41844	0.35781	0.20646	0.42939	0.37327	0.11649	0.33881	0.94538	0.40644	0.47493	0.35045	0.18381	0.28741
0.28511	0.31634	0.21937	0.37224	0	0.48097	0.22593	0.14373	0.32592	0.26571	0.1919	0.39587	0.60535	0.46308	0.45154	0.17383	0.36408	0.3112	0.37474	0.38276	0.33307	0.52457	0.35815	0.35358	0.23724	0.2669	0.2194	0.25574	0.31177	0.35358	0.26397	0.39409	0.25229	0.31371	0.29192	0.2764	0.2564	0.32296	0.25741	0.1056	0.28339	0.19469	0.045538	0.23784	0.42638	0.25197	0.30386	0.21036	0.11196	0.20048
0.32977	0.36822	0.26024	0.72469	0	0.21336	0.28634	0.16814	0.59934	0.27296	0.13971	0.29447	0.35738	0.35084	0.4377	0.27775	0.42836	0.33798	0.3125	0.38311	0.24027	0.21969	0.2586	0.30336	0.22747	0.26528	0.54263	0.31771	0.36526	0.30336	0.34701	0.35607	0.25906	0.36501	0.36818	0.27091	0.32712	0.37727	0.26523	0.18201	0.20937	0.31311	0.22	0.25929	0.32458	0.2753	0.38286	0.28137	0.20176	0.22532
0.27482	0.47478	0.35338	0.32657	0	0.24901	0.21331	0.10258	0.32294	0.24659	0.16984	0.2417	0.37268	0.21853	0.29507	0.15813	0.33396	0.33345	0.2921	0.29497	0.31612	0.19515	0.27181	1	0.2055	0.33338	0.2748	0.26433	0.41859	1	0.444	0.44428	0.30768	0.46843	0.26269	0.32409	0.25804	0.26516	0.25882	0.12585	0.47596	0.30766	0.096504	0.23234	0.41482	0.36427	0.35026	0.504	0.21461	0.25017
0.34705	0.44791	0.31406	0.33029	0	0.18572	0.19189	0.18993	0.35112	0.2126	0.13622	0.25198	0.38239	0.22912	0.26045	0.20458	0.38654	0.33132	0.34661	0.26878	0.23027	0.21473	0.31514	0.33423	0.26201	0.25242	0.44955	0.31464	0.42737	0.33423	0.40256	0.27314	0.12902	0.43796	0.32434	0.36287	0.17703	0.28467	0.43254	0.17272	0.5435	0.30335	0.085176	0.22481	0.42208	0.3324	0.38456	0.29104	0.17371	0.22254
0.39903	0.44229	0.36826	0.42363	0	0.23152	0.26782	0.18938	0.68266	0.31759	0.11606	0.36052	0.44883	0.32968	0.2989	0.32573	0.44898	0.36985	0.64209	0.36975	0.26476	0.24354	0.36615	0.32419	0.5033	0.34613	0.34912	0.40202	0.44226	0.32419	0.36262	0.30847	0.22882	0.43511	0.45827	0.36439	0.28175	0.40941	0.35965	0.21888	0.33674	0.36449	0.17495	0.31014	0.80353	0.33675	0.45887	0.28076	0.18173	0.27158
0.42115	0.39094	0.29173	0.38335	0	0.17835	0.24466	0.22374	0.54376	0.17175	0.12538	0.36404	0.41501	0.27937	0.33656	0.24953	0.56579	0.33679	0.51864	0.49333	0.20716	0.15929	0.27923	0.27049	0.67837	0.41377	0.39332	0.4504	0.39709	0.27049	0.31646	0.25409	0.17692	0.37799	0.72866	0.32878	0.27663	0.41792	0.50401	0.26825	0.27011	0.3214	0.097315	0.45388	0.53495	0.27124	0.51352	0.23698	0.17907	0.31038
0.33634	0.50358	0.32745	0.35882	0	0.12928	0.22109	0.20258	0.46803	0.24132	0.12204	0.25174	0.39921	0.27132	0.26067	0.23184	0.40702	0.33479	0.39836	0.35544	0.21268	0.12959	0.2877	0.32525	0.28216	0.33463	0.30793	0.36259	0.43246	0.32525	0.60195	0.31033	0.20759	0.44875	0.35477	0.32524	0.28089	0.56003	0.4394	0.17628	0.34269	0.37178	0.12826	0.27749	0.40282	0.35926	0.44346	0.27782	0.19955	0.3136
0.10855	0.13964	0.089367	0.1133	0	0.012985	0.17316	0.023079	0.12206	0.17217	0.061779	0.095428	0.094654	0.096897	0.056797	0.051508	0.082297	0.095456	0.12488	0.13344	0.022941	0.01244	0.053056	0.064117	0.27339	0.068239	0.1164	0.10251	0.11387	0.064117	0.061963	0.044228	0.06742	0.12408	0.10458	0.11583	0.056433	0.13288	0.099707	0.020386	0.074139	0.089609	0.25	0.084598	0.12465	0.048452	0.2275	0.05403	0.025	0.053048
0.040581	0.030707	0.029292	0.084131	0	0.16279	0.071478	0	0.14437	0.14048	0	0.07827	0.082604	0.16796	0.073909	0.01699	0.048908	0.06535	0.070007	0.052489	0.19863	0.18916	0.10302	0.052012	0.032522	0.052759	0.033767	0.038928	0.024432	0.052012	0.051401	0.036268	0.073298	0.027922	0.037363	0.065869	0.081794	0.060108	0.0358	0.027086	0.020175	0.033907	0	0.025312	0.06482	0.024781	0.035599	0.009946	0.033981	0.040282
0.4195	0.41656	0.40946	0.41538	0	0.19068	0.25692	0.17582	0.42342	0.18295	0.10411	0.39029	0.40039	0.22216	0.27127	0.30216	0.75091	0.37551	0.42775	0.32425	0.25236	0.17718	0.30189	0.28561	0.35986	0.38536	0.50607	0.49103	0.42827	0.28561	0.35427	0.28095	0.16745	0.41176	0.55608	0.32267	0.30215	0.42976	0.50134	0.43245	0.26547	0.38608	0.085668	0.50797	0.38073	0.2804	0.6464	0.25801	0.26449	0.35727
0.24966	0.41364	0.27534	0.2488	0	0.16431	0.12938	0.082406	0.28995	0.18276	0.17831	0.12643	0.30847	0.16116	0.15662	0.083461	0.31287	0.23248	0.27728	0.20349	0.15698	0.13157	0.28436	0.4079	0.20302	0.17167	0.17557	0.22778	0.37564	0.4079	0.45807	0.26434	0.13737	0.41725	0.2162	0.26051	0.11754	0.20285	0.20775	0.087784	0.50019	0.21632	0.081689	0.12814	0.39278	0.32933	0.28254	0.2981	0.10154	0.15595
0.36911	0.44986	0.30593	0.3523	0	0.21949	0.28581	0.34103	0.38197	0.3986	0.085331	0.2708	0.3655	0.344	0.32053	0.46223	0.37023	0.40858	0.34837	0.34162	0.28368	0.21234	0.28261	0.40659	0.27131	0.28821	0.34004	0.32569	0.52222	0.40659	0.43115	0.63978	0.2761	0.43961	0.33138	0.35896	0.30907	0.32887	0.36413	0.23083	0.3257	0.65553	0.12448	0.22857	0.43368	0.48826	0.39099	0.36135	0.25581	0.28109
0.14184	0.073582	0.038267	0.070679	0	0.01726	0.0889	0.036585	0.063648	0.077594	0.40432	0.03684	0.058316	0.044205	0.048275	0.05768	0.072032	0.088223	0.065251	0.044024	0.04976	0.026065	0.045101	0.044922	0.063691	0.03372	0.067636	0.1171	0.069932	0.044922	0.066815	0.050263	0.078702	0.076305	0.046465	0.040905	0.062397	0.05734	0.032608	0.033327	0.10107	0.052447	0.13376	0.024868	0.07553	0.05589	0.059779	0.055523	0.065868	0.027505
0.42457	0.46078	0.27684	0.36638	0	0.17084	0.43122	0.23679	0.38324	0.2737	0.13469	0.41855	0.43363	0.31586	0.33811	0.35587	0.4005	0.37275	0.61631	0.31243	0.35535	0.23754	0.30156	0.28368	0.30376	0.55088	0.35369	0.38626	0.4231	0.28368	0.34678	0.2661	0.16518	0.4319	0.39284	0.79179	0.36657	0.34145	0.32645	0.39249	0.28772	0.66492	0.19587	0.3305	0.40187	0.2702	0.4323	0.28202	0.3696	0.36559
0.42893	0.54978	0.39079	0.53816	0	0.17118	0.30379	0.18767	0.57552	0.24233	0.098597	0.36253	0.43178	0.27931	0.32085	0.32003	0.47734	0.37932	0.51525	0.34743	0.26131	0.18539	0.2972	0.30483	0.39306	0.55689	0.63396	0.40604	0.55755	0.30483	0.3646	0.30149	0.18386	0.53875	0.5039	0.35305	0.30954	0.38032	0.62015	0.2685	0.30622	0.52111	0.12591	0.39862	0.42194	0.31149	0.55368	0.26762	0.24541	0.3741
0.26057	0.40615	0.26231	0.2964	0	0.29018	0.25333	0.16773	0.30784	0.25765	0.19636	0.23994	0.35322	0.23804	0.36267	0.16522	0.33638	0.31658	0.29696	0.29898	0.36395	0.22302	0.31334	0.5395	0.20044	0.2569	0.22222	0.26473	0.3602	0.5395	0.44187	0.44705	0.27132	0.39771	0.25938	0.30714	0.25476	0.32584	0.24289	0.14741	0.40575	0.28859	0.069568	0.18156	0.37703	0.3322	0.33141	0.51669	0.24777	0.22923
0.41827	0.42709	0.30476	0.36232	0	0.21282	0.27469	0.23847	0.41498	0.17703	0.17835	0.51593	0.50181	0.27388	0.29678	0.33404	0.45649	0.37577	0.5126	0.36569	0.23931	0.15633	0.31829	0.29163	0.48556	0.48134	0.39672	0.43247	0.43689	0.29163	0.33501	0.29018	0.19624	0.4154	0.51091	0.50976	0.33264	0.36379	0.38752	0.31534	0.28225	0.38223	0.093897	0.47533	0.42853	0.30958	0.52892	0.26626	0.24351	0.37732
0.39052	0.43091	0.31705	0.50712	0	0.30279	0.26944	0.17437	0.48632	0.20328	0.13053	0.40681	0.43564	0.2896	0.34376	0.26161	0.83903	0.37707	0.43311	0.41559	0.29778	0.2476	0.39265	0.32343	0.36492	0.394	0.442	0.43632	0.42033	0.32343	0.41623	0.3435	0.20253	0.42519	0.50587	0.34159	0.31765	0.41251	0.36849	0.34409	0.29946	0.35815	0.07097	0.39564	0.42848	0.28225	0.67567	0.30211	0.2625	0.37363
0.48492	0.38194	0.21299	0.36554	0	0.17373	0.3217	0.13549	0.36456	0.28029	0.19396	0.2607	0.34504	0.25204	0.28789	0.22823	0.3815	0.30919	0.37537	0.2897	0.22518	0.17156	0.28058	0.24181	0.32016	0.27225	0.36929	0.39487	0.37669	0.24181	0.30075	0.25746	0.18104	0.37839	0.34755	0.26989	0.25342	0.57783	0.38251	0.17649	0.23567	0.28547	0.32333	0.23666	0.37006	0.25088	0.37815	0.17429	0.19327	0.25326
0.43019	0.24956	0.14317	0.27865	0	0.15815	0.22734	0.57734	0.24887	0.50962	0.19341	0.29207	0.26178	0.27936	0.51416	0.20575	0.23017	0.2707	0.2365	0.53235	0.22955	0.17603	0.21199	0.15957	0.32912	0.18614	0.19954	0.34201	0.25983	0.15957	0.1599	0.11787	0.1334	0.22367	0.30144	0.3104	0.13735	0.357	0.30449	0.31634	0.14192	0.27738	0.25826	0.19325	0.26109	0.21785	0.2447	0.077506	0.053295	0.1564
0.31355	0.4526	0.35525	0.36496	0	0.18255	0.29342	0.13352	0.37348	0.28096	0.10445	0.29488	0.37492	0.26294	0.25847	0.51571	0.39232	0.31585	0.37646	0.26219	0.37491	0.29958	0.35493	0.36707	0.27284	0.27715	0.27813	0.32262	0.41708	0.36707	0.40155	0.34312	0.27429	0.4509	0.30625	0.34581	0.30791	0.29563	0.26837	0.23636	0.36999	0.30647	0.18235	0.19957	0.43776	0.31185	0.36018	0.31152	0.268	0.27779
0.39837	0.41853	0.32292	0.45156	0	0.1551	0.19221	0.20031	0.4867	0.19233	0.11674	0.25967	0.43675	0.26231	0.26766	0.22247	0.48271	0.37301	0.39703	0.371	0.19859	0.15397	0.30789	0.33495	0.41931	0.38749	0.44408	0.49364	0.43937	0.33495	0.40331	0.28839	0.17385	0.41074	0.4915	0.3373	0.21509	0.398	0.44181	0.17657	0.33613	0.34665	0.094993	0.33594	0.40023	0.34498	0.54458	0.28988	0.1577	0.3283
0.10855	0.13964	0.089367	0.1133	0	0.012985	0.17316	0.023079	0.12206	0.17217	0.061779	0.095428	0.094654	0.096897	0.056797	0.051508	0.082297	0.095456	0.12488	0.13344	0.022941	0.01244	0.053056	0.064117	0.27339	0.068239	0.1164	0.10251	0.11387	0.064117	0.061963	0.044228	0.06742	0.12408	0.10458	0.11583	0.056433	0.13288	0.099707	0.020386	0.074139	0.089609	0.25	0.084598	0.12465	0.048452	0.2275	0.05403	0.025	0.053048
0.38614	0.45379	0.64338	0.34742	0	0.20401	0.32674	0.17479	0.37903	0.24186	0.092847	0.34819	0.38747	0.25703	0.26755	0.27993	0.40534	0.33783	0.41488	0.29231	0.26417	0.17772	0.30451	0.30789	0.29748	0.3114	0.50868	0.3499	0.43569	0.30789	0.34623	0.28933	0.20527	0.4446	0.36527	0.37586	0.31265	0.34058	0.5458	0.24978	0.32356	0.34833	0.21285	0.30581	0.40308	0.31982	0.40896	0.27271	0.25099	0.25923
0.39942	0.31241	0.18521	0.25182	0	0.22028	0.37311	0.25569	0.26148	0.4057	0.063305	0.2595	0.25808	0.2538	0.25574	0.2657	0.27676	0.22976	0.2693	0.19054	0.28831	0.14046	0.23448	0.22384	0.19687	0.19535	0.22318	0.27343	0.31822	0.22384	0.27296	0.3299	0.28239	0.31368	0.25059	0.26996	0.3378	0.22063	0.20025	0.23037	0.1716	0.27115	0.24161	0.1756	0.30444	0.25835	0.26545	0.16405	0.29116	0.18208
0.41157	0.50084	0.334	0.44372	0	0.33779	0.33174	0.14196	0.47965	0.26316	0.099848	0.50719	0.4926	0.33148	0.29423	0.33353	0.46284	0.34427	0.55746	0.32684	0.31188	0.27736	0.41738	0.32958	0.39847	0.43285	0.35595	0.40675	0.47082	0.32958	0.39838	0.30502	0.24331	0.49263	0.43668	0.35345	0.41975	0.37717	0.36688	0.30627	0.33586	0.40752	0.17782	0.38523	0.5171	0.30631	0.48113	0.27138	0.31163	0.29675
0.47949	0.50681	0.37323	0.45529	0	0.22839	0.26738	0.21704	0.65804	0.26558	0.11855	0.36261	0.48171	0.40443	0.30283	0.30236	0.48277	0.40867	0.70069	0.39202	0.2436	0.2365	0.35476	0.36285	0.51716	0.38463	0.38684	0.41062	0.54022	0.36285	0.4573	0.36037	0.19943	0.50395	0.48012	0.38979	0.29216	0.41694	0.49658	0.24217	0.38302	0.53336	0.12929	0.32173	0.73419	0.38905	0.50715	0.3879	0.21157	0.29221
0.39475	0.50057	0.3987	0.39766	0	0.29097	0.24025	0.15883	0.66379	0.23965	0.13782	0.33535	0.49091	0.37488	0.29583	0.14305	0.43056	0.3693	0.7328	0.36278	0.22178	0.2893	0.39208	0.36735	0.51044	0.31856	0.29299	0.38388	0.47948	0.36735	0.45821	0.33844	0.23865	0.50208	0.36529	0.40519	0.27522	0.38704	0.32748	0.1645	0.43811	0.33914	0.11175	0.2754	0.87441	0.38547	0.44456	0.338	0.13818	0.24362
0.39315	0.49391	0.39899	0.39921	0	0.30368	0.24825	0.15675	0.66296	0.22917	0.13712	0.34525	0.49105	0.37823	0.3225	0.15579	0.43446	0.37091	0.7327	0.40404	0.23373	0.298	0.38147	0.392	0.5083	0.32859	0.30157	0.38924	0.47282	0.392	0.44703	0.3559	0.24514	0.49491	0.39572	0.40529	0.28831	0.39103	0.33992	0.19131	0.42328	0.35045	0.10854	0.28173	0.86982	0.38198	0.43204	0.47297	0.1562	0.26351
0.34405	0.32726	0.15901	0.23895	0	0.11046	0.72123	0.12875	0.21991	0.46527	0.064722	0.36715	0.27443	0.23692	0.26296	0.41146	0.24391	0.14739	0.30795	0.12741	0.55771	0.16124	0.24122	0.24054	0.14834	0.2258	0.2568	0.24494	0.29965	0.24054	0.34444	0.3699	0.25396	0.33422	0.23472	0.31043	0.44827	0.23683	0.14257	0.33744	0.22503	0.34451	0.7	0.22122	0.22656	0.17549	0.22924	0.25173	0.7	0.24669
0.061852	0.11558	0.20493	0.11827	0	0.012415	0.13756	0.051506	0.11587	0.12644	0.030928	0.045257	0.058929	0.056356	0.068645	0.52735	0.061457	0.073137	0.071581	0.10982	0.064512	0.019709	0.044849	0.13356	0.04984	0.10423	0.11021	0.093364	0.090734	0.13356	0.07041	0.31481	0.29562	0.10099	0.075041	0.058474	0.17532	0.13638	0.074835	0.042348	0.090502	0.095759	0.23706	0.054964	0.10657	0.1029	0.083072	0.11969	0.090439	0.13646
0.20116	0.26134	0.26084	0.19758	0	0.43736	0.29983	0.078793	0.21738	0.26681	0.052929	0.24948	0.19689	0.43363	0.28045	0.20495	0.17964	0.1847	0.19661	0.19112	0.24067	0.24042	0.16671	0.30768	0.16772	0.18383	0.16344	0.28705	0.23	0.30768	0.14602	0.42007	1	0.25493	0.18852	0.16755	0.71238	0.21149	0.14545	0.11194	0.15401	0.14115	0.22473	0.17432	0.25359	0.2599	0.1979	0.18319	0.17309	0.15789
0.27482	0.47478	0.35338	0.32657	0	0.24901	0.21331	0.10258	0.32294	0.24659	0.16984	0.2417	0.37268	0.21853	0.29507	0.15813	0.33396	0.33345	0.2921	0.29497	0.31612	0.19515	0.27181	1	0.2055	0.33338	0.2748	0.26433	0.41859	1	0.444	0.44428	0.30768	0.46843	0.26269	0.32409	0.25804	0.26516	0.25882	0.12585	0.47596	0.30766	0.096504	0.23234	0.41482	0.36427	0.35026	0.504	0.21461	0.25017
0.47027	0.59008	0.34527	0.42216	0	0.16504	0.40408	0.25215	0.45678	0.27492	0.12837	0.43909	0.50537	0.35621	0.34294	0.48555	0.46949	0.36596	0.51242	0.34256	0.40055	0.20397	0.36156	0.38691	0.30362	0.3933	0.35538	0.41026	0.54931	0.38691	0.75459	0.43504	0.25347	0.5777	0.44428	0.3948	0.48878	0.46054	0.31413	0.37572	0.41953	0.52206	0.19254	0.36911	0.46075	0.39739	0.43728	0.35309	0.47892	0.3744
0.4056	0.49213	0.3951	0.40486	0	0.29697	0.26034	0.17775	0.73721	0.25333	0.14339	0.38857	0.50328	0.37637	0.34136	0.18701	0.44754	0.3851	0.72382	0.39246	0.24209	0.28634	0.38851	0.38707	0.521	0.33562	0.30617	0.392	0.47804	0.38707	0.43966	0.36083	0.24527	0.49293	0.43224	0.40436	0.29403	0.39293	0.34592	0.20134	0.42611	0.357	0.11639	0.33469	0.96987	0.38652	0.4464	0.3469	0.17389	0.26879
0	0	0	0	0	0	0	0	0	0	0	0	0.25	0	0	0	0	0	0	0	0	0	0	0	0	0	0	0	0	0	0	0	0	0	0	0	0	0	0	0	0	0	0	0	0	0	0	0	0	0
0.48927	0.36633	0.24626	0.38346	0	0.13947	0.21699	0.28874	0.40551	0.21288	0.087912	0.29631	0.40047	0.28581	0.32987	0.24048	0.41474	0.33726	0.47387	0.3811	0.18786	0.12967	0.24066	0.25275	0.4671	0.42188	0.37496	0.42195	0.3823	0.25275	0.30318	0.23983	0.16118	0.34996	0.5494	0.30656	0.28355	0.4985	0.49013	0.29472	0.24143	0.43509	0.11176	0.3106	0.37745	0.2743	0.46076	0.20169	0.17399	0.26109
0.4211	0.36795	0.27141	0.32674	0	0.18926	0.24098	0.28347	0.43149	0.1702	0.11076	0.36211	0.34887	0.28536	0.33749	0.19042	0.3993	0.34077	0.37391	0.53768	0.16612	0.13408	0.26403	0.2544	0.68672	0.35963	0.38837	0.55941	0.38075	0.2544	0.27747	0.2584	0.18159	0.35378	0.66783	0.45988	0.25043	0.40586	0.56346	0.29179	0.24842	0.28519	0.087949	0.36468	0.38397	0.24907	0.55946	0.22031	0.13235	0.32199
0.37069	0.40933	0.30448	0.47168	0	0.28362	0.25172	0.15733	0.47944	0.18993	0.13431	0.5581	0.44366	0.28313	0.30991	0.23948	0.84738	0.38634	0.45669	0.41498	0.26224	0.26245	0.38741	0.30381	0.45485	0.39366	0.42696	0.44888	0.39917	0.30381	0.37623	0.29854	0.19296	0.40295	0.54984	0.35635	0.31312	0.38421	0.39608	0.34979	0.29478	0.33992	0.065769	0.49286	0.45222	0.2613	0.72927	0.28293	0.23552	0.39421
0.31519	0.42416	0.24931	0.35342	0	0.27132	0.49927	0.17841	0.39518	0.17712	0.087047	0.36899	0.39556	0.4607	0.26724	0.23056	0.39943	0.27107	0.41927	0.25885	0.27134	0.20658	0.26694	0.28217	0.34441	0.39401	0.33805	0.39315	0.40748	0.28217	0.60961	0.32062	0.32712	0.42298	0.38071	0.33635	0.53559	0.27545	0.31782	0.23663	0.27913	0.29685	0.054927	0.30681	0.43951	0.2863	0.42596	0.2357	0.25549	0.41992
0.38429	0.48183	0.51492	0.46597	0	0.28183	0.23582	0.14124	0.66086	0.2577	0.14311	0.34911	0.48068	0.35466	0.31059	0.19974	0.42703	0.48688	0.70878	0.37961	0.21639	0.28131	0.34722	0.39767	0.50752	0.34514	0.3596	0.38134	0.46123	0.39767	0.42144	0.34443	0.25262	0.48091	0.39628	0.41682	0.28332	0.38969	0.36764	0.16292	0.40469	0.34752	0.12992	0.32123	0.89869	0.37387	0.44028	0.33468	0.12733	0.27753
0.31997	0.41115	0.28321	0.31319	0	0.14519	0.2315	0.33657	0.33836	0.45853	0.084295	0.19331	0.30607	0.25808	0.23823	0.42365	0.31814	0.37581	0.29491	0.24806	0.23407	0.2158	0.27023	0.39403	0.23089	0.24047	0.26	0.28246	0.49154	0.39403	0.36721	0.33089	0.15868	0.39478	0.28299	0.35623	0.17179	0.2643	0.3406	0.19049	0.32769	0.6665	0.12983	0.1773	0.39561	0.52061	0.35706	0.3508	0.17001	0.22137
0.46193	0.47259	0.33596	0.45243	0	0.22159	0.31626	0.2475	0.66974	0.26857	0.13714	0.38818	0.48121	0.31677	0.32462	0.28463	0.49055	0.42978	0.64398	0.4305	0.26986	0.22535	0.34409	0.32711	0.53497	0.41581	0.44976	0.43577	0.48097	0.32711	0.39367	0.32957	0.20499	0.4648	0.52266	0.52342	0.30245	0.4876	0.4589	0.2724	0.33409	0.41091	0.15419	0.34486	0.66159	0.35797	0.53361	0.28881	0.23184	0.31838
0.24304	0.45963	0.31078	0.26121	0	0.13242	0.15433	0.14333	0.32838	0.21611	0.1451	0.1311	0.33379	0.16532	0.17174	0.11594	0.31064	0.23856	0.30928	0.21937	0.16461	0.14234	0.27147	0.45881	0.24624	0.18693	0.18557	0.23063	0.42076	0.45881	0.47893	0.28903	0.19085	0.46477	0.22366	0.30168	0.14877	0.23207	0.22283	0.089358	0.55928	0.25299	0.10987	0.12784	0.44415	0.36241	0.30543	0.38627	0.12233	0.16418
0.0082273	0.023041	0.081664	0.032732	0	0.4	0	0	0.038084	0	0.020385	0.38204	0.057743	0.014556	0.017467	0	0.094528	0.10164	0.028171	0.068545	0	0	0.21085	0.010275	0.1009	0.069389	0.054943	0.075855	0.021361	0.010275	0.024812	0.024953	0	0.024413	0.11173	0.03821	0	0.021538	0.027026	0.16667	0.0052931	0.0066715	0	0.31477	0.050263	0.0068499	0.087332	0.15635	0	0.1916
0.28356	0.48051	0.31641	0.30412	0	0.17504	0.17573	0.18503	0.34293	0.19167	0.20816	0.24211	0.40198	0.23762	0.24015	0.15948	0.35836	0.3621	0.33072	0.31026	0.23012	0.18043	0.28565	0.54017	0.2401	0.25665	0.23385	0.2745	0.45919	0.54017	0.53766	0.34895	0.15309	0.49051	0.27898	0.41111	0.1643	0.26841	0.27468	0.12863	0.5674	0.30077	0.052702	0.21406	0.45523	0.39181	0.34076	0.52142	0.17025	0.2451
0.27989	0.36084	0.26373	0.26252	0	0.29251	0.26084	0.11903	0.30213	0.16551	0.13541	0.25332	0.2907	0.30886	0.29838	0.19641	0.31612	0.26459	0.29646	0.24885	0.32664	0.19989	0.25184	0.40009	0.18661	0.20942	0.22224	0.24399	0.33386	0.40009	0.40668	0.52541	0.29772	0.36443	0.25283	0.25883	0.30796	0.24458	0.21124	0.17821	0.32487	0.26667	0.058683	0.19712	0.36648	0.32718	0.28604	0.36858	0.31205	0.18904
0.49587	0.45353	0.54884	0.32298	0	0.17989	0.26656	0.29495	0.37397	0.15072	0.12911	0.47797	0.44473	0.21721	0.45194	0.30598	0.41037	0.31921	0.43942	0.7227	0.27719	0.1344	0.28345	0.28047	0.41302	0.36484	0.30793	0.42204	0.41875	0.28047	0.31259	0.25763	0.18466	0.42937	0.45324	0.34441	0.36572	0.37323	0.57898	0.43988	0.2412	0.3885	0.077375	0.38881	0.36972	0.25897	0.42957	0.28166	0.31087	0.30539
0.26085	0.44241	0.28652	0.28929	0	0.20709	0.17442	0.20034	0.33229	0.37021	0.18599	0.20359	0.38165	0.25229	0.22476	0.13734	0.33842	0.32814	0.29493	0.28147	0.20225	0.22434	0.26245	0.46889	0.21894	0.21881	0.20141	0.28092	0.38024	0.46889	0.47595	0.31867	0.20038	0.40714	0.26064	0.36433	0.169	0.26181	0.25149	0.094301	0.53768	0.29818	0.12916	0.17043	0.424	0.36159	0.34028	0.32183	0.11458	0.18639
0.43855	0.5009	0.31295	0.49914	0	0.17441	0.27018	0.20406	0.53179	0.19561	0.14241	0.33488	0.42459	0.2763	0.32531	0.24484	0.6867	0.37172	0.44239	0.39854	0.23818	0.16901	0.31712	0.3069	0.43662	0.40918	0.60242	0.49616	0.48479	0.3069	0.37255	0.30707	0.17277	0.48612	0.60458	0.35187	0.26746	0.50114	0.5702	0.28499	0.29986	0.37334	0.11467	0.37566	0.39655	0.2868	0.6451	0.28392	0.21847	0.33316
0.35982	0.4745	0.35584	0.36458	0	0.22478	0.20939	0.24645	0.39394	0.26426	0.25921	0.26953	0.40592	0.21377	0.29627	0.18851	0.39594	0.46261	0.36233	0.3212	0.25135	0.17398	0.30938	0.42565	0.28034	0.28362	0.27978	0.36956	0.43388	0.42565	0.42794	0.35674	0.28604	0.45657	0.31477	0.36146	0.2735	0.3232	0.29978	0.16565	0.42576	0.32443	0.11594	0.2409	0.44675	0.39861	0.41516	0.37384	0.18795	0.23663
0.38412	0.47745	0.34026	0.45384	0	0.3807	0.29802	0.17254	0.46872	0.26695	0.081619	0.38648	0.51052	0.35674	0.50995	0.30598	0.47474	0.35929	0.47243	0.53734	0.39398	0.39353	0.42337	0.41996	0.3068	0.3455	0.37882	0.38185	0.45467	0.41996	0.45681	0.49775	0.27297	0.47847	0.37536	0.35863	0.36176	0.49509	0.30851	0.23997	0.33891	0.38798	0.089423	0.26087	0.50221	0.34187	0.45642	0.32701	0.28503	0.28469
0.25572	0.42997	0.31111	0.28866	0	0.25768	0.21484	0.12437	0.3197	0.24371	0.13094	0.20985	0.35011	0.19889	0.22197	0.13696	0.34086	0.3057	0.3004	0.25705	0.27911	0.24142	0.30444	0.49733	0.20496	0.227	0.21045	0.27502	0.3772	0.49733	0.46787	0.38109	0.30387	0.41912	0.2506	0.33961	0.24771	0.22767	0.24076	0.13173	0.47956	0.28338	0.080751	0.17698	0.40419	0.3779	0.32204	0.44876	0.18991	0.1896
0.3207	0.41647	0.28554	0.37655	0	0.39805	0.28094	0.10753	0.37737	0.28367	0.15632	0.33318	0.51118	0.38217	0.31977	0.17576	0.40143	0.33008	0.44841	0.33781	0.3622	0.48075	0.42591	0.33206	0.27039	0.29077	0.23642	0.30168	0.38456	0.33206	0.39043	0.28431	0.22893	0.4136	0.31852	0.36904	0.25549	0.3426	0.28267	0.15759	0.51145	0.27383	0.096625	0.18679	0.48675	0.29084	0.36304	0.28127	0.17927	0.25878
0.24162	0.29867	0.2805	0.23484	0	0.54077	0.17453	0.092852	0.25897	0.17282	0.10167	0.31066	0.26617	0.35961	0.27433	0.1046	0.26324	0.27602	0.20112	0.26357	0.15494	0.21413	0.25583	0.32779	0.17696	0.20403	0.19318	0.21858	0.27524	0.32779	0.29506	0.45588	0.3341	0.29423	0.24186	0.22965	0.29957	0.23302	0.19007	0.15956	0.23275	0.21126	0.037967	0.25465	0.28722	0.30883	0.2505	0.3602	0.10686	0.19365
0.39998	0.38828	0.2257	0.27807	0	0.16302	0.22725	0.37529	0.35815	0.18467	0.070406	0.24586	0.31148	0.34381	0.34189	0.25176	0.31076	0.28831	0.35094	0.34856	0.12724	0.1134	0.18502	0.20379	0.67061	0.26108	0.27135	0.52055	0.43118	0.20379	0.27289	0.22463	0.23108	0.37188	0.60193	0.30206	0.34151	0.36742	0.33485	0.26448	0.21773	0.26466	0.12698	0.22687	0.36815	0.28997	0.37697	0.15597	0.12519	0.20468
0.29532	0.43985	0.30562	0.40814	0	0.32533	0.19299	0.15434	0.43682	0.22892	0.10177	0.27225	0.42784	0.32259	0.32201	0.20973	0.41236	0.34472	0.39706	0.47577	0.24024	0.32486	0.33514	0.33369	0.27003	0.26632	0.33491	0.29502	0.41471	0.33369	0.39358	0.46374	0.25234	0.43187	0.32751	0.28859	0.25976	0.4471	0.36288	0.11958	0.31226	0.26883	0.077083	0.18316	0.46217	0.3032	0.38064	0.27183	0.12597	0.20242
0.37484	0.38478	0.29658	0.59715	0	0.21399	0.24985	0.24257	0.55114	0.18644	0.1187	0.4112	0.38766	0.27532	0.33625	0.23882	0.61715	0.36538	0.38673	0.53446	0.20978	0.17089	0.38459	0.29924	0.50513	0.43821	0.52726	0.46435	0.38639	0.29924	0.32051	0.27483	0.21483	0.37081	0.6946	0.31467	0.28295	0.42586	0.50055	0.27238	0.24972	0.2979	0.097856	0.43467	0.40541	0.28469	0.57621	0.25981	0.16669	0.33356
0.20119	0.2053	0.13352	0.2193	0	0.22089	0.7625	0.063765	0.2023	0.34419	0.070556	0.2038	0.2105	0.37378	0.1528	0.17354	0.15774	0.16141	0.21844	0.14127	0.21479	0.21633	0.154	0.14	0.14805	0.26941	0.25867	0.20246	0.19338	0.14	0.13084	0.19639	0.27136	0.20353	0.18818	0.30133	0.32683	0.24272	0.17058	0.14104	0.1338	0.17374	0.46166	0.128	0.2043	0.11515	0.19836	0.11681	0.16871	0.32153
0.47924	0.36431	0.27566	0.36216	0	0.13044	0.167	0.31948	0.41003	0.16301	0.074466	0.20514	0.32594	0.27405	0.3204	0.22128	0.39118	0.31877	0.34129	0.39192	0.13105	0.10649	0.21784	0.26745	0.44398	0.27172	0.32217	0.4307	0.39971	0.26745	0.32137	0.25169	0.2374	0.35478	0.48023	0.29173	0.28454	0.39786	0.3413	0.22585	0.2646	0.28334	0.095624	0.22831	0.36322	0.32011	0.42105	0.20771	0.12154	0.19766
0.36759	0.34857	0.25791	0.31828	0	0.13203	0.22528	0.23588	0.34259	0.15769	0.053231	0.32151	0.31668	0.27794	0.28899	0.28897	0.40162	0.28824	0.38026	0.30267	0.20158	0.11112	0.2094	0.18192	0.71029	0.29515	0.33755	0.45929	0.37912	0.18192	0.23559	0.18918	0.16364	0.34062	0.63643	0.26164	0.31803	0.3261	0.33222	0.28737	0.17088	0.29492	0.1068	0.45672	0.31806	0.20883	0.49722	0.1416	0.1942	0.23506
0.23251	0.015971	0	0.0047082	0.66667	0	0	0.5	0.017556	0	0.019753	0	0	0	0.4	0	0.0092703	0	0.02239	0.22222	0	0	0.010986	0	0.10997	0.0017532	0.024179	0.14578	0.015971	0	0	0	0	0.017967	0.08079	0.13333	0	0.14286	0.07737	0.30612	0.0083595	0.040816	0	0	0.031921	0	0.0094536	0	0	0.002849
0.26373	0.37623	0.3012	0.37746	0	0.30883	0.63513	0.074826	0.31365	0.33948	0.18187	0.28708	0.37613	0.36542	0.26781	0.19558	0.30775	0.43313	0.31715	0.2715	0.28435	0.3281	0.23869	0.43997	0.22422	0.3832	0.29519	0.27893	0.33372	0.43997	0.29474	0.33644	0.32654	0.36142	0.29389	0.44974	0.35993	0.27179	0.3231	0.16783	0.33505	0.29778	0.16584	0.25491	0.47621	0.27735	0.34811	0.33638	0.18274	0.43165
0.39069	0.47341	0.28622	0.3724	0	0.3554	0.33653	0.1962	0.37003	0.26272	0.14083	0.34678	0.44856	0.32948	0.56964	0.31455	0.38583	0.3107	0.40143	0.32571	0.47232	0.41264	0.40976	0.40505	0.24067	0.29614	0.25339	0.3314	0.423	0.40505	0.41286	0.39195	0.27449	0.45123	0.31148	0.36531	0.37922	0.31871	0.2637	0.25525	0.4043	0.36587	0.1422	0.22918	0.4431	0.3578	0.35392	0.34044	0.39636	0.25578
0.28511	0.31634	0.21937	0.37224	0	0.48097	0.22593	0.14373	0.32592	0.26571	0.1919	0.39587	0.60535	0.46308	0.45154	0.17383	0.36408	0.3112	0.37474	0.38276	0.33307	0.52457	0.35815	0.35358	0.23724	0.2669	0.2194	0.25574	0.31177	0.35358	0.26397	0.39409	0.25229	0.31371	0.29192	0.2764	0.2564	0.32296	0.25741	0.1056	0.28339	0.19469	0.045538	0.23784	0.42638	0.25197	0.30386	0.21036	0.11196	0.20048
0.16921	0.2611	0.16822	0.21304	0	0.24599	0.13501	0.14388	0.18381	0.26724	0.31878	0.19059	0.24581	0.35334	0.2263	0.15367	0.21601	0.56408	0.21467	0.27082	0.30304	0.2608	0.24658	0.24518	0.15134	0.18595	0.17564	0.17303	0.2518	0.24518	0.1967	0.30078	0.10933	0.24528	0.16901	0.2537	0.11583	0.19732	0.17933	0.077598	0.19354	0.16048	0.041869	0.13437	0.25241	0.20258	0.19784	0.18374	0.061832	0.18997
0.37255	0.41425	0.32631	0.55576	0	0.27507	0.26554	0.26548	0.38481	0.34641	0.081968	0.32999	0.40678	0.35905	0.31835	0.38369	0.3994	0.38361	0.40121	0.34204	0.34915	0.30039	0.70255	0.32575	0.29818	0.30758	0.30213	0.33922	0.47229	0.32575	0.34846	0.33309	0.2338	0.40326	0.42003	0.34751	0.31183	0.33712	0.38277	0.23733	0.29151	0.57361	0.10696	0.24628	0.43428	0.39186	0.39723	0.28848	0.22474	0.264
0.38163	0.39277	0.2036	0.29592	0	0.25634	0.48693	0.12729	0.34761	0.17628	0.053233	0.44507	0.42853	0.42121	0.27231	0.27439	0.37229	0.24317	0.41522	0.23649	0.29891	0.20304	0.26329	0.20223	0.31459	0.39084	0.30951	0.36183	0.37204	0.20223	0.29592	0.26128	0.30151	0.3838	0.36264	0.34017	0.5403	0.25961	0.3004	0.28722	0.20357	0.3205	0.057538	0.3028	0.38457	0.19258	0.42783	0.17407	0.30256	0.39689
0.22282	0.39086	0.24409	0.26145	0	0.11705	0.11676	0.076156	0.31397	0.11444	0.08004	0.15399	0.29393	0.13665	0.15097	0.085933	0.30574	0.22397	0.28275	0.22199	0.10492	0.10397	0.22926	0.29877	0.21993	0.23971	0.22772	0.22949	0.3502	0.29877	0.27756	0.18014	0.10661	0.38166	0.24693	0.21558	0.11983	0.48675	0.36331	0.087658	0.32114	0.21721	0.070724	0.19273	0.38078	0.21738	0.32885	0.20364	0.079132	0.20678
0.41688	0.34223	0.22026	0.25995	0	0.32078	0.47777	0.25434	0.26839	0.60372	0.068983	0.2839	0.28067	0.30927	0.25474	0.30996	0.28088	0.24681	0.2822	0.18189	0.39969	0.19448	0.25214	0.32742	0.19022	0.20425	0.22261	0.26679	0.34877	0.32742	0.35213	0.47991	0.41295	0.34795	0.24445	0.3089	0.40008	0.21762	0.19819	0.20771	0.25074	0.30156	0.36241	0.18525	0.32187	0.34162	0.26911	0.23801	0.3924	0.19965
0.09047	0.22788	0.48068	0.15733	0	0.030366	0.088398	0.045513	0.16083	0.093162	0.031246	0.066932	0.13829	0.068283	0.067488	0.22348	0.12021	0.2236	0.10958	0.12954	0.049183	0.04293	0.049729	0.28991	0.082112	0.10537	0.19174	0.10166	0.20306	0.28991	0.15847	0.26457	0.16727	0.22691	0.10322	0.14864	0.10388	0.12515	0.11471	0.029642	0.23641	0.12934	0.10256	0.1273	0.18774	0.18726	0.12986	0.23852	0.049788	0.11425
0.36045	0.41871	0.24675	0.62205	0	0.30128	0.28864	0.13339	0.41971	0.28036	0.06999	0.35727	0.38141	0.35235	0.33123	0.24202	0.4721	0.31619	0.36144	0.37548	0.35919	0.27992	0.67255	0.27263	0.3593	0.27464	0.3615	0.49555	0.41075	0.27263	0.36339	0.31909	0.24573	0.42322	0.54267	0.30205	0.33735	0.36083	0.28794	0.25765	0.23968	0.30678	0.16472	0.25432	0.37241	0.22707	0.40413	0.26812	0.23777	0.26864
0.33205	0.45543	0.34562	0.40917	0	0.21076	0.1945	0.17965	0.42531	0.17473	0.19077	0.36021	0.43037	0.2354	0.28772	0.21656	0.72377	0.37686	0.37648	0.34382	0.19501	0.17982	0.332	0.34666	0.32658	0.27325	0.32731	0.32514	0.45495	0.34666	0.40834	0.33	0.1618	0.46085	0.52219	0.30324	0.21705	0.32512	0.30576	0.20385	0.35248	0.28226	0.060329	0.42091	0.46528	0.34539	0.43496	0.31541	0.18196	0.27011
0.4633	0.4931	0.36916	0.54415	0	0.26714	0.2829	0.25618	0.62025	0.24495	0.11618	0.41144	0.48572	0.35272	0.32405	0.29716	0.51363	0.40412	0.68683	0.3918	0.29144	0.25605	0.54987	0.34415	0.55346	0.39286	0.39448	0.52925	0.51029	0.34415	0.44907	0.34141	0.28847	0.48925	0.54003	0.38097	0.3838	0.42643	0.38909	0.28209	0.36483	0.41436	0.11739	0.35182	0.70239	0.41407	0.52154	0.3134	0.23638	0.349
0.38376	0.38213	0.40408	0.32878	0	0.10518	0.12632	0.42155	0.38904	0.1791	0.14687	0.22972	0.31291	0.20149	0.33276	0.30329	0.36789	0.52489	0.3851	0.39842	0.10681	0.096475	0.21365	0.25304	0.38625	0.34313	0.37481	0.39049	0.41525	0.25304	0.30603	0.24679	0.12948	0.36372	0.39798	0.33457	0.14419	0.40384	0.36013	0.24407	0.26991	0.30201	0.070391	0.2389	0.39564	0.37523	0.4033	0.23281	0.091041	0.23157
0.24201	0.21724	0.12566	0.19758	0	0.23787	0.29191	0.10248	0.16148	0.086985	0.066231	0.4426	0.23235	0.16909	0.20288	0.23933	0.31212	0.23214	0.22162	0.16	0.28227	0.33582	0.24449	0.13179	0.15557	0.19679	0.36592	0.4861	0.2153	0.13179	0.2098	0.19566	0.12464	0.22942	0.34866	0.21688	0.29733	0.1417	0.17459	0.83313	0.1134	0.22854	0.036084	0.26097	0.20092	0.13558	0.24492	0.2323	0.32564	0.29474
0.4139	0.44337	0.28959	0.39189	0	0.21216	0.38322	0.24071	0.44016	0.27017	0.12757	0.50532	0.44363	0.42987	0.29467	0.41419	0.44441	0.41753	0.53643	0.31321	0.30293	0.19996	0.33297	0.24167	0.51402	0.39909	0.38454	0.42972	0.488	0.24167	0.31231	0.2479	0.22902	0.42655	0.50001	0.61979	0.43363	0.37793	0.36674	0.3474	0.25083	0.42931	0.18166	0.42336	0.46867	0.30571	0.50796	0.22978	0.27966	0.36423
0.39456	0.40731	0.26938	0.31203	0	0.094534	0.47811	0.26085	0.29678	0.29796	0.17214	0.4058	0.40259	0.28082	0.35047	0.53271	0.3527	0.36181	0.36157	0.28563	0.3228	0.18122	0.2443	0.29069	0.28693	0.26925	0.33137	0.30154	0.48189	0.29069	0.34553	0.3407	0.1757	0.39342	0.35398	0.35533	0.33336	0.28909	0.26185	0.30541	0.30567	0.3912	0.37316	0.29486	0.31828	0.38378	0.33731	0.33024	0.39319	0.27196
0.4163	0.50772	0.32302	0.42559	0	0.19866	0.26634	0.16885	0.64335	0.18144	0.14602	0.4633	0.49895	0.26856	0.31351	0.27631	0.67673	0.37687	0.66424	0.4194	0.24995	0.18383	0.34508	0.31426	0.54845	0.41536	0.43308	0.43082	0.47262	0.31426	0.39271	0.28519	0.1683	0.47587	0.61855	0.35502	0.31718	0.39897	0.40419	0.30371	0.31732	0.41382	0.10959	0.4682	0.61337	0.29767	0.54414	0.28139	0.25657	0.35527
0.24966	0.41364	0.27534	0.2488	0	0.16431	0.12938	0.082406	0.28995	0.18276	0.17831	0.12643	0.30847	0.16116	0.15662	0.083461	0.31287	0.23248	0.27728	0.20349	0.15698	0.13157	0.28436	0.4079	0.20302	0.17167	0.17557	0.22778	0.37564	0.4079	0.45807	0.26434	0.13737	0.41725	0.2162	0.26051	0.11754	0.20285	0.20775	0.087784	0.50019	0.21632	0.081689	0.12814	0.39278	0.32933	0.28254	0.2981	0.10154	0.15595
0.31472	0.3624	0.26935	0.3655	0	0.14247	0.19129	0.1938	0.47524	0.16266	0.11159	0.22827	0.33827	0.32183	0.20479	0.21171	0.39697	0.32641	0.35161	0.29605	0.13779	0.11501	0.21972	0.26341	0.40492	0.2868	0.33149	0.35927	0.3978	0.26341	0.32407	0.25097	0.1995	0.35278	0.44034	0.26608	0.28917	0.32303	0.30196	0.13232	0.26543	0.27921	0.088186	0.24579	0.37133	0.31412	0.43198	0.20568	0.12704	0.21321
0.46441	0.53492	0.32587	0.3524	0	0.23742	0.43178	0.13913	0.33211	0.21754	0.1309	0.51177	0.53241	0.24549	0.38719	0.39334	0.39591	0.32971	0.41064	0.29201	0.52607	0.26282	0.32201	0.75172	0.22744	0.41888	0.33451	0.3262	0.48736	0.75172	0.4915	0.42656	0.28431	0.53688	0.32337	0.33632	0.48257	0.27639	0.27779	0.36485	0.37758	0.45487	0.092145	0.34106	0.40669	0.3354	0.40351	0.42572	0.58065	0.35267
0	0	0	0	0	0	0	0	0	0	0	0	0	0	0	0	0	0	0	0	0	0	0	0	0	0	0.16667	0	0	0	0	0	0	0	0	0	0	0	0	0	0	0	0	0	0	0	0	0	0	0
0.27482	0.47478	0.35338	0.32657	0	0.24901	0.21331	0.10258	0.32294	0.24659	0.16984	0.2417	0.37268	0.21853	0.29507	0.15813	0.33396	0.33345	0.2921	0.29497	0.31612	0.19515	0.27181	1	0.2055	0.33338	0.2748	0.26433	0.41859	1	0.444	0.44428	0.30768	0.46843	0.26269	0.32409	0.25804	0.26516	0.25882	0.12585	0.47596	0.30766	0.096504	0.23234	0.41482	0.36427	0.35026	0.504	0.21461	0.25017
0.3803	0.48249	0.3729	0.39748	0	0.29543	0.2539	0.16127	0.70613	0.2488	0.14747	0.3906	0.49815	0.36383	0.33326	0.184	0.44004	0.36744	0.69012	0.38027	0.23719	0.27685	0.37888	0.38007	0.49133	0.32965	0.29392	0.3742	0.46739	0.38007	0.42769	0.34383	0.24487	0.48261	0.42198	0.38837	0.29858	0.37572	0.32794	0.18856	0.41486	0.32548	0.10948	0.33638	0.94312	0.37556	0.43681	0.31562	0.16849	0.26659
0.2262	0.43485	0.32456	0.25271	0	0.12494	0.14489	0.11499	0.3479	0.21352	0.14322	0.12008	0.32206	0.15837	0.14823	0.10776	0.30211	0.23447	0.33418	0.21816	0.14978	0.13352	0.27321	0.41657	0.24395	0.17219	0.16869	0.22387	0.40066	0.41657	0.48333	0.27091	0.18328	0.44251	0.2188	0.28168	0.14033	0.22512	0.21537	0.074971	0.55865	0.22741	0.11252	0.13012	0.4819	0.39091	0.30432	0.33385	0.10937	0.14525
0.32599	0.40826	0.30368	0.34919	0	0.2184	0.21602	0.12534	0.58462	0.21333	0.15358	0.29793	0.40192	0.33379	0.24838	0.13581	0.38866	0.47166	0.63227	0.35518	0.18705	0.21907	0.29555	0.26531	0.62053	0.28247	0.30024	0.34468	0.39204	0.26531	0.31693	0.25414	0.17582	0.39722	0.36056	0.32444	0.21288	0.36989	0.32204	0.13125	0.28889	0.27571	0.14091	0.24481	0.71415	0.27439	0.50807	0.23141	0.096455	0.21694
0.2976	0.43627	0.38736	0.29116	0	0.19269	0.13355	0.26596	0.33331	0.22606	0.1467	0.29408	0.35636	0.26864	0.18806	0.28673	0.36159	0.60927	0.31026	0.27441	0.15159	0.13608	0.27711	0.3454	0.27843	0.25165	0.25897	0.27748	0.49134	0.3454	0.40322	0.27135	0.10409	0.43985	0.30814	0.36989	0.12673	0.25738	0.28975	0.15311	0.39542	0.32799	0.038131	0.26918	0.42075	0.40381	0.3644	0.36289	0.11513	0.25444
0.45505	0.48642	0.29833	0.35682	0	0.28156	0.26517	0.17713	0.36589	0.21215	0.23693	0.34996	0.45966	0.26507	0.3599	0.25186	0.40542	0.35878	0.40811	0.33675	0.38011	0.31562	0.36953	0.47305	0.29811	0.30781	0.26408	0.38028	0.46723	0.47305	0.49995	0.33797	0.15864	0.49596	0.31413	0.39643	0.25793	0.31176	0.29656	0.21778	0.4841	0.35106	0.065693	0.26398	0.46885	0.36746	0.36541	0.44564	0.30346	0.28453
0.32419	0.50043	0.3725	0.35397	0	0.22453	0.22205	0.19615	0.36281	0.26286	0.18724	0.24138	0.39182	0.28501	0.32087	0.19142	0.34807	0.36577	0.32496	0.34029	0.25886	0.19313	0.31745	0.82657	0.23334	0.34964	0.29151	0.29709	0.45002	0.82657	0.44517	0.43697	0.31542	0.48163	0.29131	0.39557	0.27261	0.31176	0.27808	0.14026	0.50373	0.3484	0.15517	0.2457	0.44661	0.42117	0.37435	0.4691	0.18564	0.25987
0.26794	0.55158	0.36571	0.29157	0	0.16548	0.2207	0.17032	0.34491	0.40762	0.21367	0.1528	0.33321	0.29389	0.246	0.14627	0.28976	0.32915	0.2974	0.32254	0.24125	0.19161	0.24674	0.51925	0.19565	0.25425	0.22282	0.27442	0.38972	0.51925	0.40244	0.34549	0.30619	0.42795	0.23809	0.37422	0.20334	0.29115	0.26677	0.073403	0.51925	0.32816	0.23631	0.14158	0.37376	0.37852	0.3298	0.33186	0.11602	0.22865
0.38375	0.4571	0.26555	0.33538	0	0.23028	0.6282	0.17408	0.33569	0.39606	0.15248	0.39356	0.41557	0.28118	0.40512	0.38671	0.36815	0.31513	0.40533	0.29307	0.49312	0.20242	0.33735	0.43985	0.23151	0.33191	0.32615	0.31589	0.41626	0.43985	0.4393	0.42134	0.26554	0.45609	0.31814	0.38524	0.43425	0.41056	0.25228	0.32463	0.34551	0.41197	0.48986	0.27863	0.37758	0.29743	0.37211	0.42837	0.54926	0.31012
0.26158	0.017967	0	0.0050704	0	0	0	0.66667	0.01848	0	0.02963	0	0	0	0.5	0	0.0096916	0	0.023989	0.25	0	0	0.013183	0	0.11376	0.0018993	0.02523	0.1562	0.017967	0	0	0	0	0.020534	0.08281	0.16	0	0.15385	0.080038	0.35714	0.012539	0.047619	0	0	0.035113	0	0.0096637	0	0	0.003256
0.39784	0.38353	0.2564	0.29292	0	0.1487	0.13124	0.36452	0.34075	0.13074	0.19087	0.29986	0.32907	0.18678	0.49959	0.11316	0.34609	0.27799	0.29126	0.88895	0.15216	0.088897	0.25888	0.27181	0.3775	0.24421	0.23111	0.38309	0.32307	0.27181	0.24711	0.19395	0.13581	0.34295	0.37871	0.33622	0.16931	0.38265	0.47518	0.32927	0.23786	0.24409	0.067941	0.26742	0.34819	0.21519	0.36663	0.28582	0.10328	0.23827
0.38906	0.43625	0.33837	0.43532	0	0.24356	0.39603	0.21492	0.44453	0.33515	0.13168	0.36512	0.44805	0.55238	0.30527	0.21699	0.41987	0.42357	0.47012	0.36431	0.31199	0.25099	0.32883	0.32283	0.40113	0.37021	0.37214	0.53664	0.41339	0.32283	0.34703	0.27667	0.27583	0.42049	0.44127	0.7555	0.38976	0.45066	0.35951	0.23995	0.31967	0.34404	0.27464	0.30418	0.48205	0.29126	0.49592	0.26871	0.1754	0.33387
0.31862	0.32817	0.25019	0.28768	0	0.44267	0.38366	0.10658	0.27312	0.25993	0.045486	0.42216	0.31816	0.43453	0.58738	0.34161	0.28258	0.22573	0.31889	0.26596	0.50444	0.42975	0.32211	0.29037	0.21465	0.25018	0.21547	0.3574	0.30031	0.29037	0.26727	0.39045	0.7283	0.33092	0.26691	0.22401	0.74755	0.2611	0.19401	0.25975	0.16978	0.25465	0.16901	0.26477	0.32211	0.26767	0.2513	0.20954	0.41148	0.24684
0.32792	0.29856	0.10131	0.1897	0	0.12498	0.53991	0.13831	0.15692	0.10659	0.037336	0.48883	0.28422	0.15218	0.30545	0.53878	0.25843	0.12459	0.32425	0.11197	0.71028	0.19047	0.24447	0.21461	0.11502	0.26689	0.19953	0.21244	0.29214	0.21461	0.37448	0.36794	0.17309	0.32464	0.22054	0.21952	0.59071	0.12747	0.12497	0.4634	0.15397	0.40166	0.1	0.29233	0.16738	0.16973	0.20268	0.23966	1	0.29627
0.45533	0.44651	0.42594	0.43808	0	0.23255	0.26672	0.20135	0.6232	0.31799	0.10698	0.32371	0.4353	0.32999	0.26667	0.27357	0.44698	0.48678	0.61793	0.42519	0.20243	0.21802	0.32063	0.31275	0.5145	0.41386	0.45269	0.39486	0.46485	0.31275	0.36744	0.32567	0.22148	0.43843	0.45298	0.35961	0.24998	0.50152	0.37473	0.16832	0.33033	0.35525	0.21412	0.28782	0.66478	0.3468	0.49323	0.26411	0.13577	0.26919
0.2344	0.31251	0.19532	0.26594	0	0.1487	0.43411	0.087454	0.24987	0.12833	0.17217	0.27836	0.28668	0.22614	0.20392	0.21269	0.29022	0.24919	0.29506	0.23874	0.21301	0.15412	0.1981	0.25728	0.20943	0.72009	0.35522	0.24726	0.2795	0.25728	0.2565	0.22934	0.16257	0.29472	0.25447	0.33936	0.277	0.25181	0.46114	0.18847	0.18495	0.23932	0.052702	0.38362	0.29135	0.15859	0.43962	0.1502	0.19476	0.94152
0.3941	0.47926	0.38045	0.39766	0	0.27588	0.27608	0.15886	0.65237	0.26141	0.12768	0.3244	0.47624	0.36264	0.29505	0.14578	0.42499	0.37571	0.70856	0.37976	0.21945	0.26962	0.37092	0.36929	0.51247	0.32264	0.35973	0.40088	0.45791	0.36929	0.42506	0.3255	0.247	0.47736	0.38332	0.39735	0.27872	0.41152	0.33648	0.1952	0.39586	0.34764	0.18906	0.27149	0.82866	0.36315	0.43335	0.31808	0.13883	0.24842
0.38285	0.49706	0.29572	0.41172	0	0.20363	0.27855	0.14306	0.43806	0.19866	0.17223	0.4401	0.56477	0.29046	0.33256	0.33519	0.45367	0.35126	0.60114	0.37325	0.26644	0.22299	0.31136	0.38736	0.33704	0.53592	0.36698	0.36886	0.428	0.38736	0.34577	0.28205	0.196	0.43624	0.40941	0.32659	0.33762	0.38101	0.3394	0.25433	0.299	0.38663	0.10788	0.34752	0.45507	0.25746	0.46541	0.25211	0.26332	0.32132
0.39606	0.38071	0.27536	0.35097	0	0.17294	0.19236	0.32061	0.40553	0.14748	0.12209	0.32176	0.3799	0.30359	0.34526	0.23647	0.62134	0.32955	0.3696	0.38098	0.15461	0.1338	0.25114	0.2459	0.62071	0.28228	0.32766	0.42501	0.41692	0.2459	0.32844	0.25804	0.17906	0.37286	0.73027	0.29983	0.28735	0.37617	0.36291	0.28257	0.26101	0.26529	0.05514	0.36865	0.40049	0.30609	0.44722	0.21578	0.1468	0.25643
0.42377	0.82853	0.34862	0.45687	0	0.25446	0.2911	0.21518	0.46235	0.22519	0.1435	0.43159	0.60761	0.34436	0.37838	0.27906	0.49165	0.3888	0.53748	0.41087	0.28613	0.25613	0.39603	0.3893	0.38046	0.39383	0.3609	0.42094	0.81306	0.3893	0.41616	0.35556	0.22869	0.8449	0.43765	0.37324	0.34394	0.41729	0.36378	0.27075	0.36717	0.38525	0.11777	0.34156	0.51565	0.35933	0.45047	0.30275	0.25743	0.31268
0.33205	0.45543	0.34562	0.40917	0	0.21076	0.1945	0.17965	0.42531	0.17473	0.19077	0.36021	0.43037	0.2354	0.28772	0.21656	0.72377	0.37686	0.37648	0.34382	0.19501	0.17982	0.332	0.34666	0.32658	0.27325	0.32731	0.32514	0.45495	0.34666	0.40834	0.33	0.1618	0.46085	0.52219	0.30324	0.21705	0.32512	0.30576	0.20385	0.35248	0.28226	0.060329	0.42091	0.46528	0.34539	0.43496	0.31541	0.18196	0.27011
0.21461	0.34558	0.21456	0.26629	0	0.088031	0.19459	0.10979	0.3097	0.21695	0.099107	0.17748	0.29993	0.18329	0.15004	0.10507	0.30744	0.27825	0.26858	0.2604	0.090076	0.094711	0.17798	0.2132	0.38912	0.19137	0.22139	0.25506	0.29877	0.2132	0.25906	0.14516	0.10712	0.30945	0.26446	0.26584	0.11583	0.26715	0.24856	0.068423	0.24473	0.22599	0.22583	0.15696	0.345	0.19617	0.44207	0.15034	0.055834	0.14716
0.41831	0.48337	0.33228	0.46282	0	0.21557	0.31412	0.18588	0.49307	0.20453	0.13103	0.4313	0.44286	0.27789	0.33778	0.34647	0.81946	0.38844	0.5008	0.38136	0.3076	0.21372	0.35284	0.33517	0.40541	0.39912	0.44127	0.52058	0.46567	0.33517	0.43993	0.34606	0.28378	0.4725	0.49767	0.36263	0.44192	0.3898	0.36324	0.36406	0.32429	0.41372	0.10829	0.42303	0.46143	0.31253	0.6898	0.30651	0.32107	0.38534
0.1523	0.1573	0.10127	0.16794	0	0.31078	0.72123	0.062583	0.14959	0.20615	0.051966	0.21813	0.19549	0.3431	0.17188	0.14698	0.15569	0.14995	0.17378	0.13486	0.29351	0.30956	0.16536	0.15886	0.11439	0.26034	0.18738	0.16522	0.15819	0.15886	0.14123	0.24714	0.32277	0.16476	0.1446	0.27425	0.36639	0.13942	0.15462	0.15344	0.10412	0.13801	0.051643	0.1279	0.17685	0.11749	0.16944	0.12797	0.21973	0.35125
0.35735	0.31555	0.18943	0.2367	0	0.087721	0.56896	0.29306	0.22007	0.35856	0.064024	0.33228	0.29991	0.28227	0.22782	0.61764	0.25031	0.25056	0.2995	0.13353	0.39106	0.12905	0.21821	0.1813	0.21325	0.21706	0.26437	0.2469	0.42661	0.1813	0.29203	0.3599	0.18678	0.32018	0.28205	0.31392	0.37155	0.23444	0.16571	0.30184	0.19065	0.35882	0.47888	0.2058	0.22255	0.32811	0.23494	0.19054	0.48823	0.22988
0.42201	0.35875	0.20351	0.33564	0	0.38257	0.3179	0.12257	0.30512	0.21924	0.31321	0.36409	0.39427	0.34708	0.63234	0.24993	0.34664	0.30977	0.33073	0.34208	0.43003	0.3697	0.3121	0.39874	0.24368	0.2754	0.26066	0.36139	0.32472	0.39874	0.32775	0.43868	0.36949	0.35275	0.27618	0.25787	0.45096	0.29661	0.23741	0.21676	0.25258	0.30689	0.087701	0.25415	0.34125	0.27358	0.32427	0.34332	0.34529	0.26274
0.386	0.36177	0.25259	0.39166	0	0.20366	0.2338	0.20356	0.3183	0.31001	0.30241	0.21555	0.30522	0.46756	0.21133	0.21153	0.29953	0.33475	0.25691	0.27344	0.14285	0.2082	0.21314	0.35885	0.20548	0.22795	0.23692	0.25065	0.35201	0.35885	0.35773	0.36422	0.14033	0.34755	0.2677	0.27855	0.1221	0.28313	0.22588	0.094889	0.39917	0.26444	0.25777	0.19297	0.36055	0.31827	0.27985	0.25721	0.094726	0.19923
0.16447	0.32963	0.23288	0.18391	0	0.21577	0.15126	0.18619	0.22323	0.17666	0.095282	0.15004	0.22888	0.1701	0.19062	0.11462	0.22532	0.19755	0.21996	0.18703	0.16722	0.12377	0.18777	0.33904	0.16842	0.1514	0.15173	0.17596	0.3019	0.33904	0.30688	0.27996	0.25812	0.32977	0.17711	0.19912	0.21863	0.20626	0.15843	0.083425	0.30569	0.17405	0.088973	0.14377	0.28277	0.2849	0.2582	0.31109	0.14211	0.11488
0.41334	0.44049	0.26615	0.3549	0	0.16024	0.44207	0.13332	0.37013	0.2021	0.15282	0.38785	0.42381	0.32715	0.27342	0.31901	0.3827	0.3174	0.40757	0.29961	0.28027	0.18184	0.26968	0.28596	0.273	0.72033	0.42046	0.33518	0.40256	0.28596	0.32057	0.30014	0.21676	0.41657	0.38823	0.38243	0.36846	0.42062	0.50089	0.27166	0.2568	0.36761	0.13086	0.4271	0.36919	0.24294	0.53854	0.21221	0.27954	0.85026
0.31445	0.39545	0.29723	0.38046	0	0.22926	0.32357	0.17348	0.41242	0.15568	0.13681	0.36658	0.38752	0.34824	0.27651	0.21398	0.65337	0.34132	0.37833	0.31476	0.20268	0.17408	0.28056	0.28016	0.37905	0.3527	0.37659	0.36213	0.39509	0.28016	0.33065	0.29916	0.24126	0.39603	0.5463	0.29613	0.35725	0.39209	0.34207	0.2172	0.26242	0.26671	0.061043	0.41448	0.42866	0.30748	0.46159	0.24915	0.18723	0.34792
0.088752	0.18051	0.19466	0.1206	0	0.34097	0.1569	0.065137	0.15276	0.13285	0.063485	0.24914	0.13917	0.10379	0.099377	0.16453	0.15268	0.16512	0.11644	0.14698	0.075474	0.073138	0.19476	0.17199	0.11697	0.12329	0.13201	0.14134	0.14331	0.17199	0.12242	0.27871	0.23291	0.15462	0.15513	0.16878	0.14946	0.14786	0.10208	0.15193	0.16924	0.096072	0.14242	0.20812	0.17788	0.13375	0.15085	0.31595	0.074912	0.19107
0.176	0.2786	0.17149	0.30619	0	0.25365	0.098152	0.081355	0.21889	0.16336	0.38953	0.21976	0.28577	0.11269	0.17082	0.068956	0.26293	0.25849	0.20854	0.20451	0.16212	0.23402	0.20061	0.41625	0.16051	0.19282	0.14133	0.18368	0.24535	0.41625	0.30435	0.14029	0.093768	0.27083	0.19471	0.23758	0.085409	0.16416	0.18185	0.067776	0.43147	0.16697	0.055307	0.1974	0.32116	0.20785	0.23178	0.21496	0.087386	0.19646
0.29813	0.5429	0.41797	0.32606	0	0.20859	0.25809	0.21545	0.44353	0.41399	0.19786	0.19276	0.38021	0.3746	0.30599	0.21066	0.32913	0.35772	0.34547	0.40783	0.23543	0.19269	0.28251	0.46759	0.23253	0.2797	0.25092	0.30693	0.43411	0.46759	0.41174	0.45311	0.38866	0.46558	0.28408	0.38705	0.30528	0.3558	0.29506	0.097449	0.44905	0.38134	0.24724	0.19525	0.41059	0.46692	0.37218	0.38996	0.13952	0.23711
0.38781	0.43605	0.30991	0.42893	0	0.17135	0.23176	0.19984	0.45143	0.18944	0.12641	0.33103	0.42648	0.24685	0.3253	0.26466	0.70181	0.38143	0.49702	0.36859	0.23529	0.16337	0.30694	0.35072	0.4106	0.4616	0.44495	0.41796	0.44783	0.35072	0.39352	0.30965	0.18116	0.42485	0.51456	0.32981	0.27783	0.40215	0.41837	0.26247	0.31063	0.46643	0.087564	0.35765	0.39431	0.31827	0.66601	0.2818	0.22549	0.31767
0.36174	0.42229	0.29636	0.35631	0	0.13696	0.26238	0.1801	0.38969	0.21784	0.12409	0.33715	0.39239	0.20786	0.22889	0.27985	0.43343	0.37117	0.4177	0.29455	0.20276	0.16479	0.27058	0.29855	0.36137	0.34026	0.57565	0.51741	0.44608	0.29855	0.33709	0.23188	0.14244	0.40882	0.50476	0.34408	0.23951	0.35959	0.43157	0.42629	0.30831	0.42785	0.18301	0.2992	0.39142	0.29254	0.48978	0.25731	0.20217	0.31619
0.38676	0.40529	0.27083	0.60262	0	0.17393	0.3212	0.16806	0.57281	0.20258	0.12394	0.28712	0.37059	0.26295	0.27523	0.24379	0.46464	0.32821	0.38565	0.32635	0.23552	0.18119	0.27287	0.27517	0.34669	0.57371	0.58195	0.39446	0.39658	0.27517	0.43293	0.28271	0.16461	0.39786	0.41477	0.33083	0.26371	0.36832	0.55417	0.20963	0.25018	0.30847	0.12013	0.37048	0.37291	0.2564	0.56611	0.22991	0.20263	0.60432
0.25653	0.4264	0.36006	0.27615	0	0.25369	0.1485	0.16777	0.32698	0.19395	0.10071	0.19141	0.29848	0.2427	0.23965	0.12449	0.30663	0.31417	0.29233	0.26009	0.1631	0.24089	0.26407	0.42599	0.21272	0.21306	0.21505	0.2505	0.38938	0.42599	0.3494	0.32134	0.30654	0.4247	0.23995	0.29323	0.25558	0.26942	0.27111	0.11316	0.38534	0.28179	0.093742	0.186	0.39922	0.64175	0.32416	0.3601	0.12615	0.15134
0.35164	0.41124	0.24903	0.31792	0	0.13183	0.21483	0.14997	0.38383	0.17291	0.088776	0.29644	0.41675	0.19781	0.23824	0.24633	0.40249	0.28553	0.525	0.25402	0.22628	0.14595	0.27707	0.2423	0.27418	0.4578	0.45709	0.33493	0.38451	0.2423	0.32281	0.21906	0.11546	0.3886	0.35566	0.30414	0.24687	0.4478	0.51618	0.23935	0.2652	0.52483	0.08164	0.28982	0.35717	0.24123	0.41924	0.21551	0.23245	0.27091
0.35258	0.41872	0.31373	0.35804	0	0.19057	0.33473	0.25569	0.37887	0.28753	0.13379	0.28339	0.40526	0.33278	0.29048	0.22623	0.38275	0.39219	0.39127	0.32567	0.24847	0.22447	0.27799	0.32186	0.30174	0.32133	0.31806	0.35156	0.39583	0.32186	0.31933	0.28559	0.1777	0.40168	0.35562	0.85868	0.23361	0.34157	0.33484	0.25213	0.32521	0.34433	0.14541	0.23953	0.44008	0.30936	0.3973	0.29951	0.17538	0.30617
0.38633	0.46725	0.35599	0.42767	0	0.21449	0.20818	0.16043	0.61993	0.21355	0.13218	0.31463	0.43411	0.28533	0.29237	0.17566	0.6948	0.3789	0.60257	0.36316	0.21597	0.23146	0.34795	0.32241	0.48308	0.34163	0.49036	0.39685	0.42169	0.32241	0.37085	0.28554	0.18787	0.42612	0.47544	0.36417	0.23341	0.38331	0.48389	0.20538	0.34172	0.33939	0.093487	0.3552	0.65528	0.3257	0.58168	0.2763	0.15562	0.26633
0.45073	0.39931	0.24878	0.41888	0	0.20796	0.25362	0.29583	0.43202	0.13993	0.24918	0.41153	0.44282	0.2667	0.47527	0.3018	0.47025	0.32251	0.4871	0.56554	0.25446	0.19983	0.28839	0.26757	0.38154	0.34054	0.38805	0.47473	0.39272	0.26757	0.35551	0.33917	0.17011	0.40105	0.46305	0.29796	0.32922	0.50994	0.32867	0.41215	0.2327	0.34899	0.063154	0.36828	0.41138	0.24065	0.43787	0.24808	0.27959	0.28037
0.30056	0.36022	0.23066	0.31739	0	0.14139	0.38676	0.19404	0.33157	0.24243	0.14754	0.26497	0.30941	0.25864	0.2201	0.33121	0.32301	0.33969	0.34332	0.26239	0.20726	0.1601	0.22745	0.28372	0.27693	0.68961	0.38909	0.29421	0.4084	0.28372	0.27706	0.2419	0.15496	0.34246	0.31143	0.34905	0.25033	0.29202	0.56577	0.20297	0.21713	0.49881	0.073075	0.36617	0.35986	0.30754	0.515	0.20712	0.18199	0.83695
0.38417	0.4167	0.32077	0.64218	0	0.29337	0.31078	0.17949	0.65865	0.27096	0.10116	0.37776	0.44114	0.47611	0.3298	0.22412	0.49717	0.38763	0.44716	0.40099	0.27624	0.25805	0.3337	0.35266	0.41699	0.43903	0.55138	0.41611	0.40243	0.35266	0.32583	0.29436	0.28507	0.4017	0.50055	0.55879	0.38571	0.43155	0.38673	0.22915	0.27247	0.32895	0.13996	0.35518	0.44773	0.28255	0.51386	0.25837	0.16796	0.32691
0.297	0.50012	0.28957	0.30279	0	0.23206	0.28628	0.12104	0.35492	0.29372	0.09938	0.23069	0.3282	0.27809	0.21834	0.16747	0.31707	0.26748	0.32727	0.261	0.16336	0.15361	0.25771	0.3751	0.36651	0.24434	0.25832	0.47752	0.47523	0.3751	0.33262	0.2812	0.3342	0.50306	0.35803	0.28531	0.3251	0.27597	0.25092	0.11976	0.38008	0.28399	0.26507	0.20013	0.42741	0.28489	0.3476	0.24713	0.12831	0.18463
0.40187	0.54674	0.31733	0.37148	0	0.21852	0.38038	0.1642	0.40661	0.20288	0.18222	0.45946	0.50666	0.27654	0.5105	0.46862	0.45044	0.36347	0.48433	0.35034	0.39251	0.18874	0.31088	0.40137	0.28836	0.38304	0.33049	0.3809	0.49354	0.40137	0.44306	0.39261	0.33955	0.52833	0.38217	0.35165	0.56673	0.33254	0.30283	0.35739	0.35913	0.46626	0.14977	0.34461	0.44026	0.3461	0.44861	0.36965	0.48723	0.33246
0.27482	0.47478	0.35338	0.32657	0	0.24901	0.21331	0.10258	0.32294	0.24659	0.16984	0.2417	0.37268	0.21853	0.29507	0.15813	0.33396	0.33345	0.2921	0.29497	0.31612	0.19515	0.27181	1	0.2055	0.33338	0.2748	0.26433	0.41859	1	0.444	0.44428	0.30768	0.46843	0.26269	0.32409	0.25804	0.26516	0.25882	0.12585	0.47596	0.30766	0.096504	0.23234	0.41482	0.36427	0.35026	0.504	0.21461	0.25017
0.36208	0.4235	0.25422	0.34847	0	0.13533	0.37174	0.16124	0.37188	0.1574	0.12587	0.36258	0.39214	0.24681	0.24591	0.30731	0.41934	0.29097	0.44107	0.29301	0.26203	0.14058	0.2816	0.28598	0.31719	0.67142	0.42362	0.34742	0.41374	0.28598	0.35394	0.28186	0.15407	0.41651	0.39048	0.36102	0.32705	0.32284	0.51349	0.28319	0.27803	0.36496	0.091093	0.41265	0.38713	0.24181	0.54985	0.21775	0.28908	0.71391
0.32846	0.43359	0.33787	0.34025	0	0.29133	0.29214	0.19914	0.45253	0.28868	0.17582	0.34693	0.39926	0.29107	0.35894	0.25676	0.38947	0.34274	0.32678	0.30265	0.27332	0.25251	0.34682	0.45188	0.24582	0.26449	0.2579	0.29585	0.4114	0.45188	0.41812	0.42617	0.22626	0.42913	0.36511	0.38155	0.25968	0.28869	0.27453	0.21365	0.45559	0.3201	0.13887	0.29588	0.6113	0.37154	0.36415	0.43015	0.26492	0.23977
0.26556	0.34219	0.33457	0.34913	0	0.20679	0.34432	0.097355	0.36274	0.20434	0.11759	0.33094	0.47839	0.43413	0.22553	0.20753	0.36702	0.33897	0.37956	0.28826	0.25872	0.19669	0.24336	0.24558	0.31659	0.6508	0.42122	0.33194	0.30839	0.24558	0.23877	0.22381	0.23557	0.31567	0.3524	0.3457	0.36864	0.32535	0.48862	0.17222	0.20212	0.25962	0.056658	0.3916	0.38464	0.19302	0.51317	0.15067	0.15032	0.73767
0.33614	0.31523	0.099888	0.24159	0	0.09545	0.42111	0.12918	0.17533	0.09405	0.67911	0.46611	0.31692	0.15333	0.35242	0.44364	0.27497	0.21398	0.35217	0.18765	0.48568	0.15445	0.22082	0.19969	0.14871	0.30116	0.23223	0.34116	0.2975	0.19969	0.34036	0.27477	0.13304	0.32661	0.23536	0.23085	0.48315	0.14642	0.16294	0.41634	0.19591	0.39788	0.086827	0.30243	0.20544	0.15545	0.23043	0.20787	0.67911	0.3325
0.43048	0.4284	0.2483	0.28213	0	0.15203	0.19945	0.37179	0.37455	0.18054	0.077802	0.22877	0.30822	0.30632	0.35845	0.21474	0.32366	0.30375	0.35724	0.38678	0.13292	0.11335	0.2004	0.22536	0.66679	0.27897	0.2923	0.53576	0.42664	0.22536	0.27829	0.22199	0.19722	0.37897	0.61293	0.31242	0.28566	0.39796	0.434	0.28159	0.24103	0.28413	0.11061	0.22217	0.36351	0.27296	0.39759	0.16382	0.11337	0.21293
0.13229	0.15434	0.061732	0.13788	0	0.036384	0.06047	0.057967	0.11025	0.068972	1	0.11513	0.15077	0.07489	0.18283	0.04862	0.15277	0.19209	0.13325	0.16491	0.03649	0.082404	0.071892	0.16984	0.10046	0.12712	0.10068	0.23055	0.1342	0.16984	0.14783	0.08844	0.052929	0.14435	0.10744	0.16228	0.042504	0.097925	0.11196	0.055315	0.21688	0.11373	0.06048	0.098791	0.15729	0.092996	0.14228	0.14429	0.037336	0.15445
0.44516	0.43612	0.29576	0.33387	0	0.21608	0.29894	0.21227	0.34904	0.31923	0.10921	0.2897	0.36435	0.26548	0.27085	0.25039	0.37356	0.32853	0.35712	0.25698	0.26679	0.21248	0.30515	0.30142	0.27168	0.25538	0.47935	0.3418	0.41925	0.30142	0.3597	0.31756	0.21373	0.42514	0.32293	0.35504	0.28028	0.29018	0.44054	0.20617	0.34108	0.32014	0.1634	0.24851	0.40174	0.32616	0.37097	0.24459	0.22586	0.23518
0.52485	0.53869	0.38016	0.43489	0	0.25666	0.33206	0.1974	0.66657	0.25683	0.13593	0.46414	0.54318	0.46031	0.3284	0.3203	0.47994	0.38938	0.81196	0.3637	0.30336	0.26866	0.389	0.34983	0.52786	0.40821	0.3555	0.41743	0.53157	0.34983	0.47031	0.36908	0.2282	0.54116	0.44954	0.42496	0.39456	0.41995	0.34512	0.30119	0.40201	0.46245	0.15649	0.36383	0.82154	0.37184	0.47056	0.33234	0.30323	0.31173
0.40347	0.5072	0.40809	0.41521	0	0.30628	0.247	0.15503	0.66532	0.24375	0.14032	0.36423	0.49921	0.3748	0.33379	0.15242	0.43249	0.39032	0.72714	0.39499	0.24355	0.29333	0.37914	0.516	0.51252	0.39851	0.33678	0.38329	0.48336	0.516	0.45384	0.36231	0.2607	0.50627	0.37764	0.40427	0.29285	0.39948	0.3473	0.16868	0.42891	0.35419	0.10986	0.31359	0.88287	0.39141	0.4599	0.35463	0.15025	0.28173
0.19316	0.20892	0.32992	0.14337	0	0.2077	0.064587	0.28997	0.17095	0.25053	0.072691	0.19728	0.16583	0.22603	0.057877	0.30068	0.19575	0.50613	0.12723	0.11342	0.045048	0.092751	0.16485	0.070981	0.1422	0.10572	0.14902	0.14525	0.29444	0.070981	0.16858	0.20662	0.040777	0.20546	0.18149	0.20733	0.051476	0.12236	0.14975	0.12729	0.16163	0.21529	0.021697	0.17043	0.19202	0.33483	0.18404	0.16679	0.043289	0.14038
0.46435	0.41776	0.25762	0.33987	0.22222	0.15812	0.30567	0.32073	0.47293	0.21839	0.1093	0.3243	0.49102	0.21772	0.40799	0.21803	0.3904	0.29451	0.45676	0.40109	0.22307	0.14319	0.27067	0.26398	0.41143	0.30122	0.3231	0.39781	0.39241	0.26398	0.34426	0.20152	0.12592	0.40714	0.4226	0.36206	0.2337	0.4163	0.39353	0.36934	0.27678	0.32483	0.20942	0.27503	0.44154	0.22953	0.41765	0.22536	0.21615	0.23985
0.25323	0.35506	0.26632	0.38616	0	0.45445	0.23521	0.099646	0.36683	0.27777	0.092063	0.2932	0.3826	0.38254	0.3878	0.2181	0.32257	0.31655	0.32477	0.52126	0.30678	0.46065	0.32606	0.39605	0.19705	0.25856	0.31089	0.24167	0.32998	0.39605	0.34897	0.60658	0.34843	0.35432	0.26615	0.22048	0.31506	0.44328	0.21965	0.11373	0.21832	0.24313	0.1054	0.16421	0.37016	0.273	0.2888	0.28701	0.14211	0.19491
0.306	0.38906	0.28531	0.34682	0	0.22858	0.40878	0.1152	0.39522	0.20484	0.13418	0.3301	0.35286	0.48374	0.28969	0.20073	0.34382	0.31811	0.42738	0.32847	0.1724	0.20269	0.22816	0.26981	0.32244	0.3581	0.33749	0.32959	0.34715	0.26981	0.25526	0.29756	0.31317	0.35797	0.39171	0.37134	0.41912	0.39942	0.32921	0.15592	0.26175	0.2757	0.13332	0.30845	0.4107	0.25797	0.39933	0.2589	0.12802	0.35632
0.091343	0.11395	0.07506	0.077719	0	0.015603	0.15473	0.30471	0.078495	0.070451	0.038157	0.11788	0.086058	0.040165	0.10248	0.16795	0.086192	0.071276	0.10563	0.059631	0.17657	0.023728	0.077298	0.10777	0.055809	0.078967	0.070709	0.075477	0.10529	0.10777	0.1324	0.11159	0.13792	0.11705	0.078886	0.060731	0.16885	0.20804	0.047444	0.11239	0.084749	0.11903	0.12139	0.07856	0.076706	0.32473	0.084955	0.1219	0.25683	0.079941
0.31633	0.28973	0.11879	0.2034	0	0.069352	0.38169	0.10781	0.17274	0.10642	0.21843	0.39601	0.25161	0.12813	0.23589	0.48493	0.25296	0.1707	0.29847	0.12614	0.38115	0.10613	0.19425	0.14568	0.1289	0.24726	0.2282	0.26388	0.25842	0.14568	0.25057	0.23084	0.20264	0.27994	0.22552	0.18351	0.4712	0.15566	0.13268	0.36534	0.13178	0.32389	0.17253	0.25215	0.1613	0.16249	0.21079	0.1608	0.53559	0.25458
0.37499	0.47456	0.29096	0.37079	0	0.15114	0.2824	0.1524	0.45829	0.17998	0.11474	0.3651	0.41101	0.21767	0.29527	0.33165	0.43294	0.34161	0.44042	0.32192	0.29681	0.15671	0.30806	0.40261	0.2799	0.39646	0.3729	0.36768	0.45636	0.40261	0.37857	0.31326	0.22557	0.47045	0.39016	0.33838	0.37476	0.33483	0.30212	0.292	0.34719	0.42084	0.10234	0.32693	0.39227	0.28421	0.44424	0.28879	0.31771	0.31712
0.27025	0.26218	0.19728	0.29943	0	0.17039	0.342	0.22967	0.26735	0.59612	0.10565	0.17359	0.22986	0.3235	0.19293	0.22097	0.21488	0.29751	0.3452	0.222	0.25522	0.19608	0.24614	0.20901	0.17967	0.17612	0.28201	0.23974	0.27388	0.20901	0.18047	0.15235	0.17749	0.23928	0.22183	0.28545	0.16736	0.2746	0.19379	0.16369	0.16145	0.28861	0.38873	0.11125	0.26048	0.24599	0.22066	0.13028	0.081053	0.14043
0.44067	0.26173	0.10515	0.19794	0	0.092149	0.31554	0.41403	0.25726	0.10166	0.02641	0.36874	0.24858	0.16191	0.49474	0.41054	0.24184	0.12926	0.30487	0.30219	0.33469	0.11752	0.1889	0.11797	0.21213	0.23914	0.20749	0.32583	0.23263	0.11797	0.20808	0.18187	0.16103	0.24943	0.29178	0.2557	0.40835	0.28462	0.19294	0.5455	0.091752	0.30063	0.11127	0.23176	0.16559	0.1322	0.20651	0.11952	0.42209	0.23536
0.20728	0.39027	0.29306	0.27015	0	0.10084	0.14274	0.13179	0.33569	0.171	0.091504	0.15741	0.31247	0.14782	0.13714	0.23531	0.29763	0.24293	0.28457	0.23282	0.1208	0.10934	0.21675	0.30599	0.23196	0.36152	0.2029	0.24448	0.35298	0.30599	0.36324	0.23971	0.17897	0.37739	0.24211	0.27784	0.16168	0.25908	0.23981	0.079842	0.36871	0.21349	0.1108	0.14688	0.41147	0.2616	0.31759	0.25302	0.096027	0.2099
0.20728	0.39027	0.29306	0.27015	0	0.10084	0.14274	0.13179	0.33569	0.171	0.091504	0.15741	0.31247	0.14782	0.13714	0.23531	0.29763	0.24293	0.28457	0.23282	0.1208	0.10934	0.21675	0.30599	0.23196	0.36152	0.2029	0.24448	0.35298	0.30599	0.36324	0.23971	0.17897	0.37739	0.24211	0.27784	0.16168	0.25908	0.23981	0.079842	0.36871	0.21349	0.1108	0.14688	0.41147	0.2616	0.31759	0.25302	0.096027	0.2099
0.35126	0.41332	0.30666	0.39795	0	0.13732	0.20677	0.21994	0.48413	0.18008	0.19745	0.27637	0.39365	0.25166	0.27497	0.26033	0.44594	0.36321	0.37502	0.37615	0.18243	0.13297	0.27578	0.32743	0.38305	0.31951	0.37154	0.40492	0.44517	0.32743	0.37381	0.30405	0.17115	0.4064	0.48752	0.31694	0.22896	0.37589	0.33272	0.18582	0.31965	0.3437	0.098267	0.29242	0.46592	0.34751	0.44985	0.2724	0.17694	0.25719
0.2262	0.43485	0.32456	0.25271	0	0.12494	0.14489	0.11499	0.3479	0.21352	0.14322	0.12008	0.32206	0.15837	0.14823	0.10776	0.30211	0.23447	0.33418	0.21816	0.14978	0.13352	0.27321	0.41657	0.24395	0.17219	0.16869	0.22387	0.40066	0.41657	0.48333	0.27091	0.18328	0.44251	0.2188	0.28168	0.14033	0.22512	0.21537	0.074971	0.55865	0.22741	0.11252	0.13012	0.4819	0.39091	0.30432	0.33385	0.10937	0.14525
0.41137	0.46557	0.31443	0.34544	0	0.15667	0.34464	0.22731	0.39588	0.24964	0.1071	0.31331	0.41494	0.2561	0.26498	0.39608	0.41346	0.35199	0.45359	0.25472	0.26418	0.17998	0.31448	0.27513	0.35998	0.2918	0.50904	0.34372	0.51708	0.27513	0.39155	0.28748	0.15002	0.45854	0.38632	0.38072	0.2683	0.34108	0.43763	0.25157	0.34065	0.3621	0.22559	0.27212	0.44655	0.35679	0.41169	0.23541	0.26805	0.25952
0.45466	0.42231	0.38619	0.51469	0	0.21741	0.25989	0.1954	0.59992	0.2094	0.11681	0.36687	0.45299	0.31	0.35572	0.23195	0.70228	0.37778	0.5521	0.42395	0.23734	0.20851	0.31214	0.32956	0.58539	0.40496	0.51469	0.5277	0.41731	0.32956	0.36121	0.30663	0.22628	0.41711	0.61715	0.41833	0.31342	0.44494	0.47703	0.27366	0.29406	0.35943	0.11267	0.38003	0.50116	0.29236	0.72854	0.27398	0.20051	0.32004
0.4056	0.49213	0.3951	0.40486	0	0.29697	0.26034	0.17775	0.73721	0.25333	0.14339	0.38857	0.50328	0.37637	0.34136	0.18701	0.44754	0.3851	0.72382	0.39246	0.24209	0.28634	0.38851	0.38707	0.521	0.33562	0.30617	0.392	0.47804	0.38707	0.43966	0.36083	0.24527	0.49293	0.43224	0.40436	0.29403	0.39293	0.34592	0.20134	0.42611	0.357	0.11639	0.33469	0.96987	0.38652	0.4464	0.3469	0.17389	0.26879
0.45014	0.57171	0.32781	0.38914	0	0.28298	0.44381	0.2079	0.40302	0.28064	0.18684	0.54504	0.68132	0.27253	0.37769	0.45677	0.44727	0.36615	0.5276	0.33936	0.48536	0.24314	0.38799	0.46217	0.29762	0.41097	0.32653	0.35365	0.53437	0.46217	0.57436	0.37405	0.17399	0.57307	0.3887	0.42341	0.47136	0.31125	0.30173	0.41716	0.45449	0.52083	0.17111	0.41649	0.47274	0.34558	0.41768	0.41269	0.59635	0.37131
0.41222	0.416	0.3933	0.48705	0.047619	0.18545	0.22357	0.2036	0.48988	0.17536	0.13951	0.35879	0.41495	0.24737	0.33148	0.22945	0.76812	0.36193	0.43189	0.50396	0.2282	0.17453	0.3914	0.29735	0.46042	0.35739	0.42352	0.53632	0.40444	0.29735	0.36074	0.27848	0.19532	0.40499	0.64658	0.33532	0.28747	0.40616	0.52955	0.30181	0.2909	0.34543	0.081085	0.38521	0.40486	0.27509	0.67137	0.27453	0.208	0.30844
0.46018	0.3557	0.21412	0.30173	0	0.18931	0.22144	0.2702	0.37294	0.12659	0.13312	0.51452	0.3907	0.25808	0.38694	0.26871	0.41613	0.31539	0.41911	0.57229	0.2036	0.12882	0.26508	0.20747	0.68802	0.36227	0.34672	0.47202	0.36671	0.20747	0.25621	0.21131	0.15668	0.33345	0.66689	0.29291	0.3326	0.37367	0.51899	0.37135	0.19028	0.31468	0.053037	0.4574	0.35641	0.21513	0.49868	0.19307	0.21626	0.31089
0.34546	0.50589	0.30221	0.36575	0	0.14513	0.29531	0.27563	0.38551	0.22423	0.14783	0.29955	0.43416	0.22338	0.27421	0.287	0.41871	0.30461	0.39589	0.27335	0.35341	0.16834	0.32739	0.444	0.25651	0.27464	0.27716	0.33855	0.48365	0.444	1	0.43921	0.14602	0.51448	0.32381	0.33583	0.28341	0.27049	0.26803	0.23772	0.49759	0.36557	0.080027	0.24411	0.43983	0.4241	0.38218	0.39634	0.37448	0.28818
0.33815	0.41487	0.27109	0.56604	0	0.32716	0.29145	0.15776	0.34941	0.28694	0.12055	0.3506	0.4305	0.30865	0.38766	0.2276	0.41102	0.32998	0.39359	0.35668	0.45002	0.35604	0.8292	0.3862	0.24446	0.31314	0.27104	0.31846	0.38283	0.3862	0.39414	0.34032	0.21324	0.40943	0.38564	0.32511	0.28754	0.37748	0.28379	0.23686	0.32313	0.34384	0.081225	0.22586	0.4111	0.28032	0.37122	0.37017	0.28175	0.26768
0.23478	0.30962	0.28852	0.2322	0	0.26974	0.18164	0.20691	0.25453	0.25935	0.26614	0.24072	0.29515	0.41728	0.25025	0.22905	0.26267	0.54537	0.26806	0.30637	0.27177	0.24298	0.26269	0.24542	0.21211	0.20541	0.21495	0.23608	0.31261	0.24542	0.21164	0.36802	0.26148	0.29937	0.21719	0.28077	0.27117	0.23646	0.22884	0.093571	0.21891	0.1901	0.076644	0.17528	0.33004	0.27284	0.24626	0.17519	0.092447	0.20389
0.3855	0.47621	0.36312	0.39432	0	0.36274	0.27407	0.13095	0.64303	0.22235	0.1324	0.59463	0.46549	0.37931	0.31663	0.17593	0.48482	0.38794	0.69275	0.41356	0.2248	0.24059	0.3963	0.32935	0.65111	0.3817	0.34399	0.46292	0.4598	0.32935	0.36828	0.33325	0.27966	0.47593	0.51375	0.3684	0.35137	0.38487	0.36251	0.25106	0.32608	0.31205	0.1385	0.52526	0.78845	0.31119	0.51706	0.29451	0.17238	0.34749
0.2262	0.43485	0.32456	0.25271	0	0.12494	0.14489	0.11499	0.3479	0.21352	0.14322	0.12008	0.32206	0.15837	0.14823	0.10776	0.30211	0.23447	0.33418	0.21816	0.14978	0.13352	0.27321	0.41657	0.24395	0.17219	0.16869	0.22387	0.40066	0.41657	0.48333	0.27091	0.18328	0.44251	0.2188	0.28168	0.14033	0.22512	0.21537	0.074971	0.55865	0.22741	0.11252	0.13012	0.4819	0.39091	0.30432	0.33385	0.10937	0.14525
0.13229	0.15434	0.061732	0.13788	0	0.036384	0.06047	0.057967	0.11025	0.068972	1	0.11513	0.15077	0.07489	0.18283	0.04862	0.15277	0.19209	0.13325	0.16491	0.03649	0.082404	0.071892	0.16984	0.10046	0.12712	0.10068	0.23055	0.1342	0.16984	0.14783	0.08844	0.052929	0.14435	0.10744	0.16228	0.042504	0.097925	0.11196	0.055315	0.21688	0.11373	0.06048	0.098791	0.15729	0.092996	0.14228	0.14429	0.037336	0.15445
0.22582	0.1707	0.12938	0.31051	0	0.65288	0.26012	0.042663	0.22211	0.35205	0.082404	0.40347	0.32053	0.35942	0.31221	0.11751	0.27313	0.28424	0.26733	0.21484	0.45776	1	0.40605	0.19515	0.13909	0.20933	0.17369	0.22815	0.15542	0.19515	0.16834	0.20199	0.24042	0.16771	0.2133	0.259	0.25336	0.23218	0.18646	0.25563	0.20801	0.17388	0.037319	0.10435	0.29145	0.22096	0.20524	0.23255	0.19047	0.15387
0.43557	0.46418	0.2612	0.41359	0	0.22989	0.38919	0.12691	0.41168	0.20598	0.13688	0.41598	0.45819	0.27295	0.32461	0.31071	0.44683	0.33254	0.48002	0.427	0.29596	0.22941	0.30949	0.37455	0.43072	0.72447	0.50479	0.51258	0.4485	0.37455	0.33966	0.32598	0.23115	0.4587	0.47499	0.34661	0.3868	0.44642	0.51124	0.27614	0.25107	0.38355	0.1206	0.43378	0.41258	0.25277	0.57896	0.22703	0.28523	0.70762
0	0	0	0	0	0	0	0	0.10526	0	0	0	0	0	0	0	0	0	0	0	0	0	0	0	0	0	0	0	0	0	0	0	0	0	0	0	0	0	0	0	0	0	0	0	0	0	0	0	0	0
0.3846	0.432	0.35521	0.41235	0	0.18869	0.21372	0.15674	0.62296	0.2141	0.12106	0.30811	0.44348	0.2983	0.27533	0.17665	0.46688	0.37327	0.56505	0.36578	0.18177	0.18384	0.31282	0.36972	0.58605	0.36877	0.48696	0.44913	0.41708	0.36972	0.36904	0.28391	0.18672	0.42051	0.49478	0.36707	0.218	0.44039	0.46851	0.16205	0.35243	0.33952	0.13137	0.4499	0.6745	0.31612	0.6079	0.27736	0.13064	0.27013
0.26492	0.43235	0.33403	0.37821	0	0.23877	0.21561	0.14391	0.381	0.30131	0.15133	0.28123	0.38324	0.32169	0.23106	0.15274	0.39214	0.57542	0.34652	0.27262	0.33679	0.40263	0.34872	0.40465	0.24369	0.2386	0.26227	0.2941	0.40686	0.40465	0.40553	0.32298	0.15964	0.43262	0.30748	0.4847	0.16963	0.29948	0.27243	0.20477	0.44322	0.32162	0.080012	0.18338	0.47259	0.39299	0.35061	0.419	0.15248	0.20728
0	0	0	0	1	0	0	0	0	0	0	0	0	0	0	0	0	0	0	0	0	0	0	0	0	0	0	0	0	0	0	0	0	0	0	0	0	0	0	0	0	0	0	0	0	0	0	0	0	0
0.3307	0.43984	0.25052	0.37231	0	0.17087	0.25174	0.11973	0.43214	0.2034	0.1681	0.45882	0.41772	0.28523	0.28066	0.32963	0.4397	0.63273	0.45354	0.39006	0.30407	0.24143	0.29609	0.26273	0.36139	0.33264	0.32885	0.3351	0.41692	0.26273	0.31086	0.22736	0.1497	0.42445	0.38985	0.34727	0.30067	0.30846	0.33036	0.30154	0.25293	0.36403	0.080427	0.33209	0.41005	0.26334	0.41013	0.22692	0.26344	0.2934
0.27989	0.36084	0.26373	0.26252	0	0.29251	0.26084	0.11903	0.30213	0.16551	0.13541	0.25332	0.2907	0.30886	0.29838	0.19641	0.31612	0.26459	0.29646	0.24885	0.32664	0.19989	0.25184	0.40009	0.18661	0.20942	0.22224	0.24399	0.33386	0.40009	0.40668	0.52541	0.29772	0.36443	0.25283	0.25883	0.30796	0.24458	0.21124	0.17821	0.32487	0.26667	0.058683	0.19712	0.36648	0.32718	0.28604	0.36858	0.31205	0.18904
0.43884	0.50338	0.32859	0.37674	0	0.22234	0.3949	0.18934	0.45929	0.21776	0.18295	0.56013	0.49461	0.27409	0.44184	0.44303	0.45695	0.36439	0.46408	0.35217	0.41701	0.2395	0.37483	0.39999	0.29037	0.37851	0.32347	0.35027	0.47914	0.39999	0.44939	0.38591	0.19886	0.5001	0.43238	0.3976	0.45002	0.30377	0.30673	0.40912	0.39172	0.48774	0.11453	0.44296	0.57612	0.3445	0.41018	0.40613	0.52243	0.33899
0.41752	0.50555	0.29596	0.35729	0	0.16129	0.45998	0.12988	0.33938	0.23617	0.12714	0.48566	0.44635	0.22861	0.36453	0.42068	0.41002	0.32455	0.55041	0.27422	0.44286	0.24382	0.30211	0.5226	0.24009	0.43239	0.37197	0.35017	0.46469	0.5226	0.41375	0.33594	0.21393	0.50418	0.35473	0.38254	0.47732	0.30105	0.2804	0.41581	0.29862	0.46898	0.22593	0.37898	0.39015	0.28222	0.4223	0.35212	0.54766	0.34961
0.22661	0.35985	0.22036	0.25308	0	0.087783	0.12305	0.12615	0.29096	0.1355	0.09797	0.12562	0.27456	0.17315	0.1639	0.10652	0.27737	0.24643	0.24383	0.22439	0.072166	0.094542	0.19558	0.25062	0.19075	0.22384	0.21281	0.23871	0.31449	0.25062	0.24406	0.21117	0.15965	0.32752	0.23441	0.25254	0.15554	0.49597	0.35759	0.075099	0.26181	0.20942	0.092254	0.17269	0.32067	0.24584	0.31462	0.19965	0.063858	0.20112
0.19592	0.2494	0.2512	0.16452	0.66667	0.22733	0.1516	0.18356	0.21786	0.15712	0.072154	0.16269	0.22147	0.26916	0.1774	0.20098	0.21864	0.19049	0.20025	0.18058	0.11863	0.12633	0.16468	0.16409	0.16888	0.15081	0.15131	0.18672	0.26356	0.16409	0.15737	0.32167	0.28292	0.24254	0.1808	0.18061	0.28049	0.17805	0.17271	0.071621	0.17084	0.14483	0.078806	0.12033	0.27349	0.24317	0.21229	0.099685	0.083238	0.12318
0.26057	0.40615	0.26231	0.2964	0	0.29018	0.25333	0.16773	0.30784	0.25765	0.19636	0.23994	0.35322	0.23804	0.36267	0.16522	0.33638	0.31658	0.29696	0.29898	0.36395	0.22302	0.31334	0.5395	0.20044	0.2569	0.22222	0.26473	0.3602	0.5395	0.44187	0.44705	0.27132	0.39771	0.25938	0.30714	0.25476	0.32584	0.24289	0.14741	0.40575	0.28859	0.069568	0.18156	0.37703	0.3322	0.33141	0.51669	0.24777	0.22923
0.37466	0.41815	0.31484	0.44637	0	0.18489	0.25356	0.21863	0.45587	0.21877	0.093758	0.31816	0.44615	0.29494	0.26841	0.25726	0.49128	0.3857	0.43556	0.35185	0.20685	0.25186	0.32354	0.31776	0.39201	0.34145	0.39453	0.38649	0.45021	0.31776	0.38503	0.28999	0.17761	0.40781	0.48563	0.35711	0.23554	0.40416	0.3619	0.21717	0.32948	0.34416	0.13561	0.25407	0.42015	0.36825	0.49496	0.2774	0.17892	0.24618
0.3833	0.46076	0.34508	0.58327	0	0.1997	0.22302	0.15225	0.77233	0.2145	0.10965	0.30814	0.42732	0.28737	0.32965	0.19834	0.51793	0.36966	0.57877	0.38214	0.2047	0.19851	0.30368	0.36078	0.4966	0.37969	0.59246	0.39012	0.42657	0.36078	0.36333	0.28832	0.20943	0.4284	0.50516	0.33935	0.26036	0.40859	0.3901	0.18414	0.31831	0.35799	0.1311	0.44583	0.66082	0.35197	0.52183	0.27732	0.15629	0.26418
0.26085	0.44241	0.28652	0.28929	0	0.20709	0.17442	0.20034	0.33229	0.37021	0.18599	0.20359	0.38165	0.25229	0.22476	0.13734	0.33842	0.32814	0.29493	0.28147	0.20225	0.22434	0.26245	0.46889	0.21894	0.21881	0.20141	0.28092	0.38024	0.46889	0.47595	0.31867	0.20038	0.40714	0.26064	0.36433	0.169	0.26181	0.25149	0.094301	0.53768	0.29818	0.12916	0.17043	0.424	0.36159	0.34028	0.32183	0.11458	0.18639
0.32287	0.40211	0.29763	0.32041	0	0.36952	0.3964	0.20947	0.33569	0.26384	0.087847	0.38586	0.33705	0.45351	0.34674	0.32525	0.33134	0.31499	0.32639	0.27877	0.37065	0.33849	0.26858	0.36389	0.23949	0.2738	0.28771	0.45694	0.36116	0.36389	0.44886	0.51236	0.77102	0.38565	0.32422	0.34942	0.70923	0.28764	0.24574	0.26092	0.31	0.30177	0.18853	0.25523	0.36022	0.37626	0.33016	0.38382	0.3476	0.26878
0.4172	0.52564	0.35235	0.32626	0	0.19747	0.17951	0.2155	0.36939	0.18874	0.22339	0.2539	0.42485	0.25168	0.27566	0.16617	0.38708	0.37969	0.36051	0.33789	0.22507	0.21326	0.32889	0.54329	0.26989	0.28197	0.26138	0.3196	0.49302	0.54329	0.54089	0.36596	0.17819	0.52461	0.30237	0.42593	0.18015	0.29333	0.306	0.15074	0.58236	0.33603	0.059152	0.23182	0.48352	0.42197	0.37896	0.49022	0.16955	0.26396
0.33591	0.42331	0.28985	0.31463	0	0.16979	0.18733	0.3864	0.32945	0.25543	0.10973	0.24107	0.34712	0.23056	0.24928	0.32806	0.36946	0.35923	0.3258	0.24088	0.23021	0.19073	0.28772	0.27249	0.26617	0.23504	0.44074	0.30389	0.45976	0.27249	0.37515	0.27967	0.12305	0.41116	0.31196	0.34307	0.18371	0.29868	0.43892	0.17807	0.33682	0.34116	0.074171	0.21387	0.38097	0.5003	0.36002	0.23315	0.18263	0.20796
0.20949	0.2837	0.15326	0.19186	0.5	0.17353	0.23901	0.070864	0.20704	0.2365	0.03363	0.16296	0.16997	0.22975	0.15269	0.14109	0.17674	0.16797	0.19111	0.15186	0.1109	0.099282	0.14442	0.17235	0.25266	0.15038	0.17364	0.38446	0.27607	0.17235	0.12452	0.19113	0.28089	0.28177	0.25667	0.19022	0.28956	0.19403	0.14493	0.082952	0.11818	0.17097	0.22971	0.12018	0.22799	0.15629	0.20483	0.086978	0.088739	0.10849
0.30951	0.40328	0.30408	0.35003	0	0.12579	0.18355	0.13088	0.46889	0.19944	0.1372	0.2235	0.34505	0.22641	0.20735	0.31896	0.39242	0.33943	0.37008	0.24109	0.20495	0.17342	0.26512	0.25514	0.29362	0.25525	0.30265	0.33689	0.38509	0.25514	0.29945	0.2525	0.16997	0.39257	0.33665	0.28663	0.20541	0.29311	0.37167	0.16499	0.27126	0.28098	0.11251	0.19839	0.43075	0.26149	0.39129	0.21656	0.14318	0.2086
0.41197	0.46855	0.32342	0.39778	0	0.22903	0.3655	0.22784	0.38847	0.27275	0.12728	0.51209	0.45957	0.31913	0.33246	0.34727	0.45869	0.52798	0.47469	0.34861	0.34982	0.28654	0.351	0.32363	0.34234	0.4074	0.35633	0.40732	0.43322	0.32363	0.35443	0.28409	0.17667	0.44212	0.4367	0.78693	0.34199	0.36164	0.35352	0.40887	0.32063	0.44333	0.12673	0.38585	0.43257	0.31445	0.45398	0.32548	0.319	0.38708
0.4387	0.53632	0.32518	0.34374	0	0.14579	0.20924	0.22438	0.39695	0.22662	0.15957	0.26489	0.38077	0.2893	0.2683	0.2316	0.38509	0.34842	0.36328	0.33881	0.22558	0.16553	0.28823	0.38911	0.26908	0.42207	0.37376	0.32409	0.44058	0.38911	0.43422	0.38693	0.18621	0.44825	0.33357	0.34217	0.24497	0.33689	0.41072	0.17998	0.40654	0.3642	0.11813	0.39222	0.41041	0.38396	0.44089	0.29305	0.20528	0.4564
0.26345	0.25686	0.15772	0.1767	0	0.43749	0.39883	0.11526	0.15631	0.085272	0.048101	0.51699	0.25187	0.10926	0.24934	0.36053	0.28427	0.17272	0.25032	0.15327	0.53271	0.15237	0.3114	0.20754	0.15407	0.22457	0.19357	0.23505	0.24867	0.20754	0.32895	0.33286	0.12982	0.27727	0.24243	0.21021	0.39741	0.1178	0.1268	0.41238	0.15201	0.28517	0.066667	0.35339	0.18528	0.14655	0.22655	0.36378	0.66667	0.37095
0.37509	0.4301	0.32536	0.40733	0	0.20494	0.18931	0.2	0.63738	0.1957	0.16317	0.29061	0.41657	0.32181	0.33398	0.16217	0.47747	0.46576	0.59289	0.44021	0.17852	0.1887	0.27336	0.30464	0.50382	0.34457	0.41556	0.40057	0.3913	0.30464	0.33382	0.3422	0.19064	0.39391	0.45453	0.33547	0.22214	0.56108	0.46984	0.19674	0.28577	0.32302	0.092033	0.46208	0.63561	0.29167	0.49592	0.25155	0.11837	0.27621
0.3755	0.46487	0.25326	0.31999	0	0.27754	0.35205	0.14311	0.34629	0.2206	0.12736	0.51342	0.40268	0.30503	0.34931	0.36095	0.36428	0.3207	0.60824	0.27628	0.36687	0.16484	0.30925	0.28817	0.25831	0.56844	0.29167	0.31095	0.40686	0.28817	0.3593	0.31848	0.20781	0.43331	0.34615	0.30141	0.46989	0.28482	0.24847	0.35968	0.24573	0.76881	0.12187	0.39243	0.35847	0.27816	0.37103	0.25093	0.44589	0.30331
0.30057	0.31418	0.18169	0.2366	0	0.11396	0.26398	0.25114	0.23452	0.1379	0.083688	0.27802	0.2699	0.27572	0.23221	0.28732	0.27605	0.21639	0.21439	0.23962	0.33837	0.13641	0.21987	0.29846	0.16095	0.16199	0.21758	0.19655	0.32834	0.29846	0.42313	0.59595	0.10803	0.32326	0.23352	0.21689	0.23842	0.19022	0.21165	0.19639	0.27148	0.23723	0.051546	0.18216	0.23277	0.32381	0.23948	0.34017	0.37145	0.1739
0.19921	0.19119	0.14675	0.18548	0	0.44958	0.65631	0.060055	0.18656	0.19872	0.043584	0.31907	0.2197	0.58217	0.26701	0.15553	0.17559	0.174	0.21614	0.17028	0.28711	0.30346	0.17062	0.18774	0.191	0.29959	0.20527	0.24021	0.19198	0.18774	0.13577	0.32171	0.55853	0.20196	0.20003	0.26987	0.67154	0.16614	0.17337	0.17048	0.095376	0.1454	0.047041	0.22485	0.24143	0.145	0.20383	0.11772	0.20974	0.36503
0.20068	0.1807	0.15658	0.2511	0	0.48525	0.34815	0.034993	0.20608	0.40685	0.023351	0.35674	0.27408	0.81823	0.30824	0.11889	0.20947	0.25317	0.25334	0.21597	0.56495	0.42705	0.29561	0.19606	0.18866	0.21426	0.15217	0.21978	0.16464	0.19606	0.11258	0.28722	0.52363	0.17715	0.20549	0.25134	0.63655	0.21127	0.14845	0.14935	0.079112	0.148	0.035029	0.20523	0.25959	0.13255	0.1775	0.089266	0.17011	0.20698
0.25933	0.35508	0.2527	0.29073	0	0.15298	0.33263	0.08386	0.37931	0.26942	0.085103	0.22392	0.2718	0.3112	0.18698	0.14851	0.28162	0.23547	0.37187	0.25904	0.11092	0.099902	0.17927	0.2044	0.49474	0.21595	0.27327	0.33724	0.32812	0.2044	0.21078	0.18804	0.367	0.34791	0.30898	0.23608	0.37983	0.3459	0.24641	0.099615	0.22407	0.20787	0.40829	0.19608	0.41753	0.21001	0.45694	0.15545	0.088876	0.1505
0.2921	0.42913	0.30962	0.32514	0	0.14652	0.22435	0.14408	0.36615	0.2739	0.11224	0.169	0.31408	0.34851	0.20519	0.2282	0.32318	0.31941	0.28609	0.28675	0.15277	0.17608	0.24886	0.30647	0.27641	0.22502	0.24746	0.27383	0.37715	0.30647	0.31369	0.35341	0.26514	0.39612	0.31962	0.3247	0.23377	0.4141	0.25154	0.10623	0.3441	0.28448	0.22479	0.17052	0.38871	0.30853	0.37715	0.25904	0.097296	0.20131
0.4052	0.35831	0.23436	0.3042	0	0.17952	0.31468	0.36358	0.3701	0.14663	0.068145	0.27354	0.34068	0.35219	0.3609	0.26724	0.35297	0.28891	0.36462	0.38977	0.17357	0.13583	0.20823	0.2219	0.60048	0.34032	0.36395	0.4221	0.40056	0.2219	0.29163	0.32233	0.21984	0.34776	0.57199	0.30797	0.34175	0.38414	0.37761	0.30808	0.22526	0.26996	0.061363	0.23945	0.38209	0.27555	0.41415	0.1739	0.16241	0.31679
0.42716	0.42561	0.29884	0.52794	0	0.20149	0.22141	0.22201	0.49074	0.19007	0.13095	0.35629	0.42722	0.24562	0.35013	0.22094	0.86312	0.35908	0.41602	0.42149	0.23993	0.19559	0.43706	0.30306	0.48438	0.33767	0.42333	0.52691	0.42238	0.30306	0.36911	0.28045	0.17446	0.42127	0.70374	0.33563	0.25328	0.42713	0.40282	0.3149	0.29161	0.33159	0.089386	0.3798	0.40856	0.27208	0.64351	0.26255	0.20047	0.31427
0.39444	0.42979	0.23605	0.33032	0	0.18431	0.52318	0.13485	0.33819	0.32628	0.092159	0.451	0.37546	0.29843	0.34275	0.48434	0.36286	0.26157	0.4469	0.24164	0.45592	0.15689	0.27847	0.27782	0.23685	0.32757	0.32604	0.31634	0.40821	0.27782	0.37177	0.3818	0.24831	0.44025	0.35652	0.29324	0.52409	0.37068	0.22343	0.39905	0.23286	0.44046	0.53967	0.33003	0.34821	0.26281	0.33702	0.26569	0.60301	0.29265
0.4403	0.43537	0.27682	0.51251	0	0.25603	0.36467	0.16107	0.45087	0.20552	0.13815	0.56262	0.44233	0.32956	0.30312	0.31865	0.49325	0.35648	0.4847	0.37468	0.29242	0.2145	0.52281	0.26905	0.48505	0.46071	0.40912	0.46337	0.40492	0.26905	0.41712	0.2829	0.21023	0.41222	0.59762	0.34557	0.38677	0.41198	0.43802	0.32109	0.26785	0.37473	0.11568	0.50595	0.43252	0.25344	0.53699	0.24592	0.2761	0.41962
0.36622	0.42409	0.32426	0.58416	0	0.19316	0.23038	0.153	0.71989	0.20087	0.12174	0.33486	0.42434	0.28417	0.28367	0.20883	0.65037	0.35497	0.56769	0.38891	0.19422	0.18656	0.29738	0.29424	0.58448	0.32292	0.5033	0.38106	0.42008	0.29424	0.35893	0.29362	0.18119	0.42152	0.57141	0.31115	0.24288	0.41873	0.35637	0.19117	0.28414	0.31978	0.13189	0.36065	0.58982	0.29124	0.5773	0.26572	0.16272	0.25997
0.41701	0.49446	0.38559	0.41866	0	0.27867	0.26842	0.20148	0.73473	0.24178	0.13742	0.40421	0.5023	0.38352	0.33923	0.21697	0.46342	0.38273	0.71604	0.39643	0.25171	0.27135	0.38344	0.37821	0.5312	0.34145	0.32526	0.39605	0.48715	0.37821	0.46412	0.39483	0.23155	0.49537	0.45615	0.39699	0.30721	0.39134	0.38266	0.21926	0.41064	0.3638	0.1099	0.34709	0.93772	0.39127	0.45628	0.34623	0.20172	0.27458
0.4056	0.49213	0.3951	0.40486	0	0.29697	0.26034	0.17775	0.73721	0.25333	0.14339	0.38857	0.50328	0.37637	0.34136	0.18701	0.44754	0.3851	0.72382	0.39246	0.24209	0.28634	0.38851	0.38707	0.521	0.33562	0.30617	0.392	0.47804	0.38707	0.43966	0.36083	0.24527	0.49293	0.43224	0.40436	0.29403	0.39293	0.34592	0.20134	0.42611	0.357	0.11639	0.33469	0.96987	0.38652	0.4464	0.3469	0.17389	0.26879
0.4234	0.45786	0.34618	0.42146	0	0.22298	0.26749	0.19983	0.43235	0.25113	0.17724	0.37056	0.43246	0.2608	0.29454	0.23921	0.72131	0.38302	0.39797	0.34386	0.22629	0.18145	0.33667	0.34452	0.34848	0.2832	0.35542	0.36075	0.4574	0.34452	0.41062	0.34665	0.20567	0.46306	0.54073	0.32068	0.26382	0.34202	0.31614	0.2216	0.34117	0.30308	0.12527	0.42234	0.46626	0.34901	0.44777	0.30681	0.21003	0.27739
0.27482	0.47478	0.35338	0.32657	0	0.24901	0.21331	0.10258	0.32294	0.24659	0.16984	0.2417	0.37268	0.21853	0.29507	0.15813	0.33396	0.33345	0.2921	0.29497	0.31612	0.19515	0.27181	1	0.2055	0.33338	0.2748	0.26433	0.41859	1	0.444	0.44428	0.30768	0.46843	0.26269	0.32409	0.25804	0.26516	0.25882	0.12585	0.47596	0.30766	0.096504	0.23234	0.41482	0.36427	0.35026	0.504	0.21461	0.25017
0.40077	0.49351	0.39814	0.3988	0	0.30736	0.24461	0.15866	0.66342	0.24339	0.13545	0.34381	0.49587	0.37198	0.30848	0.1485	0.43277	0.38307	0.72701	0.38232	0.23893	0.29911	0.38433	0.39033	0.50936	0.32776	0.29861	0.39164	0.47063	0.39033	0.45752	0.35441	0.26022	0.49256	0.36865	0.40744	0.29247	0.38628	0.33493	0.168	0.42936	0.3506	0.10789	0.28267	0.8684	0.39187	0.43119	0.34772	0.14716	0.25005
0.26794	0.55158	0.36571	0.29157	0	0.16548	0.2207	0.17032	0.34491	0.40762	0.21367	0.1528	0.33321	0.29389	0.246	0.14627	0.28976	0.32915	0.2974	0.32254	0.24125	0.19161	0.24674	0.51925	0.19565	0.25425	0.22282	0.27442	0.38972	0.51925	0.40244	0.34549	0.30619	0.42795	0.23809	0.37422	0.20334	0.29115	0.26677	0.073403	0.51925	0.32816	0.23631	0.14158	0.37376	0.37852	0.3298	0.33186	0.11602	0.22865
0.40591	0.49624	0.41399	0.40507	0	0.29603	0.25073	0.16242	0.66556	0.25003	0.1429	0.35791	0.50192	0.38619	0.30385	0.15117	0.42848	0.38386	0.72725	0.37562	0.23674	0.28825	0.37823	0.41557	0.51443	0.34069	0.30741	0.38325	0.47512	0.41557	0.45718	0.3632	0.24608	0.49739	0.37381	0.4078	0.28116	0.38716	0.33477	0.16556	0.44153	0.35048	0.11805	0.29047	0.88041	0.38236	0.43439	0.34459	0.14523	0.25451
0.061852	0.11558	0.20493	0.11827	0	0.012415	0.13756	0.051506	0.11587	0.12644	0.030928	0.045257	0.058929	0.056356	0.068645	0.52735	0.061457	0.073137	0.071581	0.10982	0.064512	0.019709	0.044849	0.13356	0.04984	0.10423	0.11021	0.093364	0.090734	0.13356	0.07041	0.31481	0.29562	0.10099	0.075041	0.058474	0.17532	0.13638	0.074835	0.042348	0.090502	0.095759	0.23706	0.054964	0.10657	0.1029	0.083072	0.11969	0.090439	0.13646
0.45488	0.4518	0.30654	0.34713	0	0.22262	0.38429	0.32334	0.41233	0.58319	0.10697	0.29698	0.37019	0.35464	0.24601	0.31928	0.36724	0.33799	0.44855	0.25524	0.33344	0.21572	0.31802	0.31603	0.33271	0.26102	0.27886	0.32551	0.46099	0.31603	0.38522	0.31389	0.288	0.44857	0.31337	0.34749	0.33334	0.41543	0.27601	0.20633	0.33682	0.37969	0.33002	0.21128	0.4938	0.44779	0.3845	0.24017	0.25484	0.21218
0.061852	0.11558	0.20493	0.11827	0	0.012415	0.13756	0.051506	0.11587	0.12644	0.030928	0.045257	0.058929	0.056356	0.068645	0.52735	0.061457	0.073137	0.071581	0.10982	0.064512	0.019709	0.044849	0.13356	0.04984	0.10423	0.11021	0.093364	0.090734	0.13356	0.07041	0.31481	0.29562	0.10099	0.075041	0.058474	0.17532	0.13638	0.074835	0.042348	0.090502	0.095759	0.23706	0.054964	0.10657	0.1029	0.083072	0.11969	0.090439	0.13646
0	0	0	0	0	0	0	0	0.10526	0	0	0	0	0	0	0	0	0	0	0	0	0	0	0	0	0	0	0	0	0	0	0	0	0	0	0	0	0	0	0	0	0	0	0	0	0	0	0	0	0
0.30319	0.39348	0.29303	0.32249	0	0.21849	0.23371	0.15931	0.43257	0.21651	0.13625	0.30839	0.36181	0.24256	0.29912	0.21397	0.37647	0.3164	0.30792	0.27529	0.20499	0.18939	0.30782	0.3458	0.24034	0.38811	0.32739	0.28209	0.37351	0.3458	0.3375	0.31963	0.1697	0.38505	0.35817	0.32947	0.2164	0.30815	0.3394	0.18695	0.34388	0.29697	0.10416	0.45036	0.56245	0.32352	0.39885	0.32261	0.19869	0.43482
0.27143	0.38124	0.24477	0.29174	0	0.14444	0.35917	0.11833	0.33205	0.1483	0.15005	0.25427	0.33021	0.23154	0.1935	0.20756	0.35121	0.29379	0.3529	0.24209	0.19487	0.14589	0.22287	0.2534	0.26622	0.67193	0.37444	0.2766	0.35799	0.2534	0.28617	0.23679	0.14898	0.36682	0.29718	0.34666	0.24324	0.27719	0.57184	0.17211	0.23675	0.25909	0.048178	0.35782	0.37152	0.21157	0.50288	0.176	0.16818	0.8225
0.26005	0.40477	0.29674	0.2774	0.66667	0.11135	0.18218	0.1102	0.30862	0.19545	0.12671	0.17548	0.33764	0.19285	0.15529	0.13262	0.29148	0.29412	0.26914	0.22396	0.17441	0.103	0.21613	0.39885	0.20531	0.21797	0.22684	0.23424	0.36828	0.39885	0.33948	0.30092	0.12717	0.3952	0.24731	0.29469	0.13184	0.23332	0.23482	0.088504	0.38464	0.24555	0.10786	0.15938	0.38214	0.2491	0.30498	0.28247	0.11631	0.17192
0.32602	0.46253	0.28908	0.39058	0	0.11195	0.28687	0.15024	0.40999	0.16496	0.088862	0.3339	0.39225	0.20961	0.25192	0.38947	0.41763	0.25794	0.3958	0.31004	0.29032	0.12759	0.27208	0.30929	0.25434	0.42974	0.32022	0.31867	0.42934	0.30929	0.50816	0.3579	0.17776	0.45816	0.35295	0.30364	0.33465	0.3043	0.27147	0.26737	0.34108	0.33895	0.10681	0.25712	0.40756	0.25842	0.39153	0.28091	0.33813	0.29795
0.33286	0.40843	0.26678	0.36128	0	0.25484	0.37539	0.18672	0.3379	0.15611	0.075669	0.42115	0.35768	0.2482	0.32951	0.36546	0.36532	0.25627	0.35262	0.29792	0.43436	0.16751	0.28284	0.32093	0.19524	0.26246	0.29316	0.28249	0.38929	0.32093	0.5135	0.48709	0.23853	0.42031	0.30797	0.2899	0.43386	0.27244	0.21351	0.34175	0.28153	0.35035	0.093012	0.31892	0.30983	0.27787	0.32295	0.37038	0.52377	0.26774
0.36139	0.42592	0.31295	0.35045	0	0.21587	0.40586	0.28867	0.36069	0.30072	0.16228	0.30858	0.39205	0.34455	0.30375	0.2344	0.35744	0.39604	0.38752	0.32263	0.30104	0.259	0.29582	0.32409	0.28958	0.32174	0.29878	0.35093	0.39652	0.32409	0.33583	0.27373	0.16755	0.40619	0.33523	1	0.24233	0.31366	0.32034	0.28401	0.345	0.33507	0.16556	0.23985	0.43365	0.30786	0.38088	0.32922	0.21952	0.33855
0.1607	0.29837	0.2679	0.18925	0	0.30406	0.14045	0.17074	0.22376	0.16375	0.070419	0.18046	0.22528	0.13593	0.17582	0.11366	0.21353	0.2059	0.21077	0.19543	0.15111	0.10131	0.20159	0.31779	0.16268	0.14595	0.14045	0.19406	0.26951	0.31779	0.28352	0.30645	0.27133	0.29622	0.17741	0.21469	0.21148	0.18971	0.15632	0.11529	0.30702	0.15885	0.094081	0.17367	0.28274	0.29227	0.22741	0.3369	0.12863	0.13383
0.42259	0.39578	0.31543	0.52174	0	0.19842	0.25639	0.19512	0.54881	0.22131	0.11602	0.3212	0.42587	0.30049	0.3314	0.23864	0.63614	0.3684	0.43457	0.48313	0.21127	0.19251	0.30061	0.32221	0.47494	0.42361	0.62343	0.44605	0.3874	0.32221	0.32994	0.29438	0.20668	0.38421	0.57138	0.337	0.27092	0.48594	0.56265	0.24931	0.28293	0.34029	0.13501	0.42568	0.42504	0.29524	0.70337	0.27875	0.1673	0.34598
0.42492	0.45639	0.31729	0.46256	0	0.21229	0.34252	0.22468	0.45644	0.30623	0.13451	0.39674	0.42742	0.28552	0.3148	0.36353	0.83193	0.39254	0.43868	0.3678	0.30282	0.21454	0.3544	0.31943	0.3858	0.36179	0.45656	0.42849	0.49158	0.31943	0.41702	0.33544	0.18869	0.44846	0.50219	0.37811	0.30533	0.41487	0.35773	0.33808	0.31318	0.41298	0.17949	0.38335	0.41323	0.32318	0.67947	0.28577	0.28376	0.36632
0.3862	0.48068	0.3908	0.404	0	0.26944	0.22308	0.16419	0.6417	0.22048	0.16299	0.4101	0.49612	0.3392	0.33247	0.16627	0.46535	0.38983	0.68459	0.39594	0.20401	0.25926	0.37696	0.37228	0.5435	0.33686	0.32442	0.40182	0.45401	0.37228	0.42113	0.33544	0.22871	0.47079	0.40545	0.42595	0.25837	0.40163	0.35758	0.19744	0.41305	0.34782	0.10463	0.35428	0.80151	0.36358	0.46657	0.36448	0.13794	0.28942
0.52422	0.43444	0.32574	0.42178	0	0.19981	0.25132	0.283	0.52994	0.21185	0.23229	0.35737	0.42547	0.37511	0.39713	0.21398	0.64225	0.38126	0.44665	0.4303	0.19339	0.16528	0.30929	0.32442	0.50358	0.34002	0.39537	0.51035	0.42992	0.32442	0.36857	0.30606	0.20838	0.43169	0.65199	0.36997	0.29411	0.43719	0.39909	0.29919	0.33382	0.32463	0.10983	0.40016	0.56644	0.30926	0.48931	0.29165	0.17225	0.29418
0.36417	0.45542	0.35471	0.36939	0	0.27515	0.22028	0.13793	0.6385	0.21292	0.11909	0.31915	0.5968	0.35039	0.27559	0.12951	0.40547	0.34154	0.70118	0.33654	0.20404	0.26893	0.34326	0.32432	0.49157	0.29661	0.27555	0.3576	0.43433	0.32432	0.39704	0.30677	0.22224	0.45346	0.35165	0.35916	0.26208	0.35982	0.31259	0.15079	0.36941	0.30756	0.097798	0.2526	0.8349	0.33925	0.41485	0.29163	0.12342	0.22351
0.34405	0.32726	0.15901	0.23895	0	0.11046	0.72123	0.12875	0.21991	0.46527	0.064722	0.36715	0.27443	0.23692	0.26296	0.41146	0.24391	0.14739	0.30795	0.12741	0.55771	0.16124	0.24122	0.24054	0.14834	0.2258	0.2568	0.24494	0.29965	0.24054	0.34444	0.3699	0.25396	0.33422	0.23472	0.31043	0.44827	0.23683	0.14257	0.33744	0.22503	0.34451	0.7	0.22122	0.22656	0.17549	0.22924	0.25173	0.7	0.24669
0.38621	0.61397	0.32366	0.42996	0	0.24182	0.33029	0.18637	0.46834	0.21485	0.12285	0.48889	0.45343	0.31392	0.30758	0.23137	0.48649	0.39783	0.48547	0.4764	0.23199	0.19523	0.34867	0.36672	0.60895	0.48158	0.46666	0.42358	0.60138	0.36672	0.34557	0.31582	0.21759	0.609	0.53181	0.54998	0.31498	0.45542	0.42977	0.26994	0.30419	0.35461	0.13055	0.46064	0.47372	0.29514	0.6413	0.28742	0.19433	0.40249
0.30057	0.31418	0.18169	0.2366	0	0.11396	0.26398	0.25114	0.23452	0.1379	0.083688	0.27802	0.2699	0.27572	0.23221	0.28732	0.27605	0.21639	0.21439	0.23962	0.33837	0.13641	0.21987	0.29846	0.16095	0.16199	0.21758	0.19655	0.32834	0.29846	0.42313	0.59595	0.10803	0.32326	0.23352	0.21689	0.23842	0.19022	0.21165	0.19639	0.27148	0.23723	0.051546	0.18216	0.23277	0.32381	0.23948	0.34017	0.37145	0.1739
0.34981	0.50819	0.35442	0.37645	0	0.33564	0.29771	0.20801	0.40202	0.33866	0.23667	0.33968	0.62039	0.27822	0.30626	0.20023	0.40844	0.37546	0.39985	0.34902	0.28996	0.2607	0.35961	0.54469	0.28521	0.30599	0.28762	0.31929	0.46671	0.54469	0.59348	0.37608	0.17429	0.50179	0.33849	0.43089	0.21038	0.30376	0.29573	0.19883	0.55467	0.34924	0.19481	0.28594	0.48928	0.38011	0.39118	0.47037	0.22114	0.29866
0.4271	0.47453	0.32804	0.49681	0	0.24236	0.33619	0.18299	0.49037	0.23813	0.1288	0.44888	0.47295	0.31539	0.35232	0.32931	0.80721	0.39889	0.50304	0.46147	0.30954	0.24137	0.35896	0.34911	0.39556	0.4185	0.49306	0.51549	0.46312	0.34911	0.43189	0.38169	0.28308	0.4693	0.535	0.36378	0.42905	0.51403	0.37287	0.34902	0.31379	0.41656	0.18544	0.4153	0.44508	0.29997	0.68716	0.30593	0.30637	0.37922
0	0	0	0	0	0	0	0	0.10526	0	0	0	0	0	0	0	0	0	0	0	0	0	0	0	0	0	0	0	0	0	0	0	0	0	0	0	0	0	0	0	0	0	0	0	0	0	0	0	0	0
0.41688	0.34223	0.22026	0.25995	0	0.32078	0.47777	0.25434	0.26839	0.60372	0.068983	0.2839	0.28067	0.30927	0.25474	0.30996	0.28088	0.24681	0.2822	0.18189	0.39969	0.19448	0.25214	0.32742	0.19022	0.20425	0.22261	0.26679	0.34877	0.32742	0.35213	0.47991	0.41295	0.34795	0.24445	0.3089	0.40008	0.21762	0.19819	0.20771	0.25074	0.30156	0.36241	0.18525	0.32187	0.34162	0.26911	0.23801	0.3924	0.19965
0.28611	0.35757	0.24548	0.30353	0	0.10694	0.13912	0.25944	0.40267	0.16914	0.2278	0.20804	0.31298	0.17182	0.20655	0.27378	0.3549	0.3135	0.31429	0.24377	0.14858	0.12405	0.22832	0.21815	0.2886	0.33204	0.42677	0.36055	0.37833	0.21815	0.30514	0.20259	0.11373	0.3421	0.31684	0.28528	0.15454	0.29222	0.42013	0.15102	0.26594	0.27534	0.070004	0.19946	0.35858	0.32775	0.36938	0.18552	0.12248	0.21554
0.33057	0.44269	0.33349	0.39358	0	0.12823	0.18726	0.23693	0.48513	0.21719	0.10182	0.19839	0.3875	0.27888	0.24343	0.23755	0.4266	0.3784	0.38224	0.3796	0.15614	0.12139	0.2635	0.32966	0.36862	0.312	0.34164	0.34883	0.44813	0.32966	0.38214	0.30222	0.199	0.40563	0.43238	0.32314	0.22359	0.38902	0.33443	0.13197	0.33348	0.35295	0.12104	0.2423	0.39462	0.37864	0.48615	0.26659	0.1377	0.22836
0.28758	0.3314	0.20294	0.30758	0	0.14374	0.42143	0.14561	0.28679	0.12969	0.15953	0.29597	0.30411	0.28321	0.21635	0.2583	0.32473	0.2764	0.30507	0.2542	0.23092	0.15159	0.2081	0.26316	0.23255	0.69958	0.3884	0.26336	0.3203	0.26316	0.3115	0.29834	0.15478	0.31666	0.29128	0.33477	0.28749	0.26225	0.49991	0.2051	0.19732	0.25321	0.052537	0.39121	0.30604	0.20786	0.4566	0.18356	0.22001	0.8909
0.35416	0.42335	0.31456	0.41834	0	0.23512	0.41549	0.13233	0.445	0.26312	0.14242	0.32356	0.3789	0.44688	0.38356	0.23211	0.38538	0.37116	0.39035	0.37203	0.20477	0.18169	0.2457	0.37969	0.37341	0.42897	0.45386	0.42876	0.39406	0.37969	0.28506	0.33734	0.39689	0.40344	0.46681	0.35693	0.45542	0.54226	0.36407	0.18023	0.27029	0.32438	0.27209	0.32433	0.42124	0.28908	0.48344	0.28285	0.16231	0.35272
0.23209	0.43738	0.29672	0.30577	0	0.098417	0.16458	0.13148	0.35621	0.19293	0.13726	0.12702	0.31859	0.16016	0.16863	0.17652	0.3167	0.24275	0.30798	0.21753	0.1338	0.10312	0.24924	0.37968	0.24676	0.19484	0.2151	0.25869	0.40047	0.37968	0.38512	0.25106	0.34432	0.43644	0.23149	0.28104	0.24927	0.25555	0.22419	0.088361	0.42598	0.25824	0.16687	0.13015	0.42018	0.33776	0.30949	0.30813	0.10901	0.16671
0.26057	0.40615	0.26231	0.2964	0	0.29018	0.25333	0.16773	0.30784	0.25765	0.19636	0.23994	0.35322	0.23804	0.36267	0.16522	0.33638	0.31658	0.29696	0.29898	0.36395	0.22302	0.31334	0.5395	0.20044	0.2569	0.22222	0.26473	0.3602	0.5395	0.44187	0.44705	0.27132	0.39771	0.25938	0.30714	0.25476	0.32584	0.24289	0.14741	0.40575	0.28859	0.069568	0.18156	0.37703	0.3322	0.33141	0.51669	0.24777	0.22923
0.29256	0.45537	0.35609	0.29874	0	0.16703	0.2429	0.14694	0.32487	0.29318	0.19006	0.20055	0.37985	0.24106	0.19412	0.16577	0.30472	0.3268	0.28837	0.25196	0.26162	0.1545	0.25936	0.59828	0.21239	0.23614	0.2367	0.25097	0.41431	0.59828	0.45263	0.45139	0.19076	0.45166	0.25349	0.35362	0.1648	0.25127	0.24292	0.10325	0.57696	0.28648	0.16179	0.17709	0.42035	0.33214	0.31176	0.42371	0.17447	0.19648
0.41435	0.44772	0.26122	0.25489	0	0.08274	0.13242	0.50219	0.31801	0.20381	0.11424	0.11885	0.26657	0.19592	0.49733	0.097514	0.26781	0.2693	0.26804	0.45803	0.12062	0.095807	0.18095	0.25962	0.27981	0.21874	0.21211	0.36732	0.31823	0.25962	0.24146	0.17275	0.15309	0.34002	0.29902	0.3519	0.13556	0.38567	0.37859	0.30945	0.26276	0.26398	0.11816	0.11583	0.32189	0.22711	0.31773	0.16593	0.058011	0.1791
0.061852	0.11558	0.20493	0.11827	0	0.012415	0.13756	0.051506	0.11587	0.12644	0.030928	0.045257	0.058929	0.056356	0.068645	0.52735	0.061457	0.073137	0.071581	0.10982	0.064512	0.019709	0.044849	0.13356	0.04984	0.10423	0.11021	0.093364	0.090734	0.13356	0.07041	0.31481	0.29562	0.10099	0.075041	0.058474	0.17532	0.13638	0.074835	0.042348	0.090502	0.095759	0.23706	0.054964	0.10657	0.1029	0.083072	0.11969	0.090439	0.13646
0.37663	0.36837	0.25515	0.32785	0	0.17313	0.30493	0.2585	0.36367	0.14492	0.15429	0.34246	0.33318	0.26403	0.39079	0.19524	0.35975	0.30275	0.34017	0.67253	0.19519	0.15134	0.23583	0.26294	0.41577	0.61047	0.39342	0.47758	0.32856	0.26294	0.27551	0.24769	0.26534	0.33763	0.42931	0.34192	0.34222	0.39629	0.66102	0.30741	0.20947	0.26371	0.076542	0.40466	0.35143	0.22279	0.52973	0.22976	0.16544	0.68464
0.39059	0.42693	0.32887	0.54907	0	0.23113	0.36118	0.1367	0.58065	0.25029	0.13218	0.34739	0.44436	0.30745	0.28633	0.20478	0.43923	0.39447	0.63288	0.35688	0.25861	0.24101	0.47639	0.31792	0.51525	0.60406	0.45225	0.40334	0.413	0.31792	0.35278	0.27944	0.21078	0.4221	0.5013	0.40763	0.28123	0.44066	0.53888	0.22341	0.31223	0.34242	0.19697	0.38591	0.67987	0.28415	0.59141	0.26813	0.18272	0.58596
0.46691	0.77876	0.35765	0.4413	0	0.20168	0.35932	0.2029	0.45152	0.26795	0.10983	0.36839	0.47571	0.3428	0.33155	0.30621	0.49313	0.39194	0.50336	0.34692	0.34032	0.19349	0.40331	0.37156	0.44876	0.392	0.41142	0.5444	0.77087	0.37156	0.44053	0.33582	0.2387	0.78855	0.5038	0.41861	0.37442	0.41299	0.36134	0.30016	0.37108	0.43447	0.20096	0.3492	0.46845	0.36197	0.45891	0.31195	0.2924	0.31657
0.15896	0.28699	0.25066	0.25187	0	0.17463	0.10071	0.057888	0.25936	0.07978	0.096556	0.21357	0.25291	0.11792	0.16221	0.095134	0.33856	0.26024	0.21286	0.1915	0.082241	0.077731	0.14778	0.30809	0.17652	0.21201	0.19684	0.19305	0.2557	0.30809	0.22202	0.19065	0.14091	0.27733	0.24949	0.21425	0.14862	0.18304	0.20608	0.096233	0.20183	0.17922	0.040357	0.63456	0.32012	0.19373	0.29718	0.21046	0.069941	0.19995
0.4056	0.49213	0.3951	0.40486	0	0.29697	0.26034	0.17775	0.73721	0.25333	0.14339	0.38857	0.50328	0.37637	0.34136	0.18701	0.44754	0.3851	0.72382	0.39246	0.24209	0.28634	0.38851	0.38707	0.521	0.33562	0.30617	0.392	0.47804	0.38707	0.43966	0.36083	0.24527	0.49293	0.43224	0.40436	0.29403	0.39293	0.34592	0.20134	0.42611	0.357	0.11639	0.33469	0.96987	0.38652	0.4464	0.3469	0.17389	0.26879
0.31715	0.42217	0.75085	0.352	0	0.2804	0.47429	0.14339	0.37739	0.25428	0.071663	0.33896	0.36708	0.35747	0.25771	0.24069	0.38454	0.35063	0.37019	0.28679	0.33928	0.28395	0.321	0.34216	0.273	0.37124	0.33294	0.33462	0.39754	0.34216	0.31467	0.31999	0.29418	0.41107	0.32846	0.39443	0.36491	0.27759	0.44041	0.23528	0.28858	0.29088	0.10377	0.26077	0.41529	0.33648	0.39283	0.30002	0.22793	0.37594
0.43123	0.38457	0.28284	0.37167	0	0.15371	0.28375	0.20996	0.45102	0.20464	0.10565	0.33094	0.39485	0.26861	0.31985	0.25668	0.41411	0.38447	0.45614	0.42281	0.22992	0.16187	0.27006	0.27012	0.51719	0.5047	0.46436	0.41377	0.38334	0.27012	0.30238	0.25702	0.17449	0.37056	0.57754	0.3922	0.28454	0.45242	0.54633	0.28482	0.25804	0.4038	0.128	0.36357	0.383	0.26085	0.63905	0.24489	0.20847	0.39199
0.39541	0.44128	0.29549	0.34381	0	0.19678	0.40229	0.14188	0.42059	0.22675	0.18451	0.30053	0.37542	0.30433	0.30889	0.24302	0.37318	0.32402	0.38745	0.36156	0.26784	0.21003	0.27562	0.30691	0.3122	0.71364	0.39654	0.38617	0.37273	0.30691	0.29882	0.28454	0.22113	0.38633	0.33561	0.37425	0.31878	0.36578	0.53115	0.20108	0.25948	0.34727	0.11293	0.38993	0.37619	0.28232	0.54178	0.22142	0.20993	0.82197
0.39222	0.39951	0.59553	0.3206	0	0.19321	0.15482	0.30083	0.38592	0.15574	0.14653	0.30515	0.34332	0.23393	0.42119	0.15318	0.37493	0.33513	0.34323	0.76367	0.17112	0.11406	0.26295	0.30155	0.41125	0.2743	0.27536	0.39708	0.36255	0.30155	0.28777	0.26927	0.19183	0.37014	0.40923	0.33796	0.22122	0.38594	0.58167	0.29691	0.26433	0.26997	0.072638	0.29078	0.39636	0.28185	0.3916	0.2958	0.128	0.23821
0.0302	0.015866	0.0073702	0.020762	0	0	0	0	0.0076558	0	0	0	0.0084946	0	0	0	0.017597	0.0086605	0.0033562	0.0066834	0	0	0.03471	0.028711	0.010691	0.052202	0.034135	0.018252	0.01503	0.028711	0.0071396	0	0	0.016908	0.0069703	0.0045198	0	0.29307	0.14929	0	0.008008	0.013676	0	0.061303	0.0045766	0.026578	0.023714	0	0	0.079446
0.39787	0.43128	0.3153	0.41851	0	0.1349	0.24548	0.21386	0.44447	0.2356	0.096154	0.28547	0.39439	0.2788	0.26335	0.36121	0.46192	0.37571	0.42046	0.3395	0.22165	0.16914	0.29675	0.30311	0.38444	0.3499	0.53674	0.38652	0.46124	0.30311	0.36106	0.2932	0.18017	0.41761	0.51772	0.33881	0.26155	0.42787	0.49164	0.24	0.3252	0.45927	0.14225	0.29493	0.38203	0.34059	0.50182	0.25355	0.20743	0.28304
0.25323	0.35506	0.26632	0.38616	0	0.45445	0.23521	0.099646	0.36683	0.27777	0.092063	0.2932	0.3826	0.38254	0.3878	0.2181	0.32257	0.31655	0.32477	0.52126	0.30678	0.46065	0.32606	0.39605	0.19705	0.25856	0.31089	0.24167	0.32998	0.39605	0.34897	0.60658	0.34843	0.35432	0.26615	0.22048	0.31506	0.44328	0.21965	0.11373	0.21832	0.24313	0.1054	0.16421	0.37016	0.273	0.2888	0.28701	0.14211	0.19491
0.23277	0.31522	0.1788	0.20556	0	0.23138	0.29877	0.08858	0.21739	0.31534	0.04484	0.18333	0.18885	0.2757	0.18323	0.16931	0.18442	0.18476	0.20385	0.16873	0.14787	0.13238	0.16849	0.2298	0.26108	0.16195	0.18087	0.41009	0.30675	0.2298	0.15565	0.25484	0.37452	0.31699	0.26293	0.22192	0.34747	0.20788	0.14976	0.094803	0.15757	0.19539	0.30628	0.1322	0.24871	0.19536	0.20928	0.11597	0.11832	0.12205
0.31466	0.30907	0.16235	0.3018	0	0.37978	0.46964	0.12014	0.21825	0.4591	0.03649	0.43231	0.31959	0.4498	0.37006	0.38614	0.31399	0.26115	0.32708	0.18199	1	0.45776	0.4294	0.31612	0.14666	0.27291	0.20628	0.23447	0.28635	0.31612	0.35341	0.37737	0.24067	0.31876	0.23776	0.30104	0.48388	0.19975	0.17321	0.35096	0.18058	0.34323	0.076471	0.23576	0.24448	0.17176	0.23286	0.2375	0.71028	0.28071
0	0	0	0	1	0	0	0	0	0	0	0	0	0	0	0	0	0	0	0	0	0	0	0	0	0	0	0	0	0	0	0	0	0	0	0	0	0	0	0	0	0	0	0	0	0	0	0	0	0
0.39134	0.46425	0.39652	0.35851	0	0.14455	0.19596	0.18873	0.40503	0.20503	0.14844	0.21361	0.39894	0.20505	0.24654	0.38087	0.38939	0.35403	0.34954	0.34186	0.18504	0.15982	0.30333	0.41172	0.26882	0.30185	0.29617	0.33476	0.42347	0.41172	0.41811	0.33959	0.24312	0.44767	0.31592	0.35692	0.22724	0.33946	0.31548	0.14873	0.43337	0.31653	0.16424	0.2089	0.45645	0.35859	0.40332	0.34672	0.16051	0.26052
0.12608	0.065406	0.031889	0.065631	0	0.011507	0.066675	0.027439	0.060465	0.051729	0.26954	0.032235	0.051836	0.035364	0.03862	0.046144	0.0689	0.079401	0.060901	0.039132	0.033173	0.017376	0.037584	0.029948	0.061568	0.031126	0.064818	0.1093	0.062162	0.029948	0.050111	0.033509	0.052468	0.066767	0.045332	0.034088	0.049918	0.053244	0.031521	0.028566	0.067379	0.044954	0.089172	0.022381	0.068664	0.041918	0.05848	0.037016	0.043912	0.024067
0.24609	0.44665	0.33327	0.25994	0	0.14289	0.16105	0.13807	0.36513	0.24177	0.17938	0.13606	0.31755	0.16585	0.18515	0.1163	0.30821	0.25609	0.36033	0.23169	0.17271	0.15627	0.26514	0.44918	0.2656	0.18175	0.18787	0.24254	0.40504	0.44918	0.44159	0.27922	0.2094	0.44995	0.22618	0.29781	0.16023	0.23717	0.22416	0.10253	0.56924	0.25785	0.13328	0.13179	0.50561	0.38697	0.32455	0.35548	0.12595	0.13721
0.35244	0.33972	0.18964	0.2511	0	0.088958	0.56896	0.41266	0.22936	0.46583	0.064184	0.33265	0.29999	0.27344	0.23046	0.71764	0.26115	0.29151	0.3001	0.13647	0.39163	0.13062	0.22048	0.18361	0.20012	0.21764	0.27003	0.25244	0.49372	0.18361	0.31758	0.35616	0.18779	0.34737	0.27521	0.32389	0.37155	0.23497	0.19961	0.30184	0.19459	0.50168	0.47888	0.20582	0.23047	0.44772	0.25691	0.19342	0.48823	0.22988
0.38054	0.50122	0.44671	0.36537	0	0.15757	0.3042	0.16553	0.40289	0.22079	0.10654	0.37339	0.44546	0.2446	0.29069	0.39023	0.42017	0.36111	0.62095	0.29984	0.32527	0.16341	0.31156	0.35555	0.27118	0.53892	0.37565	0.35714	0.45602	0.35555	0.41456	0.31984	0.16518	0.47794	0.35613	0.3511	0.35255	0.31728	0.28498	0.30798	0.32084	0.72955	0.11952	0.31572	0.41464	0.29971	0.4388	0.27949	0.36359	0.30691
0.30143	0.21388	0.10563	0.23079	0	0.20961	0.22307	0.05566	0.21205	0.10325	0.32791	0.30886	0.37898	0.31543	0.26798	0.13836	0.25027	0.18894	0.26804	0.20428	0.19904	0.18325	0.19077	0.13077	0.263	0.23145	0.34937	0.39092	0.20159	0.13077	0.14963	0.15878	0.22533	0.21301	0.2487	0.16528	0.40053	0.17967	0.19074	0.17093	0.10903	0.17372	0.036778	0.22326	0.246	0.12094	0.2456	0.096874	0.1575	0.22432
0.37135	0.46781	0.41042	0.40432	0	0.2767	0.24119	0.14651	0.66505	0.22873	0.12295	0.32611	0.46225	0.36005	0.28692	0.3176	0.41175	0.35575	0.70761	0.35993	0.2121	0.2714	0.34917	0.34102	0.49705	0.32753	0.3062	0.37238	0.44355	0.34102	0.40529	0.34612	0.25919	0.4634	0.36227	0.36712	0.29165	0.38687	0.3285	0.15833	0.38073	0.32196	0.13687	0.26415	0.84822	0.3521	0.42577	0.30659	0.13473	0.26633
0.32456	0.47682	0.36123	0.34837	0	0.19537	0.28044	0.1801	0.38445	0.36521	0.14966	0.19012	0.34897	0.41821	0.24623	0.27384	0.33723	0.35135	0.30516	0.31861	0.20369	0.23477	0.29034	0.40862	0.21895	0.24233	0.25777	0.29208	0.41906	0.40862	0.39212	0.47121	0.35353	0.44563	0.32741	0.37881	0.28052	0.44368	0.25992	0.12141	0.4588	0.32512	0.29972	0.18757	0.42405	0.38566	0.34187	0.34539	0.12973	0.22648
0.40331	0.48349	0.33546	0.4178	0	0.21136	0.2568	0.26572	0.43257	0.18925	0.14949	0.45474	0.45252	0.25918	0.30819	0.38962	0.7041	0.38707	0.46013	0.33268	0.24648	0.15817	0.33631	0.30662	0.38058	0.35776	0.36531	0.36628	0.50862	0.30662	0.41019	0.32494	0.18472	0.48164	0.58647	0.3107	0.33449	0.36628	0.3346	0.29277	0.31154	0.3957	0.089185	0.47629	0.44221	0.4207	0.47258	0.28453	0.27675	0.30366
0.26158	0.017967	0	0.0050704	0	0	0	0.66667	0.01848	0	0.02963	0	0	0	0.5	0	0.0096916	0	0.023989	0.25	0	0	0.013183	0	0.11376	0.0018993	0.02523	0.1562	0.017967	0	0	0	0	0.020534	0.08281	0.16	0	0.15385	0.080038	0.35714	0.012539	0.047619	0	0	0.035113	0	0.0096637	0	0	0.003256
0.36758	0.46698	0.3366	0.35362	0	0.11845	0.22429	0.23372	0.40322	0.18949	0.1318	0.26218	0.39744	0.25673	0.24234	0.23436	0.38707	0.32748	0.38434	0.30867	0.23074	0.12226	0.29155	0.38565	0.30791	0.26114	0.29394	0.30704	0.45631	0.38565	0.48404	0.38882	0.13882	0.46555	0.32853	0.32641	0.21422	0.2908	0.31394	0.2048	0.39947	0.31515	0.097528	0.23532	0.48732	0.35899	0.37168	0.30752	0.22308	0.22138
0.28076	0.46393	0.31857	0.28219	0	0.13862	0.18472	0.15431	0.32516	0.21011	0.21688	0.18213	0.3556	0.20669	0.17843	0.13304	0.324	0.29187	0.2992	0.23105	0.18058	0.20801	0.26347	0.47596	0.21781	0.20162	0.20649	0.25821	0.41574	0.47596	0.49759	0.31974	0.15401	0.45603	0.27149	0.345	0.13497	0.23368	0.23817	0.10348	1	0.25967	0.12773	0.15309	0.42855	0.35851	0.33606	0.43095	0.15397	0.18025
0.42828	0.42367	0.26021	0.56391	0	0.16012	0.26819	0.25981	0.61536	0.20062	0.11247	0.43029	0.40062	0.26348	0.36674	0.31398	0.4901	0.42445	0.52251	0.40494	0.2536	0.16014	0.30441	0.24991	0.42052	0.45122	0.51587	0.43944	0.40003	0.24991	0.40264	0.27267	0.14717	0.40125	0.56474	0.32488	0.29288	0.41061	0.36042	0.36411	0.23936	0.49075	0.12945	0.4028	0.43273	0.24425	0.49788	0.23618	0.26034	0.30226
0.23547	0.29415	0.17679	0.25929	0	0.13021	0.38723	0.10757	0.24488	0.11137	0.155	0.26255	0.27058	0.20456	0.20886	0.19891	0.28636	0.23683	0.2842	0.23948	0.19195	0.13673	0.19291	0.2229	0.21406	0.68295	0.35144	0.25292	0.26368	0.2229	0.22887	0.20085	0.14239	0.27631	0.25933	0.31295	0.25607	0.25162	0.45489	0.2036	0.16043	0.22562	0.045174	0.36255	0.28061	0.13984	0.43284	0.13105	0.17961	0.86798
0.39683	0.48866	0.39575	0.40281	0	0.28924	0.23302	0.1526	0.66409	0.22744	0.16553	0.39265	0.50658	0.37775	0.35399	0.14032	0.43921	0.37557	0.72756	0.41046	0.21879	0.30012	0.37019	0.37803	0.53335	0.32353	0.30171	0.38346	0.46279	0.37803	0.43758	0.34216	0.24004	0.48412	0.38087	0.40562	0.27633	0.38181	0.34433	0.17309	0.42415	0.34419	0.1048	0.3181	0.86645	0.38073	0.44319	0.35419	0.13693	0.25471
0.50567	0.51393	0.33932	0.35521	0	0.1979	0.52008	0.18892	0.37626	0.31012	0.17299	0.38864	0.449	0.25923	0.35874	0.35877	0.40604	0.33256	0.44488	0.32971	0.39071	0.22336	0.35832	0.4612	0.27817	0.33118	0.35451	0.35591	0.47618	0.4612	0.47699	0.38937	0.22544	0.51161	0.37859	0.42753	0.37552	0.34709	0.29839	0.33909	0.4723	0.42886	0.3881	0.30636	0.44137	0.36026	0.40761	0.66209	0.45178	0.31196
0.32413	0.40252	0.30867	0.39503	0	0.12786	0.18138	0.23179	0.42506	0.18739	0.094706	0.20652	0.37542	0.25216	0.24941	0.23916	0.43135	0.36812	0.35597	0.34477	0.16896	0.1202	0.26545	0.32643	0.36086	0.29125	0.33678	0.33636	0.44126	0.32643	0.38838	0.29249	0.1637	0.39365	0.42811	0.3094	0.1971	0.38804	0.31519	0.14087	0.32371	0.32543	0.093905	0.23196	0.38768	0.36883	0.43808	0.26997	0.14598	0.21941
0.28297	0.44965	0.35135	0.33587	0	0.19731	0.22669	0.18706	0.38729	0.23541	0.15466	0.2431	0.40014	0.2255	0.30816	0.29522	0.3763	0.33192	0.35742	0.32998	0.25689	0.16885	0.30562	0.4555	0.26604	0.29259	0.26571	0.31574	0.41115	0.4555	0.49726	0.3822	0.25228	0.44202	0.30165	0.36589	0.24759	0.37949	0.28168	0.14318	0.47015	0.29899	0.12819	0.20915	0.47106	0.34106	0.37971	0.41593	0.18588	0.28148
0.17954	0.16374	0.13741	0.15828	0	0.51898	0.35406	0.034981	0.16287	0.18388	0.02682	0.3079	0.19224	0.60193	0.27028	0.1159	0.15366	0.14782	0.18557	0.15053	0.2743	0.29127	0.15861	0.20218	0.17006	0.18213	0.13227	0.20907	0.16119	0.20218	0.1155	0.35899	0.67641	0.17499	0.17772	0.15796	0.71654	0.1453	0.11569	0.13967	0.077894	0.11317	0.037838	0.20458	0.22309	0.13643	0.15984	0.09724	0.18974	0.17797
0.40052	0.4127	0.32895	0.45347	0	0.19581	0.28797	0.20678	0.48075	0.22203	0.13209	0.31062	0.45429	0.27926	0.29285	0.26338	0.62094	0.40823	0.48425	0.38999	0.22215	0.18565	0.31935	0.32236	0.4812	0.42846	0.49006	0.44162	0.42708	0.32236	0.36819	0.3108	0.19255	0.40387	0.5575	0.43821	0.2546	0.45869	0.49988	0.23581	0.33012	0.37813	0.13032	0.33388	0.431	0.31067	0.67746	0.27437	0.18627	0.35775
0.30784	0.46562	0.82016	0.39103	0	0.25446	0.19306	0.1549	0.42146	0.26538	0.14294	0.27017	0.38499	0.27202	0.25122	0.17325	0.38993	0.47398	0.41458	0.32194	0.20022	0.19815	0.30097	0.43246	0.33646	0.29417	0.26473	0.32519	0.44083	0.43246	0.38614	0.3248	0.27913	0.4583	0.34606	0.40415	0.26289	0.29771	0.43733	0.16012	0.41338	0.31236	0.13987	0.27938	0.59101	0.39969	0.40058	0.35239	0.11525	0.24322
0.16416	0.16632	0.10563	0.16312	0	0.027256	0.48388	0.05385	0.15492	0.51652	0.06048	0.054917	0.10884	0.19631	0.060279	0.15269	0.070454	0.08154	0.1417	0.074376	0.076471	0.037319	0.070342	0.096504	0.095173	0.074186	0.15661	0.138	0.14136	0.096504	0.080027	0.10844	0.22473	0.15632	0.12937	0.16556	0.14683	0.2357	0.064077	0.049056	0.12773	0.13074	1	0.039972	0.13318	0.091009	0.10764	0.085919	0.1	0.054697
0.31972	0.44633	0.3355	0.42676	0	0.51826	0.27505	0.092931	0.36907	0.3169	0.1407	0.44694	0.47869	0.35385	0.39467	0.1646	0.41717	0.37848	0.38774	0.36671	0.41055	0.73172	0.42814	0.73172	0.24326	0.40061	0.32276	0.33114	0.39639	0.73172	0.37699	0.36352	0.28526	0.43722	0.32397	0.34569	0.2825	0.36199	0.31911	0.26268	0.38664	0.30559	0.076776	0.23613	0.4705	0.34806	0.39643	0.41352	0.20656	0.27643
0.41551	0.42208	0.31827	0.4617	0	0.21621	0.23633	0.16712	0.61071	0.18481	0.13124	0.36395	0.43796	0.28876	0.3243	0.23441	0.83654	0.37276	0.54833	0.37438	0.2373	0.2146	0.33224	0.29768	0.49605	0.35952	0.5016	0.51306	0.41663	0.29768	0.37237	0.29507	0.18179	0.41735	0.63471	0.33407	0.26966	0.40517	0.38991	0.36231	0.29781	0.3466	0.08847	0.38353	0.55295	0.2898	0.67146	0.27504	0.20766	0.32437
0.24201	0.21724	0.12566	0.19758	0	0.23787	0.29191	0.10248	0.16148	0.086985	0.066231	0.4426	0.23235	0.16909	0.20288	0.23933	0.31212	0.23214	0.22162	0.16	0.28227	0.33582	0.24449	0.13179	0.15557	0.19679	0.36592	0.4861	0.2153	0.13179	0.2098	0.19566	0.12464	0.22942	0.34866	0.21688	0.29733	0.1417	0.17459	0.83313	0.1134	0.22854	0.036084	0.26097	0.20092	0.13558	0.24492	0.2323	0.32564	0.29474
0.24043	0.29079	0.17737	0.34487	0	0.28339	0.29543	0.067195	0.30736	0.3504	0.12233	0.22311	0.28027	0.30298	0.23948	0.10356	0.24025	0.22537	0.35162	0.27015	0.20604	0.31412	0.25302	0.24192	0.16006	0.17737	0.24668	0.20623	0.25642	0.24192	0.24673	0.27251	0.1732	0.27643	0.2262	0.24376	0.16599	0.27897	0.18051	0.085421	0.21696	0.21628	0.28769	0.11788	0.2755	0.21065	0.22706	0.22785	0.1034	0.12007
0.35885	0.44987	0.30293	0.75069	0	0.18059	0.27554	0.17587	0.65996	0.27699	0.085294	0.25767	0.38279	0.29952	0.2972	0.27351	0.48181	0.31687	0.37411	0.34666	0.23413	0.21144	0.30154	0.30238	0.29061	0.26192	0.54084	0.32023	0.44561	0.30238	0.42126	0.32458	0.19239	0.45206	0.38594	0.29383	0.24608	0.37645	0.27921	0.18356	0.28766	0.32304	0.22259	0.23088	0.40186	0.30524	0.41511	0.27578	0.19632	0.21771
0.28653	0.34434	0.26671	0.54922	0	0.24402	0.20725	0.098384	0.33677	0.19352	0.08518	0.33975	0.36544	0.23815	0.26844	0.18568	0.44459	0.2952	0.3498	0.2895	0.2958	0.24796	0.65225	0.29777	0.24092	0.27931	0.27458	0.27877	0.32425	0.29777	0.29562	0.2243	0.15532	0.34154	0.40453	0.28306	0.22409	0.27189	0.27478	0.19975	0.23866	0.26899	0.061804	0.58429	0.38624	0.21352	0.36752	0.23704	0.18919	0.24427
0.39167	0.45264	0.32481	0.46176	0	0.20623	0.25934	0.18372	0.46032	0.20082	0.14385	0.37783	0.42013	0.22601	0.30931	0.26385	0.84281	0.3756	0.42086	0.3878	0.26808	0.20056	0.35764	0.34175	0.3364	0.35417	0.42002	0.42311	0.44055	0.34175	0.43781	0.32467	0.18544	0.44716	0.45973	0.35724	0.2804	0.38891	0.34603	0.32246	0.33901	0.37576	0.099996	0.38009	0.42837	0.2985	0.66584	0.30614	0.26282	0.36574
0.34546	0.50589	0.30221	0.36575	0	0.14513	0.29531	0.27563	0.38551	0.22423	0.14783	0.29955	0.43416	0.22338	0.27421	0.287	0.41871	0.30461	0.39589	0.27335	0.35341	0.16834	0.32739	0.444	0.25651	0.27464	0.27716	0.33855	0.48365	0.444	1	0.43921	0.14602	0.51448	0.32381	0.33583	0.28341	0.27049	0.26803	0.23772	0.49759	0.36557	0.080027	0.24411	0.43983	0.4241	0.38218	0.39634	0.37448	0.28818
0.46118	0.46824	0.35293	0.60549	0	0.24662	0.30996	0.19785	0.78618	0.22997	0.10008	0.43882	0.47297	0.37893	0.34326	0.30613	0.5351	0.38823	0.65031	0.38925	0.26941	0.21792	0.33631	0.31373	0.52733	0.40605	0.54509	0.50178	0.46268	0.31373	0.4672	0.35531	0.26354	0.46527	0.56483	0.35534	0.39994	0.42466	0.3769	0.30963	0.30677	0.40481	0.14537	0.41043	0.67833	0.32698	0.53763	0.30421	0.26441	0.3429
0.37753	0.42344	0.24714	0.39221	0	0.22165	0.3628	0.11664	0.3676	0.21913	0.11345	0.48959	0.56026	0.30722	0.34344	0.33334	0.43566	0.31885	0.51282	0.34457	0.30951	0.26419	0.30951	0.35518	0.44158	0.42408	0.3693	0.3404	0.4074	0.35518	0.29387	0.26984	0.18338	0.41534	0.40097	0.3209	0.37441	0.36959	0.31456	0.31255	0.22331	0.37771	0.19284	0.36439	0.40595	0.21821	0.54308	0.22959	0.32918	0.30187
0.34405	0.32726	0.15901	0.23895	0	0.11046	0.72123	0.12875	0.21991	0.46527	0.064722	0.36715	0.27443	0.23692	0.26296	0.41146	0.24391	0.14739	0.30795	0.12741	0.55771	0.16124	0.24122	0.24054	0.14834	0.2258	0.2568	0.24494	0.29965	0.24054	0.34444	0.3699	0.25396	0.33422	0.23472	0.31043	0.44827	0.23683	0.14257	0.33744	0.22503	0.34451	0.7	0.22122	0.22656	0.17549	0.22924	0.25173	0.7	0.24669
0.24609	0.44665	0.33327	0.25994	0	0.14289	0.16105	0.13807	0.36513	0.24177	0.17938	0.13606	0.31755	0.16585	0.18515	0.1163	0.30821	0.25609	0.36033	0.23169	0.17271	0.15627	0.26514	0.44918	0.2656	0.18175	0.18787	0.24254	0.40504	0.44918	0.44159	0.27922	0.2094	0.44995	0.22618	0.29781	0.16023	0.23717	0.22416	0.10253	0.56924	0.25785	0.13328	0.13179	0.50561	0.38697	0.32455	0.35548	0.12595	0.13721
0.38255	0.42901	0.29204	0.55699	0	0.15811	0.22135	0.21317	0.57619	0.23784	0.11011	0.32169	0.36767	0.27826	0.25705	0.32359	0.49078	0.38742	0.38467	0.39684	0.18229	0.17596	0.2675	0.27003	0.40547	0.38201	0.59543	0.4972	0.44473	0.27003	0.33045	0.28865	0.17802	0.38489	0.56918	0.32842	0.22753	0.42056	0.4352	0.35405	0.27151	0.43308	0.13426	0.31947	0.38888	0.31595	0.54106	0.25063	0.15998	0.30419
0.176	0.2786	0.17149	0.30619	0	0.25365	0.098152	0.081355	0.21889	0.16336	0.38953	0.21976	0.28577	0.11269	0.17082	0.068956	0.26293	0.25849	0.20854	0.20451	0.16212	0.23402	0.20061	0.41625	0.16051	0.19282	0.14133	0.18368	0.24535	0.41625	0.30435	0.14029	0.093768	0.27083	0.19471	0.23758	0.085409	0.16416	0.18185	0.067776	0.43147	0.16697	0.055307	0.1974	0.32116	0.20785	0.23178	0.21496	0.087386	0.19646
0.2958	0.25595	0.12536	0.24485	0	0.44532	0.36724	0.10271	0.20525	0.24618	0.030601	0.35994	0.29154	0.25064	0.54312	0.28911	0.26946	0.18119	0.28527	0.18723	0.63632	0.52441	0.34917	0.25573	0.13871	0.2197	0.17027	0.2152	0.2405	0.25573	0.30605	0.33119	0.18489	0.26814	0.20612	0.22423	0.3606	0.18484	0.1561	0.26851	0.17767	0.25741	0.057576	0.18362	0.26274	0.22143	0.2053	0.22271	0.53068	0.22026
0.26533	0.25415	0.1964	0.30252	0	0.42279	0.21448	0.13275	0.26894	0.1528	0.040752	0.42576	0.29956	0.34002	0.22403	0.18204	0.30079	0.24047	0.28718	0.23934	0.21959	0.28844	0.34133	0.16918	0.37526	0.27163	0.22019	0.23518	0.26445	0.16918	0.2376	0.30228	0.19655	0.25451	0.30469	0.20529	0.31689	0.23445	0.2495	0.18826	0.13632	0.18001	0.02607	0.30278	0.29284	0.21645	0.28215	0.18171	0.17358	0.20027
0.33819	0.51457	0.38601	0.36542	0	0.20319	0.41203	0.18685	0.47876	0.39504	0.1579	0.2386	0.38481	0.38961	0.31018	0.25276	0.35519	0.36005	0.39801	0.38876	0.23165	0.16306	0.26904	0.37987	0.2759	0.30352	0.33121	0.34436	0.42556	0.37987	0.36852	0.40222	0.33769	0.44988	0.35128	0.37274	0.33212	0.45464	0.30654	0.16048	0.35995	0.38569	0.50973	0.225	0.43046	0.39422	0.40255	0.32487	0.19949	0.25225
0.42445	0.76356	0.34395	0.45	0	0.238	0.27005	0.18043	0.51676	0.24147	0.12742	0.39275	0.57339	0.34171	0.33212	0.24468	0.49405	0.3796	0.52971	0.39018	0.2527	0.2279	0.37496	0.36738	0.47499	0.38433	0.36465	0.51879	0.75493	0.36738	0.40802	0.32221	0.2421	0.7727	0.50027	0.36911	0.33329	0.42184	0.36904	0.22358	0.35613	0.37181	0.14193	0.32996	0.50367	0.3503	0.45742	0.27712	0.20864	0.29787
0.048448	0.11941	0.034193	0.085306	0	0.0065009	0	0.04137	0.067194	0.038462	0.33753	0.21721	0.17072	0.03613	0.14815	0.034615	0.096572	0.13824	0.091943	0.30051	0	0	0.034699	0.14509	0.13661	0.10172	0.056676	0.08406	0.10073	0.14509	0.10371	0.033871	0	0.10523	0.093677	0.14001	0	0.057706	0.14197	0.0025281	0.13491	0.076992	0	0.18866	0.11174	0.052187	0.12137	0.050057	0	0.128
0.35834	0.47418	0.73105	0.30842	0	0.20235	0.31931	0.14661	0.35862	0.18176	0.057083	0.42387	0.38979	0.24183	0.26175	0.43009	0.38115	0.32082	0.44384	0.26421	0.32441	0.13533	0.28436	0.30003	0.26346	0.3425	0.28163	0.32709	0.43885	0.30003	0.34367	0.29894	0.2649	0.45614	0.34629	0.3128	0.45957	0.26427	0.38196	0.32947	0.27142	0.3871	0.13607	0.33579	0.38895	0.32111	0.37158	0.27772	0.39418	0.2864
0.3041	0.37151	0.27956	0.31934	0	0.37501	0.24203	0.21917	0.3772	0.26704	0.13007	0.66827	0.35931	0.3309	0.24822	0.33804	0.40629	0.39058	0.36755	0.34816	0.20317	0.16409	0.36561	0.29977	0.43697	0.35881	0.29857	0.34853	0.43181	0.29977	0.27763	0.26813	0.22658	0.356	0.43489	0.32733	0.35129	0.26259	0.38571	0.29505	0.23181	0.52738	0.075527	0.59673	0.44572	0.34462	0.47337	0.28516	0.18269	0.38598
0.44817	0.51803	0.37903	0.4125	0	0.28896	0.40738	0.15939	0.6671	0.29305	0.12718	0.44163	0.52075	0.38597	0.32072	0.25471	0.44723	0.36167	0.80602	0.3541	0.30062	0.28909	0.39351	0.35439	0.52204	0.36986	0.35696	0.40089	0.49693	0.35439	0.45685	0.35301	0.25398	0.52088	0.41171	0.41887	0.38038	0.43038	0.32849	0.26671	0.39754	0.40613	0.2526	0.33624	0.85687	0.3607	0.45615	0.32309	0.27129	0.29786
0.39219	0.49045	0.39018	0.38992	0	0.31446	0.24781	0.15517	0.66511	0.24334	0.1361	0.34575	0.48886	0.38933	0.30622	0.1439	0.42049	0.36593	0.73809	0.36243	0.23319	0.30735	0.37758	0.37065	0.50603	0.31405	0.2854	0.37642	0.46773	0.37065	0.44667	0.3506	0.25399	0.49125	0.35947	0.39508	0.29121	0.3798	0.32179	0.1645	0.42219	0.33552	0.11177	0.27064	0.89056	0.38165	0.42315	0.33329	0.14105	0.24214
0.23876	0.39529	0.24566	0.24398	0.5	0.14897	0.12123	0.13828	0.28854	0.13554	0.11297	0.14139	0.28823	0.16385	0.16864	0.093335	0.31718	0.23698	0.27981	0.21008	0.12285	0.096726	0.24329	0.28871	0.22103	0.18134	0.18263	0.23438	0.36714	0.28871	0.35934	0.20606	0.1634	0.39606	0.23154	0.23327	0.16865	0.23353	0.21194	0.090742	0.32652	0.2101	0.064909	0.14965	0.36653	0.28812	0.32593	0.23007	0.096437	0.14804
0.44817	0.51803	0.37903	0.4125	0	0.28896	0.40738	0.15939	0.6671	0.29305	0.12718	0.44163	0.52075	0.38597	0.32072	0.25471	0.44723	0.36167	0.80602	0.3541	0.30062	0.28909	0.39351	0.35439	0.52204	0.36986	0.35696	0.40089	0.49693	0.35439	0.45685	0.35301	0.25398	0.52088	0.41171	0.41887	0.38038	0.43038	0.32849	0.26671	0.39754	0.40613	0.2526	0.33624	0.85687	0.3607	0.45615	0.32309	0.27129	0.29786
0.43276	0.36576	0.22541	0.28364	0	0.16071	0.22168	0.40391	0.42317	0.17377	0.072283	0.27595	0.30972	0.31664	0.41074	0.2424	0.33306	0.28118	0.34275	0.38568	0.13859	0.11728	0.2044	0.20162	0.68816	0.25444	0.28481	0.54823	0.41009	0.20162	0.25981	0.22344	0.20401	0.35621	0.67595	0.31559	0.31068	0.39435	0.36031	0.32897	0.21305	0.26057	0.11364	0.26056	0.46209	0.27084	0.38696	0.16753	0.13488	0.20905
0.35099	0.38928	0.19071	0.32916	0	0.25932	0.3665	0.11711	0.34945	0.21667	0.082103	0.5293	0.40674	0.49667	0.30766	0.31479	0.40457	0.31145	0.60262	0.2721	0.37213	0.2806	0.28085	0.20277	0.31825	0.52127	0.44105	0.55707	0.34335	0.20277	0.25876	0.22535	0.24957	0.35932	0.47859	0.30524	0.54415	0.29969	0.27369	0.67273	0.16155	0.59398	0.081438	0.36564	0.35763	0.19136	0.39736	0.18156	0.35817	0.34983
0.10855	0.13964	0.089367	0.1133	0	0.012985	0.17316	0.023079	0.12206	0.17217	0.061779	0.095428	0.094654	0.096897	0.056797	0.051508	0.082297	0.095456	0.12488	0.13344	0.022941	0.01244	0.053056	0.064117	0.27339	0.068239	0.1164	0.10251	0.11387	0.064117	0.061963	0.044228	0.06742	0.12408	0.10458	0.11583	0.056433	0.13288	0.099707	0.020386	0.074139	0.089609	0.25	0.084598	0.12465	0.048452	0.2275	0.05403	0.025	0.053048
0.39041	0.37076	0.20451	0.26028	0	0.16176	0.22569	0.38074	0.34071	0.17603	0.053315	0.2462	0.29413	0.33934	0.33504	0.25631	0.29924	0.26976	0.33732	0.33052	0.12553	0.10583	0.16042	0.1762	0.67194	0.24525	0.26123	0.51608	0.42341	0.1762	0.25691	0.19961	0.22225	0.35963	0.59559	0.28208	0.34336	0.35102	0.32423	0.27083	0.18774	0.2423	0.12122	0.2186	0.35063	0.27721	0.36675	0.13164	0.12494	0.19647
0.32247	0.38712	0.26765	0.34211	0	0.15048	0.30957	0.19436	0.34944	0.23273	0.12276	0.27467	0.35478	0.26635	0.25823	0.18363	0.35142	0.36139	0.35775	0.33528	0.20747	0.16834	0.23698	0.36797	0.43763	0.35544	0.34071	0.32846	0.36439	0.36797	0.26527	0.21893	0.15264	0.369	0.34205	0.7285	0.20294	0.33196	0.32925	0.21697	0.26103	0.30013	0.17916	0.24749	0.38585	0.24319	0.50851	0.2509	0.15136	0.29484
0.26794	0.55158	0.36571	0.29157	0	0.16548	0.2207	0.17032	0.34491	0.40762	0.21367	0.1528	0.33321	0.29389	0.246	0.14627	0.28976	0.32915	0.2974	0.32254	0.24125	0.19161	0.24674	0.51925	0.19565	0.25425	0.22282	0.27442	0.38972	0.51925	0.40244	0.34549	0.30619	0.42795	0.23809	0.37422	0.20334	0.29115	0.26677	0.073403	0.51925	0.32816	0.23631	0.14158	0.37376	0.37852	0.3298	0.33186	0.11602	0.22865
0.39986	0.4546	0.28214	0.32244	0	0.15685	0.34877	0.17891	0.34123	0.12993	0.065575	0.44982	0.38128	0.25212	0.28986	0.42383	0.38752	0.29573	0.43018	0.27169	0.38276	0.18515	0.28989	0.2904	0.24951	0.33282	0.30688	0.30189	0.44767	0.2904	0.39039	0.38037	0.18853	0.45605	0.33854	0.27607	0.46039	0.24874	0.3951	0.3714	0.25515	0.43819	0.069534	0.34237	0.35932	0.49348	0.35416	0.26981	0.49314	0.28947
0.30167	0.49921	0.36739	0.31866	0	0.18569	0.17969	0.20827	0.41292	0.3274	0.18378	0.20601	0.40724	0.24944	0.24342	0.15168	0.36919	0.34858	0.39953	0.31127	0.1924	0.20165	0.29681	0.46232	0.30778	0.2374	0.2255	0.31312	0.44394	0.46232	0.50105	0.30552	0.2064	0.47545	0.28376	0.38315	0.18115	0.29548	0.27428	0.12109	0.55872	0.32224	0.13191	0.18992	0.55284	0.41785	0.3812	0.34426	0.12216	0.19505
0.088752	0.18051	0.19466	0.1206	0	0.34097	0.1569	0.065137	0.15276	0.13285	0.063485	0.24914	0.13917	0.10379	0.099377	0.16453	0.15268	0.16512	0.11644	0.14698	0.075474	0.073138	0.19476	0.17199	0.11697	0.12329	0.13201	0.14134	0.14331	0.17199	0.12242	0.27871	0.23291	0.15462	0.15513	0.16878	0.14946	0.14786	0.10208	0.15193	0.16924	0.096072	0.14242	0.20812	0.17788	0.13375	0.15085	0.31595	0.074912	0.19107
0.25674	0.36376	0.28274	0.33319	0	0.18308	0.1569	0.10886	0.41361	0.16669	0.082474	0.22626	0.41705	0.23627	0.20615	0.1609	0.35713	0.2598	0.44541	0.30462	0.16574	0.21537	0.29145	0.24706	0.33013	0.37504	0.35985	0.28419	0.3389	0.24706	0.31129	0.18294	0.14598	0.35358	0.29336	0.27825	0.16723	0.33794	0.2863	0.10121	0.29832	0.2127	0.079922	0.16498	0.49703	0.24916	0.3714	0.19732	0.08246	0.20943
0.10855	0.13964	0.089367	0.1133	0	0.012985	0.17316	0.023079	0.12206	0.17217	0.061779	0.095428	0.094654	0.096897	0.056797	0.051508	0.082297	0.095456	0.12488	0.13344	0.022941	0.01244	0.053056	0.064117	0.27339	0.068239	0.1164	0.10251	0.11387	0.064117	0.061963	0.044228	0.06742	0.12408	0.10458	0.11583	0.056433	0.13288	0.099707	0.020386	0.074139	0.089609	0.25	0.084598	0.12465	0.048452	0.2275	0.05403	0.025	0.053048
0.09047	0.22788	0.48068	0.15733	0	0.030366	0.088398	0.045513	0.16083	0.093162	0.031246	0.066932	0.13829	0.068283	0.067488	0.22348	0.12021	0.2236	0.10958	0.12954	0.049183	0.04293	0.049729	0.28991	0.082112	0.10537	0.19174	0.10166	0.20306	0.28991	0.15847	0.26457	0.16727	0.22691	0.10322	0.14864	0.10388	0.12515	0.11471	0.029642	0.23641	0.12934	0.10256	0.1273	0.18774	0.18726	0.12986	0.23852	0.049788	0.11425
0.33057	0.44269	0.33349	0.39358	0	0.12823	0.18726	0.23693	0.48513	0.21719	0.10182	0.19839	0.3875	0.27888	0.24343	0.23755	0.4266	0.3784	0.38224	0.3796	0.15614	0.12139	0.2635	0.32966	0.36862	0.312	0.34164	0.34883	0.44813	0.32966	0.38214	0.30222	0.199	0.40563	0.43238	0.32314	0.22359	0.38902	0.33443	0.13197	0.33348	0.35295	0.12104	0.2423	0.39462	0.37864	0.48615	0.26659	0.1377	0.22836
0.3111	0.4567	0.29366	0.33801	0	0.18453	0.33306	0.29634	0.34341	0.37597	0.18319	0.21871	0.33718	0.24336	0.32053	0.20142	0.34768	0.40243	0.32439	0.31284	0.2798	0.14913	0.29052	0.42974	0.24152	0.25853	0.32373	0.32931	0.40705	0.42974	0.38273	0.3581	0.30434	0.43206	0.29712	0.32511	0.27947	0.35443	0.26802	0.22073	0.34856	0.32983	0.37247	0.18126	0.38106	0.37388	0.36897	0.28192	0.20608	0.23669
0.39708	0.47102	0.32367	0.27923	0	0.22475	0.16352	0.19404	0.3276	0.17995	0.24147	0.19141	0.37026	0.22042	0.25365	0.14152	0.3398	0.31392	0.31109	0.2585	0.2099	0.24982	0.29436	0.55013	0.2294	0.23005	0.22791	0.28682	0.42382	0.55013	0.47077	0.39728	0.21065	0.4619	0.25925	0.35001	0.18441	0.23226	0.26677	0.13745	0.61661	0.28437	0.066481	0.16372	0.43582	0.40786	0.3465	0.39661	0.16747	0.20315
0.36703	0.44543	0.36297	0.37813	0	0.37133	0.23795	0.12994	0.64727	0.193	0.13962	0.62739	0.48144	0.3728	0.29558	0.15723	0.48375	0.38038	0.7158	0.41474	0.21491	0.24886	0.40892	0.32111	0.62841	0.38251	0.31209	0.40665	0.42697	0.32111	0.36785	0.30703	0.2442	0.44306	0.47594	0.36591	0.33258	0.35896	0.35946	0.25196	0.33631	0.30747	0.084606	0.54235	0.82622	0.30755	0.51522	0.29916	0.15791	0.35795
0.30691	0.39669	0.31778	0.38193	0	0.26702	0.28463	0.14586	0.50204	0.26722	0.099577	0.38135	0.42753	0.54882	0.29602	0.25835	0.41488	0.35352	0.41982	0.32289	0.31762	0.24202	0.3199	0.31057	0.36167	0.43107	0.29267	0.35848	0.37661	0.31057	0.33094	0.30199	0.30837	0.38485	0.42487	0.36837	0.42901	0.35156	0.31458	0.19002	0.31401	0.27392	0.096942	0.32146	0.61073	0.27085	0.40991	0.26142	0.17042	0.29945
0.41831	0.52248	0.28553	0.33	0	0.20238	0.42162	0.14655	0.33984	0.22514	0.16206	0.45958	0.46081	0.23511	0.31977	0.45137	0.42381	0.32804	0.47899	0.2441	0.49995	0.24643	0.37245	0.35225	0.24981	0.35305	0.28441	0.33545	0.49058	0.35225	0.52125	0.34635	0.22089	0.5314	0.35292	0.3724	0.48403	0.26003	0.26387	0.39748	0.52941	0.47834	0.11405	0.32771	0.41483	0.31138	0.38415	0.32258	0.59269	0.34662
0.31634	0.34332	0.14849	0.26726	0	0.071108	0.40581	0.2272	0.23685	0.30496	0.77008	0.30757	0.32401	0.18547	0.30496	0.26488	0.2669	0.27631	0.34518	0.23376	0.29621	0.1108	0.20743	0.28376	0.19076	0.2642	0.24952	0.37116	0.30121	0.28376	0.38613	0.25581	0.14448	0.31855	0.24258	0.35897	0.26118	0.21656	0.20633	0.22704	0.28884	0.31521	0.31187	0.22102	0.27233	0.26475	0.28189	0.23171	0.33586	0.3036
0.048448	0.11941	0.034193	0.085306	0	0.0065009	0	0.04137	0.067194	0.038462	0.33753	0.21721	0.17072	0.03613	0.14815	0.034615	0.096572	0.13824	0.091943	0.30051	0	0	0.034699	0.14509	0.13661	0.10172	0.056676	0.08406	0.10073	0.14509	0.10371	0.033871	0	0.10523	0.093677	0.14001	0	0.057706	0.14197	0.0025281	0.13491	0.076992	0	0.18866	0.11174	0.052187	0.12137	0.050057	0	0.128
0.27459	0.35278	0.25567	0.29985	0	0.21407	0.17693	0.23071	0.33033	0.28251	0.091168	0.42545	0.28488	0.1982	0.20226	0.30861	0.34978	0.36385	0.38337	0.24329	0.14825	0.13878	0.32334	0.26685	0.30418	0.25891	0.27849	0.29968	0.41856	0.26685	0.26676	0.21904	0.10223	0.33385	0.34067	0.30514	0.12826	0.24271	0.335	0.22908	0.21721	0.53143	0.082279	0.37998	0.36419	0.36512	0.40809	0.27276	0.10978	0.30438
0.40734	0.51484	0.37351	0.30786	0	0.19148	0.1643	0.18772	0.39549	0.20233	0.20872	0.19119	0.40766	0.22325	0.24798	0.14123	0.36384	0.32546	0.39223	0.28078	0.18986	0.21105	0.32255	0.50561	0.28922	0.24441	0.23973	0.30826	0.47289	0.50561	0.53512	0.35516	0.20153	0.51234	0.27398	0.36994	0.18418	0.26567	0.27906	0.13514	0.59729	0.30097	0.097172	0.1836	0.53745	0.43453	0.37824	0.37569	0.1481	0.21314
0.50753	0.74454	0.32025	0.36885	0	0.1519	0.21756	0.37034	0.42135	0.17592	0.15248	0.34999	0.41216	0.22734	0.47999	0.21851	0.42739	0.35691	0.41942	0.7559	0.21209	0.11621	0.30998	0.33843	0.47339	0.33735	0.33672	0.49214	0.71851	0.33843	0.36029	0.2772	0.17447	0.7398	0.48173	0.38917	0.26908	0.45527	0.52544	0.3905	0.32033	0.36221	0.1022	0.33247	0.42629	0.31019	0.44373	0.30305	0.20306	0.28471
0.53647	0.54448	0.32498	0.41318	0	0.2212	0.38483	0.22153	0.42978	0.2711	0.26724	0.48552	0.63627	0.44156	0.39728	0.42753	0.45129	0.43377	0.52408	0.39418	0.35526	0.20486	0.3455	0.41212	0.31932	0.41198	0.39931	0.38113	0.52514	0.41212	0.49704	0.41043	0.15806	0.53764	0.41204	0.4087	0.38507	0.38495	0.31213	0.35797	0.40214	0.49854	0.20541	0.3855	0.47496	0.33483	0.42974	0.36417	0.42676	0.34961
0.34981	0.50819	0.35442	0.37645	0	0.33564	0.29771	0.20801	0.40202	0.33866	0.23667	0.33968	0.62039	0.27822	0.30626	0.20023	0.40844	0.37546	0.39985	0.34902	0.28996	0.2607	0.35961	0.54469	0.28521	0.30599	0.28762	0.31929	0.46671	0.54469	0.59348	0.37608	0.17429	0.50179	0.33849	0.43089	0.21038	0.30376	0.29573	0.19883	0.55467	0.34924	0.19481	0.28594	0.48928	0.38011	0.39118	0.47037	0.22114	0.29866
0.47461	0.47401	0.34028	0.36277	0	0.20467	0.34515	0.31832	0.43589	0.46094	0.115	0.26863	0.36788	0.30791	0.27	0.4009	0.38354	0.3993	0.44848	0.27988	0.27041	0.19963	0.30863	0.39174	0.35657	0.28836	0.30614	0.3548	0.53978	0.39174	0.43682	0.35963	0.25991	0.4672	0.34081	0.38544	0.29958	0.31338	0.3698	0.2292	0.38463	0.63143	0.21424	0.24153	0.53211	0.49222	0.43079	0.32917	0.23962	0.25465
0.40008	0.49869	0.3001	0.44565	0	0.25653	0.32136	0.18398	0.45196	0.2609	0.13639	0.45273	0.5166	0.33815	0.37472	0.35138	0.46638	0.36842	0.66904	0.50602	0.32111	0.27391	0.36297	0.35263	0.29718	0.56251	0.38981	0.37701	0.44508	0.35263	0.4092	0.40517	0.24198	0.46415	0.40591	0.35322	0.41425	0.47275	0.30815	0.2984	0.32364	0.69464	0.13405	0.3241	0.44744	0.30913	0.44281	0.2763	0.33012	0.31199
0.43313	0.4862	0.3592	0.49498	0	0.19264	0.27349	0.204	0.5058	0.22439	0.16532	0.37874	0.47799	0.25874	0.35072	0.29078	0.8616	0.43245	0.47245	0.40894	0.25453	0.18178	0.34696	0.39586	0.43295	0.42419	0.50527	0.46751	0.49954	0.39586	0.44502	0.33632	0.1933	0.47883	0.63226	0.38619	0.2935	0.4567	0.44717	0.28732	0.35649	0.44788	0.13987	0.43175	0.45526	0.33898	0.72371	0.32506	0.24137	0.37333
0.46187	0.49896	0.35565	0.45136	0	0.19862	0.31686	0.16718	0.46373	0.25081	0.29678	0.46903	0.52975	0.34231	0.40126	0.461	0.48419	0.39397	0.51016	0.38037	0.40585	0.27063	0.39645	0.36124	0.36133	0.38583	0.36794	0.4611	0.463	0.36124	0.41986	0.33358	0.24003	0.48073	0.40276	0.40973	0.37985	0.35078	0.33687	0.32572	0.3492	0.42727	0.12737	0.36388	0.48427	0.32306	0.45532	0.33075	0.33301	0.34564
0.41032	0.47138	0.32192	0.37726	0	0.23806	0.28022	0.13562	0.60988	0.17959	0.10231	0.42974	0.47369	0.31494	0.30309	0.26077	0.44906	0.32966	0.75234	0.32218	0.27607	0.23107	0.34424	0.29567	0.49065	0.39146	0.33182	0.37562	0.45401	0.29567	0.39163	0.30744	0.20443	0.47078	0.4123	0.33691	0.36275	0.53543	0.42758	0.28037	0.31329	0.39479	0.085552	0.36834	0.74655	0.30961	0.45462	0.26739	0.28021	0.31418
0.36894	0.46199	0.36272	0.38793	0	0.27909	0.21363	0.15705	0.63691	0.21173	0.16762	0.4085	0.48043	0.34098	0.30315	0.13572	0.42654	0.37708	0.7023	0.46954	0.19816	0.25031	0.34148	0.33972	0.56496	0.31954	0.28867	0.38537	0.44136	0.33972	0.40063	0.3105	0.22769	0.45962	0.38491	0.38078	0.26293	0.37314	0.37087	0.16011	0.37747	0.31876	0.097385	0.34264	0.82093	0.34366	0.44972	0.30222	0.124	0.25898
0.32792	0.29856	0.10131	0.1897	0	0.12498	0.53991	0.13831	0.15692	0.10659	0.037336	0.48883	0.28422	0.15218	0.30545	0.53878	0.25843	0.12459	0.32425	0.11197	0.71028	0.19047	0.24447	0.21461	0.11502	0.26689	0.19953	0.21244	0.29214	0.21461	0.37448	0.36794	0.17309	0.32464	0.22054	0.21952	0.59071	0.12747	0.12497	0.4634	0.15397	0.40166	0.1	0.29233	0.16738	0.16973	0.20268	0.23966	1	0.29627
0	0	0	0	0	0	0	0	0.10526	0	0	0	0	0	0	0	0	0	0	0	0	0	0	0	0	0	0	0	0	0	0	0	0	0	0	0	0	0	0	0	0	0	0	0	0	0	0	0	0	0
0.32034	0.27359	0.086086	0.18659	0	0.089746	0.41971	0.16867	0.15558	0.07428	0.047077	0.43881	0.26124	0.12813	0.29631	0.44876	0.25673	0.11976	0.30855	0.12839	0.49537	0.13778	0.22808	0.14863	0.12417	0.25318	0.20699	0.22368	0.26789	0.14863	0.28973	0.25525	0.12249	0.29329	0.22807	0.19548	0.4903	0.13691	0.12946	0.44953	0.10708	0.35694	0.066667	0.27196	0.164	0.12943	0.20046	0.16515	0.69622	0.26662
0.30716	0.47882	0.27065	0.32446	0	0.21199	0.45841	0.11297	0.36031	0.41949	0.10436	0.20625	0.29765	0.33148	0.20393	0.18567	0.30043	0.25697	0.34818	0.21742	0.1655	0.14934	0.26865	0.28151	0.31337	0.20679	0.27573	0.36499	0.45922	0.28151	0.31394	0.27492	0.3699	0.49521	0.3202	0.33459	0.3489	0.36544	0.21758	0.11892	0.36295	0.23987	0.64275	0.17968	0.42333	0.27541	0.34303	0.25048	0.14324	0.16068
0.22582	0.1707	0.12938	0.31051	0	0.65288	0.26012	0.042663	0.22211	0.35205	0.082404	0.40347	0.32053	0.35942	0.31221	0.11751	0.27313	0.28424	0.26733	0.21484	0.45776	1	0.40605	0.19515	0.13909	0.20933	0.17369	0.22815	0.15542	0.19515	0.16834	0.20199	0.24042	0.16771	0.2133	0.259	0.25336	0.23218	0.18646	0.25563	0.20801	0.17388	0.037319	0.10435	0.29145	0.22096	0.20524	0.23255	0.19047	0.15387
0.32984	0.44838	0.35057	0.41119	0	0.22112	0.19042	0.18729	0.42457	0.17351	0.1774	0.35627	0.42733	0.22988	0.28724	0.2127	0.71156	0.38263	0.37678	0.34694	0.19013	0.17109	0.32623	0.34345	0.3298	0.27559	0.3296	0.32932	0.44792	0.34345	0.39811	0.32738	0.1742	0.4529	0.52079	0.30919	0.22217	0.33191	0.30852	0.20717	0.34743	0.28139	0.065643	0.42172	0.46043	0.34189	0.43978	0.31779	0.17604	0.26955
0.3396	0.47026	0.40233	0.43043	0	0.40887	0.24053	0.10994	0.36713	0.30793	0.19129	0.40192	0.39929	0.34496	0.35484	0.19003	0.38825	0.52535	0.33467	0.34464	0.2633	0.27101	0.32237	0.72708	0.27481	0.39381	0.32674	0.3152	0.43237	0.72708	0.4235	0.43428	0.32608	0.4646	0.35688	0.40342	0.32369	0.32805	0.31937	0.20073	0.4088	0.35039	0.14509	0.37168	0.52128	0.38502	0.40535	0.4522	0.16121	0.31821
0.49609	0.77589	0.41422	0.45759	0	0.26123	0.29773	0.20722	0.65524	0.24231	0.13822	0.40552	0.52506	0.37668	0.34344	0.25993	0.4872	0.42047	0.72136	0.40743	0.27544	0.24903	0.3926	0.41605	0.54742	0.42173	0.4048	0.54152	0.7627	0.41605	0.48728	0.39006	0.32836	0.78304	0.46806	0.4191	0.4188	0.43543	0.39417	0.26007	0.4215	0.42152	0.13265	0.36463	0.75261	0.41437	0.50407	0.35136	0.23864	0.33324
0.41566	0.4476	0.29415	0.34988	0	0.089675	0.52922	0.2513	0.35229	0.3807	0.10557	0.2993	0.3974	0.30571	0.23986	0.45839	0.33988	0.35201	0.39853	0.25237	0.26248	0.10211	0.25357	0.29956	0.31819	0.29602	0.40401	0.33297	0.514	0.29956	0.3282	0.30254	0.18618	0.44454	0.39319	0.37806	0.30181	0.40095	0.27289	0.28997	0.29274	0.39192	0.56641	0.23888	0.36555	0.307	0.36391	0.22237	0.30189	0.25483
0.40422	0.39192	0.27372	0.36009	0	0.19696	0.30831	0.22905	0.54857	0.20575	0.10737	0.32468	0.42768	0.32905	0.31582	0.23306	0.41353	0.32362	0.54807	0.35883	0.22518	0.17891	0.27951	0.26215	0.71774	0.53079	0.40821	0.48567	0.41328	0.26215	0.30574	0.24966	0.19948	0.38565	0.65715	0.34966	0.29917	0.41006	0.55711	0.25573	0.25679	0.3156	0.12452	0.36087	0.58095	0.26955	0.57074	0.20976	0.17244	0.49078
0.32551	0.39119	0.23349	0.54441	0	0.3364	0.28465	0.125	0.31419	0.29426	0.078163	0.33856	0.38468	0.30595	0.30075	0.2238	0.37961	0.27319	0.3676	0.30078	0.47154	0.3893	0.88853	0.3044	0.22	0.26085	0.22918	0.27894	0.36686	0.3044	0.36967	0.28627	0.17759	0.39465	0.35623	0.30753	0.26681	0.27756	0.25135	0.2355	0.30248	0.30426	0.084139	0.19125	0.38577	0.24329	0.31817	0.29119	0.29024	0.23746
0.26793	0.44466	0.30408	0.28518	0	0.17557	0.20508	0.21025	0.31847	0.27099	0.19594	0.16151	0.33856	0.25972	0.24585	0.15978	0.29705	0.29785	0.27738	0.27673	0.14433	0.18908	0.25604	0.47971	0.19968	0.21336	0.20637	0.26405	0.38795	0.47971	0.402	0.42234	0.31929	0.41521	0.24391	0.35084	0.23331	0.26509	0.23479	0.10013	0.51762	0.27124	0.18451	0.14734	0.38301	0.39202	0.31586	0.39931	0.12772	0.17665
0.32254	0.41968	0.2887	0.30895	0	0.19514	0.18637	0.18406	0.326	0.2131	0.11725	0.24443	0.35339	0.21405	0.26026	0.21112	0.36715	0.31628	0.3179	0.24728	0.24021	0.21608	0.30098	0.29622	0.2352	0.23364	0.4418	0.29598	0.39732	0.29622	0.34689	0.26382	0.12403	0.40596	0.28997	0.33877	0.18031	0.26603	0.42509	0.1748	0.35915	0.2864	0.07285	0.21441	0.38607	0.31694	0.35015	0.24591	0.17766	0.20868
0.41053	0.38175	0.26974	0.41527	0	0.22221	0.31126	0.20807	0.42371	0.29147	0.08684	0.39645	0.39253	0.32725	0.27991	0.29027	0.46993	0.39205	0.43822	0.32706	0.26741	0.26847	0.30026	0.26213	0.39238	0.38039	0.58159	0.52938	0.40223	0.26213	0.30752	0.26905	0.20869	0.36654	0.54489	0.50726	0.3322	0.48715	0.52842	0.43337	0.23473	0.43661	0.13403	0.32498	0.39896	0.32339	0.56656	0.24108	0.22223	0.3362
0.49536	0.47243	0.36709	0.43502	0	0.18795	0.34257	0.26479	0.67967	0.27338	0.13037	0.31859	0.44946	0.37377	0.34668	0.3166	0.43712	0.40612	0.63145	0.44734	0.21023	0.1889	0.30032	0.32852	0.57948	0.43472	0.44051	0.53038	0.4709	0.32852	0.37413	0.3121	0.26723	0.44526	0.53194	0.4077	0.33472	0.51906	0.49333	0.26392	0.33861	0.4392	0.21698	0.31125	0.61557	0.3412	0.55782	0.27772	0.17789	0.35099
0.31466	0.30907	0.16235	0.3018	0	0.37978	0.46964	0.12014	0.21825	0.4591	0.03649	0.43231	0.31959	0.4498	0.37006	0.38614	0.31399	0.26115	0.32708	0.18199	1	0.45776	0.4294	0.31612	0.14666	0.27291	0.20628	0.23447	0.28635	0.31612	0.35341	0.37737	0.24067	0.31876	0.23776	0.30104	0.48388	0.19975	0.17321	0.35096	0.18058	0.34323	0.076471	0.23576	0.24448	0.17176	0.23286	0.2375	0.71028	0.28071
0.47058	0.46021	0.42833	0.42455	0	0.21395	0.26075	0.21479	0.55777	0.2224	0.09762	0.36379	0.43922	0.26934	0.33824	0.25022	0.46372	0.38457	0.66864	0.39892	0.24642	0.19031	0.31403	0.31417	0.5741	0.45775	0.47519	0.52871	0.45028	0.31417	0.35568	0.30025	0.21786	0.45065	0.56437	0.36761	0.31938	0.41223	0.52251	0.30976	0.29753	0.48488	0.12692	0.34689	0.57328	0.30709	0.5173	0.30056	0.2261	0.30026
0.33267	0.42141	0.29768	0.46015	0	0.28859	0.22671	0.17576	0.36843	0.2351	0.12408	0.3225	0.42533	0.32495	0.27917	0.19618	0.41854	0.34566	0.39161	0.31524	0.26665	0.32404	0.36952	0.30767	0.27481	0.29714	0.45281	0.31454	0.40249	0.30767	0.34396	0.25981	0.15528	0.41012	0.32938	0.35635	0.22001	0.43064	0.45714	0.18154	0.34188	0.2857	0.07593	0.23212	0.42827	0.31144	0.38975	0.26292	0.1657	0.24298
0.29028	0.37232	0.23529	0.32486	0	0.20895	0.26966	0.13355	0.37855	0.19423	0.11404	0.32354	0.45278	0.37225	0.23897	0.14437	0.36096	0.29797	0.37247	0.30505	0.15695	0.14133	0.23527	0.24764	0.50033	0.29035	0.29813	0.34659	0.34439	0.24764	0.29503	0.2007	0.23145	0.35657	0.38404	0.29485	0.36362	0.30023	0.29698	0.18354	0.23794	0.24733	0.17367	0.28987	0.41206	0.19996	0.49436	0.20407	0.12398	0.25941
0.30057	0.31418	0.18169	0.2366	0	0.11396	0.26398	0.25114	0.23452	0.1379	0.083688	0.27802	0.2699	0.27572	0.23221	0.28732	0.27605	0.21639	0.21439	0.23962	0.33837	0.13641	0.21987	0.29846	0.16095	0.16199	0.21758	0.19655	0.32834	0.29846	0.42313	0.59595	0.10803	0.32326	0.23352	0.21689	0.23842	0.19022	0.21165	0.19639	0.27148	0.23723	0.051546	0.18216	0.23277	0.32381	0.23948	0.34017	0.37145	0.1739
0.44037	0.49135	0.33526	0.4207	0	0.37034	0.23452	0.17238	0.40831	0.26364	0.18203	0.39469	0.49671	0.33281	0.3615	0.15914	0.46339	0.3951	0.43332	0.34701	0.30401	0.52144	0.45374	0.44742	0.29788	0.33551	0.29876	0.37146	0.45703	0.44742	0.45191	0.31899	0.2203	0.487	0.34756	0.39516	0.23344	0.37869	0.34238	0.24719	0.49109	0.32677	0.075706	0.22732	0.51998	0.38937	0.42263	0.37289	0.17584	0.25515
0.13229	0.15434	0.061732	0.13788	0	0.036384	0.06047	0.057967	0.11025	0.068972	1	0.11513	0.15077	0.07489	0.18283	0.04862	0.15277	0.19209	0.13325	0.16491	0.03649	0.082404	0.071892	0.16984	0.10046	0.12712	0.10068	0.23055	0.1342	0.16984	0.14783	0.08844	0.052929	0.14435	0.10744	0.16228	0.042504	0.097925	0.11196	0.055315	0.21688	0.11373	0.06048	0.098791	0.15729	0.092996	0.14228	0.14429	0.037336	0.15445
0.3662	0.4654	0.19569	0.30082	0	0.12185	0.3803	0.14387	0.31986	0.23254	0.13378	0.4109	0.39422	0.2463	0.31599	0.39362	0.34336	0.27315	0.60621	0.24355	0.41985	0.15034	0.27005	0.27827	0.20559	0.54097	0.27166	0.29738	0.39932	0.27827	0.36581	0.26215	0.14216	0.43038	0.30025	0.28856	0.43088	0.25697	0.22984	0.36287	0.24897	0.81891	0.14284	0.28566	0.32951	0.25508	0.33823	0.20721	0.53065	0.28923
0.37446	0.46829	0.3855	0.44446	0	0.29125	0.22569	0.16088	0.62772	0.25874	0.18515	0.34392	0.47055	0.37389	0.31517	0.17067	0.43334	0.60492	0.68266	0.39671	0.2378	0.2766	0.35064	0.3698	0.51154	0.34154	0.33074	0.38817	0.45133	0.3698	0.3951	0.33171	0.23407	0.46054	0.40149	0.40868	0.26502	0.39619	0.37354	0.17153	0.37054	0.33185	0.1119	0.31037	0.84153	0.35199	0.44561	0.31331	0.12226	0.28038
0.39219	0.49045	0.39018	0.38992	0	0.31446	0.24781	0.15517	0.66511	0.24334	0.1361	0.34575	0.48886	0.38933	0.30622	0.1439	0.42049	0.36593	0.73809	0.36243	0.23319	0.30735	0.37758	0.37065	0.50603	0.31405	0.2854	0.37642	0.46773	0.37065	0.44667	0.3506	0.25399	0.49125	0.35947	0.39508	0.29121	0.3798	0.32179	0.1645	0.42219	0.33552	0.11177	0.27064	0.89056	0.38165	0.42315	0.33329	0.14105	0.24214
0.17929	0.17207	0.12579	0.17311	0	0.33718	0.52505	0.048044	0.17767	0.14904	0.032688	0.28362	0.19773	0.48514	0.22251	0.12961	0.16827	0.15818	0.20263	0.15326	0.21533	0.2276	0.14625	0.1408	0.18484	0.27819	0.19706	0.2252	0.17279	0.1408	0.10862	0.24128	0.4189	0.17952	0.19527	0.23131	0.55961	0.15506	0.16777	0.14917	0.071532	0.12723	0.035281	0.20441	0.22131	0.116	0.19949	0.088293	0.1573	0.32447
0.30658	0.32288	0.2102	0.40264	0	0.29325	0.31036	0.23666	0.2953	0.72112	0.28268	0.26349	0.3216	0.34825	0.2039	0.25053	0.30357	0.32251	0.2697	0.2426	0.36011	0.31271	0.27784	0.3597	0.20838	0.23414	0.22596	0.25246	0.33588	0.3597	0.30718	0.19264	0.20913	0.30471	0.25443	0.31334	0.18357	0.26473	0.22296	0.08976	0.35768	0.31249	0.36278	0.19768	0.34606	0.33154	0.28154	0.18663	0.10019	0.21282
0.32792	0.29856	0.10131	0.1897	0	0.12498	0.53991	0.13831	0.15692	0.10659	0.037336	0.48883	0.28422	0.15218	0.30545	0.53878	0.25843	0.12459	0.32425	0.11197	0.71028	0.19047	0.24447	0.21461	0.11502	0.26689	0.19953	0.21244	0.29214	0.21461	0.37448	0.36794	0.17309	0.32464	0.22054	0.21952	0.59071	0.12747	0.12497	0.4634	0.15397	0.40166	0.1	0.29233	0.16738	0.16973	0.20268	0.23966	1	0.29627
0	0	0	0	0	0	0	0	0.10526	0	0	0	0	0	0	0	0	0	0	0	0	0	0	0	0	0	0	0	0	0	0	0	0	0	0	0	0	0	0	0	0	0	0	0	0	0	0	0	0	0
0.29859	0.36146	0.26629	0.5165	0	0.34161	0.22529	0.13652	0.31953	0.22347	0.067243	0.52731	0.37002	0.25519	0.27211	0.19015	0.40029	0.32329	0.36351	0.30668	0.33954	0.27642	0.80697	0.25761	0.29813	0.27311	0.2533	0.31112	0.34119	0.25761	0.31277	0.24608	0.17771	0.36159	0.40928	0.29144	0.24485	0.28063	0.2576	0.27701	0.25371	0.27359	0.071773	0.39502	0.37791	0.23022	0.37972	0.27633	0.21493	0.30242
0.45528	0.47805	0.38798	0.53143	0	0.25995	0.23903	0.18819	0.61711	0.23925	0.13435	0.35227	0.49	0.35236	0.31478	0.19866	0.46563	0.38192	0.67664	0.40177	0.26309	0.25952	0.56295	0.35741	0.51261	0.36534	0.35331	0.51232	0.47133	0.35741	0.42126	0.32196	0.2233	0.47321	0.46899	0.39522	0.27701	0.4059	0.37749	0.20458	0.38395	0.37216	0.10394	0.30234	0.72756	0.35055	0.51467	0.29787	0.17021	0.2779
0.1055	0.15235	0.070183	0.12799	0	0.012569	0.11605	0.24405	0.099166	0.059788	0.23774	0.28103	0.19866	0.048956	0.17273	0.15745	0.13628	0.15944	0.14633	0.29316	0.11771	0.015819	0.083	0.13265	0.16045	0.13725	0.099734	0.13011	0.13575	0.13265	0.14489	0.085684	0.091944	0.14407	0.13879	0.13314	0.13508	0.21597	0.15051	0.097417	0.11819	0.1457	0.080925	0.22346	0.12294	0.25906	0.14902	0.097953	0.17122	0.15877
0.28418	0.19702	0.098835	0.23447	0	0.12188	0.1258	0.48338	0.21958	0.10917	0.092008	0.11145	0.17324	0.22477	0.4512	0.099016	0.19594	0.14675	0.14185	0.32887	0.11698	0.13482	0.11565	0.19772	0.14655	0.096003	0.19401	0.19821	0.18707	0.19772	0.29279	0.34132	0.10287	0.19593	0.19761	0.23695	0.11053	0.24725	0.14841	0.29417	0.16437	0.18404	0.048417	0.071322	0.16874	0.15671	0.16428	0.23508	0.10935	0.077288
0.41488	0.39793	0.30748	0.44022	0.068966	0.18794	0.23609	0.20151	0.52667	0.17803	0.13485	0.31013	0.40499	0.26202	0.32336	0.16781	0.42679	0.32748	0.54489	0.54571	0.20105	0.18179	0.40833	0.29016	0.54362	0.51893	0.39439	0.47507	0.38486	0.29016	0.32384	0.24659	0.16979	0.38349	0.49658	0.35321	0.21897	0.41139	0.65543	0.22882	0.29193	0.30937	0.076132	0.34672	0.55881	0.26391	0.60375	0.24001	0.1372	0.47814
0.40364	0.49037	0.74525	0.32458	0	0.22598	0.40308	0.16136	0.36881	0.23926	0.07519	0.47449	0.42079	0.27467	0.29432	0.41036	0.40793	0.33375	0.47579	0.2703	0.38846	0.22254	0.31863	0.32468	0.27926	0.36203	0.32023	0.36315	0.46575	0.32468	0.38835	0.33367	0.25935	0.48548	0.36779	0.39958	0.48524	0.28991	0.39376	0.39124	0.29999	0.4261	0.21188	0.36718	0.41001	0.33124	0.40786	0.3193	0.46224	0.30745
0.32792	0.29856	0.10131	0.1897	0	0.12498	0.53991	0.13831	0.15692	0.10659	0.037336	0.48883	0.28422	0.15218	0.30545	0.53878	0.25843	0.12459	0.32425	0.11197	0.71028	0.19047	0.24447	0.21461	0.11502	0.26689	0.19953	0.21244	0.29214	0.21461	0.37448	0.36794	0.17309	0.32464	0.22054	0.21952	0.59071	0.12747	0.12497	0.4634	0.15397	0.40166	0.1	0.29233	0.16738	0.16973	0.20268	0.23966	1	0.29627
0.20068	0.1807	0.15658	0.2511	0	0.48525	0.34815	0.034993	0.20608	0.40685	0.023351	0.35674	0.27408	0.81823	0.30824	0.11889	0.20947	0.25317	0.25334	0.21597	0.56495	0.42705	0.29561	0.19606	0.18866	0.21426	0.15217	0.21978	0.16464	0.19606	0.11258	0.28722	0.52363	0.17715	0.20549	0.25134	0.63655	0.21127	0.14845	0.14935	0.079112	0.148	0.035029	0.20523	0.25959	0.13255	0.1775	0.089266	0.17011	0.20698
0.20548	0.28244	0.25775	0.29123	0	0.24068	0.11354	0.062947	0.38977	0.08721	0.081316	0.28009	0.25623	0.21456	0.19473	0.099313	0.37206	0.29364	0.23016	0.22763	0.082391	0.10113	0.17365	0.26003	0.21733	0.24071	0.24053	0.22037	0.26314	0.26003	0.23012	0.22136	0.16145	0.27412	0.30663	0.21205	0.18974	0.22374	0.22656	0.12802	0.17334	0.18867	0.033233	0.6219	0.32997	0.19879	0.33038	0.20034	0.064437	0.21899
0.34296	0.34184	0.2695	0.32935	0	0.18084	0.18011	0.22863	0.38842	0.16715	0.097133	0.36986	0.32496	0.25626	0.25891	0.21683	0.55531	0.40589	0.33842	0.33373	0.12954	0.1132	0.23482	0.22292	0.74088	0.30002	0.35198	0.44038	0.3837	0.22292	0.25792	0.21623	0.15822	0.33345	0.74559	0.27445	0.22911	0.33983	0.40998	0.23364	0.21353	0.31585	0.085854	0.50733	0.3634	0.26312	0.57769	0.19641	0.11652	0.26442
0.22183	0.26793	0.22651	0.32914	0.5	0.40246	0.18682	0.11525	0.28749	0.21696	0.058807	0.37417	0.33053	0.26872	0.26893	0.11782	0.31692	0.31147	0.31373	0.26662	0.26666	0.52533	0.33758	0.20768	0.20423	0.21873	0.20905	0.26186	0.24485	0.20768	0.2053	0.20372	0.19577	0.26288	0.2537	0.25738	0.21928	0.2882	0.22872	0.23657	0.20551	0.17383	0.05637	0.17109	0.34283	0.23525	0.28597	0.22659	0.12739	0.16595
0.44684	0.45398	0.28389	0.49298	0.024691	0.18465	0.30148	0.19609	0.51951	0.20519	0.11285	0.38805	0.41495	0.31391	0.30703	0.29186	0.47997	0.3629	0.47528	0.38064	0.24531	0.17463	0.32992	0.27584	0.51022	0.52989	0.63403	0.54155	0.46468	0.27584	0.34877	0.29104	0.19611	0.44474	0.63836	0.3426	0.32079	0.41256	0.62443	0.3292	0.25776	0.41486	0.11914	0.41596	0.38208	0.26613	0.64014	0.23901	0.22407	0.43889
0.27482	0.47478	0.35338	0.32657	0	0.24901	0.21331	0.10258	0.32294	0.24659	0.16984	0.2417	0.37268	0.21853	0.29507	0.15813	0.33396	0.33345	0.2921	0.29497	0.31612	0.19515	0.27181	1	0.2055	0.33338	0.2748	0.26433	0.41859	1	0.444	0.44428	0.30768	0.46843	0.26269	0.32409	0.25804	0.26516	0.25882	0.12585	0.47596	0.30766	0.096504	0.23234	0.41482	0.36427	0.35026	0.504	0.21461	0.25017
0.27293	0.34848	0.19162	0.27271	0	0.20694	0.24514	0.12391	0.28415	0.12107	0.10591	0.40392	0.32846	0.17148	0.28498	0.21446	0.40858	0.31132	0.32455	0.26856	0.24884	0.26105	0.26703	0.23925	0.23548	0.27366	0.42008	0.53096	0.31785	0.23925	0.27491	0.2285	0.14117	0.33787	0.41318	0.25388	0.26655	0.29177	0.26358	0.69128	0.18739	0.28206	0.038912	0.26917	0.31728	0.19202	0.38825	0.27747	0.25839	0.30877
0.46471	0.38045	0.19488	0.28012	0	0.1588	0.41937	0.18243	0.27516	0.30248	0.18854	0.4172	0.32741	0.22669	0.27556	0.51312	0.32805	0.26658	0.37666	0.18033	0.38486	0.1246	0.24415	0.2046	0.21436	0.29355	0.2797	0.34013	0.37354	0.2046	0.29782	0.30305	0.27141	0.37544	0.30158	0.26376	0.50943	0.22563	0.20668	0.36835	0.17492	0.39979	0.23735	0.29191	0.29099	0.24321	0.30127	0.17624	0.50695	0.26976
0.23277	0.31522	0.1788	0.20556	0	0.23138	0.29877	0.08858	0.21739	0.31534	0.04484	0.18333	0.18885	0.2757	0.18323	0.16931	0.18442	0.18476	0.20385	0.16873	0.14787	0.13238	0.16849	0.2298	0.26108	0.16195	0.18087	0.41009	0.30675	0.2298	0.15565	0.25484	0.37452	0.31699	0.26293	0.22192	0.34747	0.20788	0.14976	0.094803	0.15757	0.19539	0.30628	0.1322	0.24871	0.19536	0.20928	0.11597	0.11832	0.12205
0	0	0	0	0	0	0	0	0	0	0	0	0	0	0	0	0	0	0	0	0	0	0	0	0	0	0.16667	0	0	0	0	0	0	0	0	0	0	0	0	0	0	0	0	0	0	0	0	0	0	0
0.26345	0.25686	0.15772	0.1767	0	0.43749	0.39883	0.11526	0.15631	0.085272	0.048101	0.51699	0.25187	0.10926	0.24934	0.36053	0.28427	0.17272	0.25032	0.15327	0.53271	0.15237	0.3114	0.20754	0.15407	0.22457	0.19357	0.23505	0.24867	0.20754	0.32895	0.33286	0.12982	0.27727	0.24243	0.21021	0.39741	0.1178	0.1268	0.41238	0.15201	0.28517	0.066667	0.35339	0.18528	0.14655	0.22655	0.36378	0.66667	0.37095
0.31715	0.40357	0.28485	0.69099	0	0.14895	0.24009	0.16049	0.62679	0.23792	0.074764	0.24353	0.3516	0.25938	0.25352	0.28128	0.44929	0.30065	0.34459	0.33506	0.1971	0.17413	0.25401	0.26922	0.2685	0.37223	0.5173	0.31457	0.39437	0.26922	0.37432	0.29086	0.18026	0.39624	0.37918	0.27922	0.22639	0.36679	0.2864	0.16174	0.26333	0.28515	0.19186	0.22385	0.38029	0.26317	0.41366	0.24111	0.16665	0.23204
0.18066	0.28033	0.23093	0.26047	0	0.14698	0.094709	0.065201	0.25824	0.077619	0.44022	0.22088	0.25543	0.11938	0.19121	0.090863	0.34189	0.28946	0.22038	0.22202	0.073091	0.078666	0.14213	0.28044	0.1922	0.21992	0.21845	0.29704	0.25111	0.28044	0.21548	0.17021	0.12332	0.26991	0.25547	0.22341	0.13495	0.18816	0.21611	0.10112	0.20484	0.18696	0.044382	0.60557	0.31449	0.17868	0.29804	0.19722	0.06342	0.21302
0.32792	0.29856	0.10131	0.1897	0	0.12498	0.53991	0.13831	0.15692	0.10659	0.037336	0.48883	0.28422	0.15218	0.30545	0.53878	0.25843	0.12459	0.32425	0.11197	0.71028	0.19047	0.24447	0.21461	0.11502	0.26689	0.19953	0.21244	0.29214	0.21461	0.37448	0.36794	0.17309	0.32464	0.22054	0.21952	0.59071	0.12747	0.12497	0.4634	0.15397	0.40166	0.1	0.29233	0.16738	0.16973	0.20268	0.23966	1	0.29627
0.40009	0.48399	0.38289	0.41064	0	0.27643	0.24749	0.17043	0.7294	0.23806	0.20547	0.38125	0.49707	0.36822	0.36176	0.17845	0.45285	0.4168	0.7083	0.42714	0.22646	0.26771	0.36992	0.38637	0.51807	0.33829	0.35895	0.40891	0.4683	0.38637	0.42539	0.36695	0.22962	0.48155	0.43601	0.39475	0.27693	0.41649	0.34916	0.19293	0.40953	0.35601	0.11105	0.33192	0.93462	0.36974	0.45278	0.3378	0.16418	0.27214
0.42092	0.42742	0.29242	0.50596	0.04878	0.18933	0.21478	0.25423	0.46055	0.18726	0.13451	0.35853	0.41715	0.23424	0.36433	0.24677	0.77244	0.38533	0.488	0.56236	0.23011	0.18476	0.38456	0.29285	0.45791	0.41743	0.43275	0.44686	0.41019	0.29285	0.34641	0.28626	0.1603	0.39749	0.66843	0.33625	0.24856	0.46781	0.5469	0.31853	0.2753	0.42549	0.077203	0.37757	0.4132	0.29113	0.63895	0.26104	0.20128	0.30748
0.39219	0.49045	0.39018	0.38992	0	0.31446	0.24781	0.15517	0.66511	0.24334	0.1361	0.34575	0.48886	0.38933	0.30622	0.1439	0.42049	0.36593	0.73809	0.36243	0.23319	0.30735	0.37758	0.37065	0.50603	0.31405	0.2854	0.37642	0.46773	0.37065	0.44667	0.3506	0.25399	0.49125	0.35947	0.39508	0.29121	0.3798	0.32179	0.1645	0.42219	0.33552	0.11177	0.27064	0.89056	0.38165	0.42315	0.33329	0.14105	0.24214
0.26917	0.30972	0.17932	0.27388	0.11765	0.1465	0.3574	0.083569	0.31154	0.13872	0.097993	0.33353	0.29691	0.27708	0.21388	0.21954	0.31477	0.23916	0.47377	0.24801	0.20178	0.12817	0.18337	0.19111	0.41809	0.71447	0.38257	0.30022	0.27809	0.19111	0.20372	0.18496	0.17748	0.28529	0.3729	0.28041	0.35336	0.27479	0.45011	0.22592	0.1483	0.42217	0.10036	0.37786	0.29725	0.15252	0.57436	0.20424	0.20954	0.62055
0.23277	0.31522	0.1788	0.20556	0	0.23138	0.29877	0.08858	0.21739	0.31534	0.04484	0.18333	0.18885	0.2757	0.18323	0.16931	0.18442	0.18476	0.20385	0.16873	0.14787	0.13238	0.16849	0.2298	0.26108	0.16195	0.18087	0.41009	0.30675	0.2298	0.15565	0.25484	0.37452	0.31699	0.26293	0.22192	0.34747	0.20788	0.14976	0.094803	0.15757	0.19539	0.30628	0.1322	0.24871	0.19536	0.20928	0.11597	0.11832	0.12205
0.27989	0.36084	0.26373	0.26252	0	0.29251	0.26084	0.11903	0.30213	0.16551	0.13541	0.25332	0.2907	0.30886	0.29838	0.19641	0.31612	0.26459	0.29646	0.24885	0.32664	0.19989	0.25184	0.40009	0.18661	0.20942	0.22224	0.24399	0.33386	0.40009	0.40668	0.52541	0.29772	0.36443	0.25283	0.25883	0.30796	0.24458	0.21124	0.17821	0.32487	0.26667	0.058683	0.19712	0.36648	0.32718	0.28604	0.36858	0.31205	0.18904
0.38064	0.4306	0.34574	0.4112	0	0.34572	0.23166	0.13231	0.40832	0.19556	0.1813	0.61763	0.41636	0.29143	0.34083	0.18766	0.45398	0.48625	0.47555	0.40553	0.23065	0.19182	0.37967	0.49206	0.44102	0.44093	0.36786	0.37963	0.40482	0.49206	0.35093	0.31228	0.24983	0.4225	0.47577	0.37999	0.33454	0.36226	0.37768	0.26775	0.34122	0.31981	0.08489	0.57767	0.54151	0.2939	0.51644	0.35425	0.17625	0.39785
0.37868	0.42868	0.31996	0.42053	0	0.19122	0.33573	0.14179	0.56403	0.20765	0.12218	0.36936	0.4392	0.28327	0.28325	0.22252	0.43837	0.38665	0.69664	0.36119	0.22268	0.19323	0.30584	0.30961	0.59944	0.41616	0.42086	0.38572	0.41658	0.30961	0.35188	0.27471	0.19488	0.42546	0.46938	0.38397	0.29385	0.39753	0.40414	0.25163	0.30505	0.37206	0.15024	0.33876	0.65997	0.28303	0.55976	0.31591	0.21263	0.33577
0.24201	0.21724	0.12566	0.19758	0	0.23787	0.29191	0.10248	0.16148	0.086985	0.066231	0.4426	0.23235	0.16909	0.20288	0.23933	0.31212	0.23214	0.22162	0.16	0.28227	0.33582	0.24449	0.13179	0.15557	0.19679	0.36592	0.4861	0.2153	0.13179	0.2098	0.19566	0.12464	0.22942	0.34866	0.21688	0.29733	0.1417	0.17459	0.83313	0.1134	0.22854	0.036084	0.26097	0.20092	0.13558	0.24492	0.2323	0.32564	0.29474
0.22075	0.3484	0.26053	0.27467	0	0.089833	0.10487	0.10603	0.32638	0.12483	0.060957	0.12347	0.26479	0.14173	0.12048	0.33289	0.31539	0.25585	0.26185	0.18861	0.10437	0.084074	0.19095	0.18602	0.21022	0.23204	0.24921	0.23317	0.32167	0.18602	0.24069	0.21878	0.13461	0.32881	0.25143	0.20312	0.14464	0.47049	0.45091	0.076254	0.2071	0.19639	0.090554	0.16601	0.33841	0.19823	0.33195	0.15386	0.074035	0.22046
0.22461	0.37115	0.22755	0.24457	0	0.069312	0.11083	0.092586	0.29419	0.10506	0.10844	0.14166	0.28448	0.1378	0.11896	0.088694	0.297	0.2388	0.2618	0.18484	0.090291	0.104	0.18819	0.23798	0.33279	0.17282	0.18997	0.22593	0.33259	0.23798	0.29855	0.15987	0.077005	0.35469	0.25856	0.24643	0.08998	0.20252	0.2228	0.07761	0.5	0.19475	0.063867	0.12526	0.35712	0.2151	0.32176	0.21547	0.076983	0.14019
0.045782	0.11306	0.1555	0.081728	0	0.0043339	0	0.031028	0.064474	0.025641	0.22502	0.19006	0.15312	0.028904	0.11852	0.027692	0.095178	0.32441	0.086666	0.26712	0	0	0.031138	0.096724	0.13675	0.093898	0.086066	0.082028	0.096455	0.096724	0.090267	0.022581	0	0.099858	0.092976	0.12017	0	0.05588	0.14158	0.002167	0.11159	0.065993	0	0.17837	0.10274	0.03914	0.12179	0.033371	0	0.112
0.19721	0.27655	0.26496	0.18625	0	0.23524	0.17364	0.19932	0.18648	0.099731	0.17939	0.23775	0.25214	0.15517	0.1648	0.19514	0.24831	0.24984	0.18374	0.17488	0.22636	0.085717	0.21327	0.29166	0.14114	0.14622	0.15852	0.18732	0.2906	0.29166	0.27535	0.35385	0.065197	0.29503	0.19924	0.23768	0.14901	0.12512	0.16844	0.1887	0.27105	0.17365	0.030591	0.20052	0.25161	0.26437	0.21006	0.39965	0.23697	0.19894
0.37588	0.34856	0.3969	0.3657	0	0.27351	0.26229	0.073457	0.44855	0.22753	0.30581	0.36025	0.34851	0.51649	0.31799	0.22576	0.36068	0.36447	0.38578	0.30831	0.30958	0.27006	0.27145	0.25705	0.33954	0.30681	0.34024	0.4524	0.3197	0.25705	0.23125	0.23272	0.28668	0.33855	0.33103	0.30208	0.44194	0.3021	0.31548	0.19401	0.21193	0.27543	0.063567	0.2956	0.39894	0.34056	0.34486	0.19261	0.17217	0.27523
0.4223	0.43258	0.26211	0.30781	0	0.17925	0.2084	0.33077	0.35259	0.19868	0.17177	0.31351	0.32621	0.24218	0.48472	0.13073	0.34371	0.28648	0.29909	0.84844	0.16211	0.10484	0.25983	0.2817	0.42638	0.25287	0.26384	0.46327	0.37676	0.2817	0.23924	0.21895	0.2296	0.39946	0.42166	0.34214	0.26621	0.40346	0.47378	0.31875	0.23601	0.24806	0.16474	0.28129	0.35491	0.2209	0.37393	0.26984	0.11388	0.23996
0.47175	0.43126	0.34247	0.44171	0	0.22701	0.25234	0.32623	0.60174	0.25204	0.10081	0.30404	0.43217	0.31311	0.33652	0.23484	0.46503	0.40914	0.59072	0.43291	0.19738	0.18649	0.32666	0.3114	0.61809	0.36911	0.41866	0.45371	0.45899	0.3114	0.37904	0.34204	0.2136	0.42335	0.55954	0.35675	0.25112	0.51857	0.41575	0.24292	0.31838	0.35231	0.17059	0.3	0.60069	0.39299	0.52915	0.25621	0.15688	0.25749
0.4117	0.82401	0.35683	0.4558	0	0.18702	0.29456	0.18928	0.4557	0.2281	0.11485	0.39453	0.45262	0.30644	0.31113	0.29568	0.48962	0.52318	0.46481	0.36039	0.32064	0.23438	0.36662	0.39363	0.33626	0.37174	0.38652	0.42522	0.80944	0.39363	0.46446	0.36411	0.20557	0.83907	0.43655	0.40861	0.34677	0.37502	0.40479	0.31982	0.36756	0.42635	0.11391	0.32383	0.46776	0.3802	0.44911	0.34336	0.29775	0.31484
0.33405	0.41211	0.32181	0.34503	0	0.39575	0.29162	0.12828	0.49061	0.18242	0.14431	0.6728	0.41644	0.44394	0.32215	0.20932	0.47117	0.35582	0.41811	0.37756	0.22571	0.18969	0.38551	0.32278	0.47412	0.38261	0.31265	0.3955	0.39784	0.32278	0.32649	0.31475	0.31347	0.40771	0.51636	0.34238	0.47027	0.30265	0.3353	0.29354	0.29572	0.28156	0.074979	0.60669	0.61525	0.27101	0.48238	0.29304	0.20052	0.4046
0.31997	0.41115	0.28321	0.31319	0	0.14519	0.2315	0.33657	0.33836	0.45853	0.084295	0.19331	0.30607	0.25808	0.23823	0.42365	0.31814	0.37581	0.29491	0.24806	0.23407	0.2158	0.27023	0.39403	0.23089	0.24047	0.26	0.28246	0.49154	0.39403	0.36721	0.33089	0.15868	0.39478	0.28299	0.35623	0.17179	0.2643	0.3406	0.19049	0.32769	0.6665	0.12983	0.1773	0.39561	0.52061	0.35706	0.3508	0.17001	0.22137
0.41144	0.4874	0.34802	0.47381	0	0.24114	0.31751	0.1495	0.68456	0.2137	0.11344	0.43349	0.48611	0.33834	0.33625	0.37	0.50753	0.34521	0.83247	0.40205	0.28049	0.23689	0.3305	0.30407	0.49801	0.53038	0.40433	0.40287	0.45544	0.30407	0.41985	0.34689	0.22105	0.46964	0.47036	0.3495	0.37683	0.4103	0.35514	0.27855	0.30764	0.57116	0.11495	0.35719	0.7114	0.30022	0.50327	0.27481	0.2728	0.32475
0.36024	0.33325	0.24983	0.25248	0	0.10369	0.27682	0.23074	0.2799	0.38334	0.12816	0.11064	0.25836	0.54086	0.19678	0.24256	0.21928	0.26663	0.21267	0.22203	0.10432	0.15655	0.16144	0.24406	0.14947	0.1463	0.21007	0.20304	0.32227	0.24406	0.2979	0.47618	0.16361	0.31293	0.21941	0.26532	0.12919	0.26263	0.17855	0.083478	0.33458	0.25961	0.359	0.076673	0.27897	0.34078	0.22462	0.27834	0.098396	0.098995
0.24137	0.43839	0.30547	0.28316	0	0.13669	0.20938	0.18368	0.33788	0.28116	0.21537	0.16928	0.35739	0.20589	0.16867	0.15843	0.31867	0.28884	0.31147	0.22736	0.21915	0.18812	0.26902	0.44509	0.22099	0.20067	0.20988	0.25492	0.40652	0.44509	0.50331	0.39248	0.16737	0.4396	0.25178	0.39027	0.14886	0.25464	0.23288	0.10711	0.57623	0.2842	0.12608	0.14962	0.43261	0.34683	0.31649	0.47236	0.16361	0.18268
0.31349	0.39915	0.30204	0.38564	0	0.10593	0.17188	0.23027	0.41968	0.18153	0.086203	0.18908	0.36185	0.24288	0.2115	0.23854	0.41562	0.34879	0.3494	0.32137	0.14375	0.11093	0.24676	0.30868	0.3502	0.27188	0.32679	0.32007	0.44045	0.30868	0.38392	0.27961	0.15473	0.38999	0.41178	0.29836	0.18779	0.33847	0.3016	0.13064	0.31687	0.3143	0.095933	0.21896	0.37902	0.36854	0.42378	0.24438	0.1375	0.20613
0.47228	0.42655	0.31409	0.44569	0	0.22973	0.29993	0.23081	0.54544	0.22591	0.13187	0.37086	0.48995	0.32413	0.32551	0.25105	0.7307	0.38627	0.5276	0.4219	0.23467	0.19657	0.31628	0.30804	0.57379	0.43227	0.48411	0.48338	0.43166	0.30804	0.36911	0.28986	0.21814	0.40537	0.64341	0.35919	0.30787	0.45008	0.50383	0.2811	0.2843	0.3596	0.11783	0.39431	0.50481	0.30608	0.6853	0.2509	0.19266	0.35485
0.31472	0.4797	0.30678	0.33581	0	0.19088	0.23799	0.61246	0.34186	0.40493	0.18542	0.23563	0.3457	0.2741	0.29786	0.42783	0.35724	0.47068	0.32961	0.2797	0.31867	0.15924	0.28356	0.41404	0.25368	0.26051	0.2466	0.31135	0.51754	0.41404	0.46171	0.44633	0.29666	0.45794	0.29644	0.34466	0.29272	0.32748	0.28037	0.1609	0.38101	0.40597	0.10519	0.19165	0.39215	0.73525	0.37333	0.31138	0.25118	0.23342
0.049583	0.097824	0.13654	0.10465	0	0.27715	0.077138	0.019009	0.10321	0.024621	0.10285	0.39802	0.12098	0.045955	0.089013	0.026855	0.15959	0.18783	0.20858	0.10804	0.02604	0.031019	0.20674	0.098012	0.14692	0.12538	0.12039	0.12192	0.091794	0.098012	0.073588	0.060039	0.023418	0.098011	0.16057	0.11833	0.030263	0.055128	0.08789	0.16358	0.066903	0.053894	0.014606	0.34028	0.12692	0.061093	0.1574	0.15593	0.025909	0.23497
0.39219	0.49045	0.39018	0.38992	0	0.31446	0.24781	0.15517	0.66511	0.24334	0.1361	0.34575	0.48886	0.38933	0.30622	0.1439	0.42049	0.36593	0.73809	0.36243	0.23319	0.30735	0.37758	0.37065	0.50603	0.31405	0.2854	0.37642	0.46773	0.37065	0.44667	0.3506	0.25399	0.49125	0.35947	0.39508	0.29121	0.3798	0.32179	0.1645	0.42219	0.33552	0.11177	0.27064	0.89056	0.38165	0.42315	0.33329	0.14105	0.24214
0.24706	0.41596	0.2464	0.2909	0	0.14023	0.13082	0.16577	0.3263	0.25963	0.28701	0.31797	0.38711	0.21629	0.23907	0.12372	0.34481	0.3398	0.30019	0.44558	0.13483	0.14956	0.22858	0.36096	0.2915	0.2345	0.20602	0.2948	0.35912	0.36096	0.38867	0.22374	0.13359	0.38002	0.28156	0.34065	0.1352	0.25558	0.30601	0.081913	0.40342	0.28161	0.086106	0.26525	0.40496	0.2867	0.36463	0.23124	0.076389	0.21594
0.52286	0.50917	0.35136	0.45119	0	0.18296	0.31905	0.27011	0.60489	0.2785	0.13672	0.3601	0.47327	0.32094	0.36878	0.30121	0.47728	0.40851	0.65906	0.4353	0.24426	0.19538	0.32815	0.36923	0.62677	0.43245	0.45401	0.57202	0.52446	0.36923	0.39876	0.30932	0.22191	0.49952	0.62307	0.43402	0.32068	0.56282	0.46606	0.32129	0.36795	0.48101	0.22924	0.35183	0.61151	0.3424	0.57259	0.2914	0.22525	0.32315
0.32161	0.33864	0.23784	0.33896	0	0.19194	0.46221	0.12024	0.29219	0.332	0.11361	0.33797	0.29797	0.30775	0.27657	0.33161	0.32095	0.30854	0.31969	0.19473	0.44531	0.36361	0.32658	0.32803	0.17632	0.25936	0.2946	0.31631	0.31183	0.32803	0.28718	0.32234	0.34838	0.33923	0.26917	0.39103	0.40629	0.26271	0.2133	0.28857	0.25231	0.32416	0.31301	0.20594	0.30509	0.27807	0.30148	0.30536	0.37041	0.2456
0.4234	0.4251	0.31246	0.49134	0	0.23924	0.29937	0.15959	0.57354	0.22224	0.11459	0.37595	0.44739	0.36227	0.33206	0.24535	0.77308	0.37869	0.453	0.40153	0.29953	0.22743	0.34689	0.31903	0.4181	0.3796	0.46976	0.47612	0.41634	0.31903	0.39858	0.31686	0.21315	0.41971	0.52725	0.35961	0.34484	0.44304	0.39781	0.29972	0.29199	0.3641	0.11482	0.39178	0.42215	0.31347	0.73017	0.28074	0.24249	0.35354
0.45532	0.54005	0.37221	0.43296	0	0.17602	0.29732	0.22358	0.52243	0.28916	0.15307	0.35528	0.53677	0.31258	0.30889	0.3276	0.45681	0.4366	0.60639	0.39067	0.25363	0.17283	0.32849	0.38282	0.3912	0.52568	0.40746	0.42741	0.52128	0.38282	0.41737	0.3083	0.20788	0.49265	0.49599	0.42605	0.31499	0.49444	0.44404	0.25862	0.38583	0.64019	0.21532	0.36431	0.455	0.40792	0.514	0.3133	0.23621	0.34912
0.34588	0.46645	0.2792	0.2902	0	0.14464	0.34455	0.12666	0.31653	0.17194	0.15237	0.30031	0.37176	0.17376	0.24884	0.29883	0.37492	0.26353	0.37082	0.20967	0.35899	0.17973	0.32652	0.35964	0.22125	0.2614	0.24389	0.31845	0.43267	0.35964	0.49902	0.36178	0.21845	0.47622	0.2836	0.30246	0.32077	0.23299	0.23471	0.27005	0.41772	0.32836	0.12765	0.22369	0.40502	0.32601	0.32833	0.36332	0.39537	0.27395
0.26057	0.40615	0.26231	0.2964	0	0.29018	0.25333	0.16773	0.30784	0.25765	0.19636	0.23994	0.35322	0.23804	0.36267	0.16522	0.33638	0.31658	0.29696	0.29898	0.36395	0.22302	0.31334	0.5395	0.20044	0.2569	0.22222	0.26473	0.3602	0.5395	0.44187	0.44705	0.27132	0.39771	0.25938	0.30714	0.25476	0.32584	0.24289	0.14741	0.40575	0.28859	0.069568	0.18156	0.37703	0.3322	0.33141	0.51669	0.24777	0.22923
0.2706	0.38193	0.28719	0.32025	0	0.11888	0.18265	0.13771	0.36958	0.19803	0.15327	0.20888	0.34143	0.26195	0.18546	0.18566	0.35198	0.45596	0.3456	0.29981	0.15292	0.127	0.2457	0.26811	0.42573	0.35088	0.29336	0.41536	0.35749	0.26811	0.32305	0.22243	0.13857	0.36064	0.3135	0.31468	0.14751	0.32586	0.2946	0.099189	0.28773	0.26063	0.14888	0.20311	0.39855	0.24154	0.51439	0.21055	0.085106	0.21914
0.27037	0.39935	0.309	0.31236	0	0.12424	0.1413	0.1437	0.39795	0.16477	0.084895	0.17355	0.34284	0.17869	0.17275	0.18596	0.36775	0.28594	0.36494	0.2791	0.14842	0.12119	0.26839	0.30781	0.31365	0.38824	0.27445	0.3151	0.37758	0.30781	0.35688	0.24528	0.14811	0.39077	0.30002	0.30562	0.15608	0.5036	0.40107	0.11395	0.32971	0.27062	0.082137	0.20892	0.45936	0.27976	0.42475	0.24105	0.10471	0.25246
0.30993	0.51997	0.37755	0.34719	0	0.24404	0.21906	0.13366	0.37165	0.24069	0.16659	0.25663	0.40304	0.24202	0.3056	0.15816	0.36153	0.35278	0.34703	0.32341	0.28069	0.20368	0.31821	0.85867	0.25068	0.3528	0.29782	0.29229	0.47002	0.85867	0.48864	0.41628	0.2762	0.52006	0.28887	0.35803	0.24908	0.29196	0.27792	0.14327	0.58283	0.33741	0.12647	0.24798	0.47928	0.38647	0.38166	0.47176	0.19583	0.26298
0.36024	0.33325	0.24983	0.25248	0	0.10369	0.27682	0.23074	0.2799	0.38334	0.12816	0.11064	0.25836	0.54086	0.19678	0.24256	0.21928	0.26663	0.21267	0.22203	0.10432	0.15655	0.16144	0.24406	0.14947	0.1463	0.21007	0.20304	0.32227	0.24406	0.2979	0.47618	0.16361	0.31293	0.21941	0.26532	0.12919	0.26263	0.17855	0.083478	0.33458	0.25961	0.359	0.076673	0.27897	0.34078	0.22462	0.27834	0.098396	0.098995
0.43038	0.43991	0.63063	0.53542	0	0.22993	0.25718	0.17515	0.46352	0.22198	0.12141	0.32511	0.44437	0.41012	0.30871	0.28416	0.42808	0.39356	0.42413	0.39752	0.26686	0.20625	0.49956	0.33269	0.35687	0.34603	0.42115	0.43705	0.43127	0.33269	0.35246	0.40815	0.32208	0.43345	0.46328	0.32882	0.38641	0.40164	0.4347	0.21354	0.29607	0.34313	0.14012	0.29328	0.43626	0.31424	0.41989	0.30543	0.20319	0.28641
0.23277	0.31522	0.1788	0.20556	0	0.23138	0.29877	0.08858	0.21739	0.31534	0.04484	0.18333	0.18885	0.2757	0.18323	0.16931	0.18442	0.18476	0.20385	0.16873	0.14787	0.13238	0.16849	0.2298	0.26108	0.16195	0.18087	0.41009	0.30675	0.2298	0.15565	0.25484	0.37452	0.31699	0.26293	0.22192	0.34747	0.20788	0.14976	0.094803	0.15757	0.19539	0.30628	0.1322	0.24871	0.19536	0.20928	0.11597	0.11832	0.12205
0.5911	0.33316	0.23857	0.31821	0	0.41251	0.37526	0.33796	0.3266	0.16917	0.079098	0.34459	0.34295	0.29663	0.4651	0.10307	0.3646	0.23835	0.35459	0.40727	0.20168	0.29115	0.37429	0.20394	0.38004	0.37137	0.27337	0.39921	0.31015	0.20394	0.23977	0.19175	0.22247	0.32815	0.37877	0.32024	0.28674	0.38067	0.34527	0.37296	0.20928	0.20388	0.04038	0.2654	0.39344	0.19856	0.36798	0.15873	0.111	0.3429
0.30235	0.40779	0.37167	0.37534	0.15385	0.20383	0.18775	0.1721	0.47275	0.18318	0.08371	0.3437	0.36699	0.25679	0.2426	0.29146	0.43548	0.49476	0.37571	0.41225	0.17171	0.20916	0.25222	0.22758	0.30499	0.30211	0.52433	0.50452	0.38043	0.22758	0.26222	0.27195	0.16036	0.34566	0.47309	0.27826	0.2321	0.40034	0.3188	0.45089	0.21751	0.32477	0.078352	0.26989	0.36591	0.25845	0.44953	0.2021	0.148	0.29102
0.39393	0.37198	0.27856	0.5012	0	0.19894	0.35835	0.16563	0.42297	0.24533	0.14216	0.37825	0.37625	0.31383	0.28745	0.32956	0.4522	0.43408	0.44371	0.35004	0.26323	0.19682	0.36701	0.24422	0.4705	0.45205	0.53794	0.45474	0.38984	0.24422	0.29024	0.27257	0.21554	0.36148	0.59093	0.32732	0.32874	0.41231	0.46137	0.27945	0.22258	0.35583	0.17731	0.39073	0.37045	0.26932	0.54567	0.25036	0.22478	0.39683
0.20068	0.1807	0.15658	0.2511	0	0.48525	0.34815	0.034993	0.20608	0.40685	0.023351	0.35674	0.27408	0.81823	0.30824	0.11889	0.20947	0.25317	0.25334	0.21597	0.56495	0.42705	0.29561	0.19606	0.18866	0.21426	0.15217	0.21978	0.16464	0.19606	0.11258	0.28722	0.52363	0.17715	0.20549	0.25134	0.63655	0.21127	0.14845	0.14935	0.079112	0.148	0.035029	0.20523	0.25959	0.13255	0.1775	0.089266	0.17011	0.20698
0.26617	0.23472	0.13832	0.2336	0	0.43021	0.27543	0.077032	0.20486	0.16412	0.027195	0.62867	0.28234	0.20633	0.44148	0.23129	0.29726	0.23726	0.27942	0.19007	0.42421	0.34961	0.41923	0.17391	0.21911	0.23357	0.18949	0.24295	0.22099	0.17391	0.23827	0.22911	0.12326	0.24273	0.26552	0.20278	0.28848	0.17649	0.15809	0.32036	0.12021	0.22272	0.038384	0.41866	0.25681	0.16864	0.26066	0.20059	0.35379	0.30633
0.32792	0.29856	0.10131	0.1897	0	0.12498	0.53991	0.13831	0.15692	0.10659	0.037336	0.48883	0.28422	0.15218	0.30545	0.53878	0.25843	0.12459	0.32425	0.11197	0.71028	0.19047	0.24447	0.21461	0.11502	0.26689	0.19953	0.21244	0.29214	0.21461	0.37448	0.36794	0.17309	0.32464	0.22054	0.21952	0.59071	0.12747	0.12497	0.4634	0.15397	0.40166	0.1	0.29233	0.16738	0.16973	0.20268	0.23966	1	0.29627
0.41251	0.40301	0.18016	0.26507	0	0.2271	0.39385	0.12542	0.2521	0.27636	0.046883	0.46293	0.35485	0.2824	0.29049	0.36606	0.28197	0.20179	0.32406	0.19442	0.37097	0.19797	0.24352	0.23615	0.28505	0.26603	0.24814	0.4725	0.39538	0.23615	0.28349	0.29445	0.34028	0.41433	0.34647	0.2489	0.51454	0.22659	0.18766	0.3146	0.16338	0.3397	0.25057	0.2676	0.26539	0.21084	0.28118	0.17807	0.4262	0.24924
0.36139	0.42592	0.31295	0.35045	0	0.21587	0.40586	0.28867	0.36069	0.30072	0.16228	0.30858	0.39205	0.34455	0.30375	0.2344	0.35744	0.39604	0.38752	0.32263	0.30104	0.259	0.29582	0.32409	0.28958	0.32174	0.29878	0.35093	0.39652	0.32409	0.33583	0.27373	0.16755	0.40619	0.33523	1	0.24233	0.31366	0.32034	0.28401	0.345	0.33507	0.16556	0.23985	0.43365	0.30786	0.38088	0.32922	0.21952	0.33855
0.20068	0.26704	0.22511	0.22911	0	0.50279	0.24576	0.066433	0.24712	0.093436	0.15829	0.76811	0.31761	0.29952	0.23412	0.15099	0.34048	0.28101	0.28941	0.31329	0.20698	0.14254	0.3425	0.25675	0.35294	0.32329	0.22183	0.28863	0.24735	0.25675	0.21535	0.23529	0.27382	0.26762	0.35415	0.26235	0.42049	0.16828	0.23099	0.2933	0.18303	0.17217	0.025532	0.63794	0.34354	0.12949	0.35235	0.23247	0.2022	0.39159
0.30158	0.42098	0.3236	0.27358	0	0.15265	0.24635	0.18772	0.3045	0.32909	0.17558	0.15928	0.30567	0.25988	0.22509	0.16685	0.28648	0.30322	0.28462	0.21941	0.29552	0.17823	0.24876	0.41451	0.19252	0.1944	0.22165	0.25674	0.37297	0.41451	0.41642	0.39544	0.16471	0.41201	0.23623	0.32018	0.16097	0.2469	0.22702	0.14143	0.49967	0.33057	0.18621	0.13858	0.37011	0.33408	0.28295	0.36793	0.19716	0.16087
0.25525	0.30969	0.20743	0.38225	0	0.22662	0.18877	0.13466	0.44002	0.16777	0.063002	0.27243	0.29523	0.25069	0.26559	0.16778	0.39419	0.27542	0.2692	0.31736	0.25706	0.15374	0.27682	0.22455	0.21152	0.3398	0.3793	0.2555	0.29543	0.22455	0.30774	0.2716	0.13916	0.30713	0.3405	0.22413	0.21302	0.32081	0.28907	0.21335	0.17998	0.24116	0.055981	0.37285	0.28559	0.20323	0.40329	0.2441	0.18424	0.39698
0.31459	0.49716	0.3147	0.32693	0	0.12847	0.20849	0.17652	0.38334	0.25804	0.12811	0.17033	0.32184	0.32223	0.24389	0.20392	0.33366	0.34194	0.31605	0.33325	0.15298	0.15472	0.24935	0.305	0.23772	0.2641	0.27254	0.3179	0.38718	0.305	0.29836	0.29817	0.23134	0.40361	0.33692	0.32409	0.22468	0.42306	0.28492	0.1432	0.32037	0.31234	0.18925	0.18048	0.38514	0.28501	0.3587	0.23069	0.098979	0.22649
0.31618	0.39533	0.31061	0.29319	0	0.31952	0.32898	0.23926	0.31702	0.21881	0.08844	0.28118	0.33543	0.36376	0.33554	0.34484	0.32447	0.29835	0.28981	0.32576	0.37737	0.20199	0.25313	0.44428	0.19628	0.23504	0.29331	0.27022	0.39323	0.44428	0.43921	1	0.42007	0.40245	0.27906	0.27373	0.39177	0.30085	0.22962	0.20213	0.31974	0.27888	0.10844	0.19649	0.36286	0.35326	0.29591	0.393	0.36794	0.24413
0.29831	0.43859	0.29284	0.29639	0	0.21677	0.26165	0.13864	0.34287	0.15386	0.082823	0.41835	0.38018	0.14598	0.21333	0.37273	0.40476	0.27345	0.3835	0.25961	0.27301	0.11795	0.31233	0.2863	0.28953	0.43403	0.27187	0.33304	0.40469	0.2863	0.41101	0.26009	0.16914	0.43182	0.34582	0.29207	0.31082	0.25873	0.25344	0.30392	0.32537	0.32279	0.10197	0.32919	0.40761	0.24682	0.39401	0.27517	0.31627	0.37845
0.45062	0.94092	0.40048	0.41717	0	0.19112	0.3029	0.22029	0.44187	0.24264	0.1486	0.35234	0.48521	0.28812	0.32411	0.29426	0.46996	0.40045	0.47752	0.35898	0.29854	0.16319	0.38393	0.46086	0.34581	0.3768	0.35845	0.42642	0.92323	0.46086	0.52387	0.38519	0.24024	0.96845	0.40412	0.40754	0.359	0.37199	0.33544	0.27761	0.46155	0.43461	0.14699	0.32742	0.4994	0.43893	0.42992	0.36959	0.29675	0.32849
0.33946	0.45925	0.35122	0.35273	0	0.27552	0.33629	0.25775	0.42262	0.75584	0.099635	0.20032	0.46222	0.38172	0.2153	0.27088	0.35643	0.33519	0.35762	0.28166	0.37584	0.30362	0.33771	0.41214	0.25671	0.23311	0.25785	0.29114	0.46566	0.41214	0.43277	0.33286	0.25723	0.45072	0.2831	0.38281	0.22068	0.32208	0.27601	0.10559	0.42592	0.37053	0.38416	0.14333	0.45498	0.4341	0.3549	0.38364	0.13411	0.17819
0.47379	0.45255	0.32092	0.45462	0	0.18913	0.28565	0.2296	0.49461	0.24963	0.12175	0.33332	0.41879	0.33458	0.32494	0.2599	0.75402	0.42652	0.45517	0.39441	0.242	0.19441	0.32004	0.30841	0.62731	0.38685	0.47442	0.51484	0.46092	0.30841	0.37437	0.29257	0.19184	0.4316	0.75058	0.36542	0.27606	0.45325	0.46934	0.2845	0.30894	0.40765	0.14111	0.3722	0.43972	0.32298	0.70668	0.26505	0.19377	0.33088
0.28496	0.47904	0.33067	0.30697	0	0.43533	0.25122	0.11648	0.39456	0.20838	0.16936	0.71748	0.3858	0.37071	0.26212	0.18255	0.40613	0.36079	0.38243	0.3981	0.21384	0.15235	0.36707	0.33101	0.41072	0.38699	0.2827	0.35485	0.36132	0.33101	0.28004	0.26142	0.28029	0.38524	0.41623	0.34753	0.40416	0.28544	0.31852	0.2736	0.28926	0.29822	0.10726	0.6199	0.44144	0.24424	0.45814	0.26445	0.18496	0.41774
0.061852	0.11558	0.20493	0.11827	0	0.012415	0.13756	0.051506	0.11587	0.12644	0.030928	0.045257	0.058929	0.056356	0.068645	0.52735	0.061457	0.073137	0.071581	0.10982	0.064512	0.019709	0.044849	0.13356	0.04984	0.10423	0.11021	0.093364	0.090734	0.13356	0.07041	0.31481	0.29562	0.10099	0.075041	0.058474	0.17532	0.13638	0.074835	0.042348	0.090502	0.095759	0.23706	0.054964	0.10657	0.1029	0.083072	0.11969	0.090439	0.13646
0.28511	0.31634	0.21937	0.37224	0	0.48097	0.22593	0.14373	0.32592	0.26571	0.1919	0.39587	0.60535	0.46308	0.45154	0.17383	0.36408	0.3112	0.37474	0.38276	0.33307	0.52457	0.35815	0.35358	0.23724	0.2669	0.2194	0.25574	0.31177	0.35358	0.26397	0.39409	0.25229	0.31371	0.29192	0.2764	0.2564	0.32296	0.25741	0.1056	0.28339	0.19469	0.045538	0.23784	0.42638	0.25197	0.30386	0.21036	0.11196	0.20048
0.40675	0.39694	0.28632	0.36966	0	0.17868	0.19881	0.32821	0.4182	0.16546	0.12959	0.32278	0.38715	0.30165	0.35562	0.2417	0.62442	0.38157	0.37948	0.39112	0.17326	0.13837	0.26405	0.26588	0.61992	0.29958	0.33781	0.44152	0.42623	0.26588	0.3366	0.27254	0.19199	0.38471	0.7292	0.30999	0.29283	0.39397	0.37101	0.28209	0.27338	0.28437	0.059031	0.37055	0.40584	0.31576	0.47264	0.2262	0.15469	0.26728
0.32747	0.3923	0.27886	0.34195	0	0.23	0.24706	0.2561	0.36084	0.34228	0.44004	0.27668	0.30781	0.38014	0.30181	0.37139	0.3225	0.3974	0.32865	0.30153	0.19587	0.19404	0.23885	0.33192	0.30481	0.28691	0.29884	0.48197	0.45711	0.33192	0.30042	0.30023	0.46343	0.37626	0.32541	0.32988	0.46277	0.2856	0.3576	0.18133	0.27079	0.56958	0.1446	0.24944	0.40951	0.41943	0.37555	0.27597	0.14409	0.25932
0.28076	0.46393	0.31857	0.28219	0	0.13862	0.18472	0.15431	0.32516	0.21011	0.21688	0.18213	0.3556	0.20669	0.17843	0.13304	0.324	0.29187	0.2992	0.23105	0.18058	0.20801	0.26347	0.47596	0.21781	0.20162	0.20649	0.25821	0.41574	0.47596	0.49759	0.31974	0.15401	0.45603	0.27149	0.345	0.13497	0.23368	0.23817	0.10348	1	0.25967	0.12773	0.15309	0.42855	0.35851	0.33606	0.43095	0.15397	0.18025
0.41752	0.50555	0.29596	0.35729	0	0.16129	0.45998	0.12988	0.33938	0.23617	0.12714	0.48566	0.44635	0.22861	0.36453	0.42068	0.41002	0.32455	0.55041	0.27422	0.44286	0.24382	0.30211	0.5226	0.24009	0.43239	0.37197	0.35017	0.46469	0.5226	0.41375	0.33594	0.21393	0.50418	0.35473	0.38254	0.47732	0.30105	0.2804	0.41581	0.29862	0.46898	0.22593	0.37898	0.39015	0.28222	0.4223	0.35212	0.54766	0.34961
0.41958	0.47119	0.35518	0.38531	0	0.27539	0.34351	0.19713	0.63066	0.24896	0.11004	0.51935	0.48758	0.35821	0.27745	0.32179	0.45281	0.3847	0.74862	0.33023	0.24627	0.23774	0.39779	0.29082	0.59781	0.35848	0.36303	0.40133	0.52102	0.29082	0.38922	0.31889	0.20843	0.47055	0.47601	0.38367	0.32237	0.40231	0.33053	0.27508	0.33075	0.3776	0.20575	0.41583	0.78113	0.36278	0.48612	0.28093	0.2235	0.31951
0.45618	0.46676	0.35845	0.40598	0	0.25917	0.25442	0.22704	0.61949	0.26801	0.12741	0.34565	0.4466	0.3563	0.32266	0.28106	0.43779	0.39529	0.66999	0.35254	0.24846	0.25092	0.35477	0.33432	0.55262	0.35182	0.3323	0.48507	0.50294	0.33432	0.38731	0.31309	0.30785	0.4628	0.40749	0.36453	0.37209	0.46489	0.40468	0.20845	0.3441	0.48724	0.12035	0.31007	0.73526	0.40982	0.50871	0.29277	0.18737	0.26999
0.43148	0.47617	0.33499	0.43167	0	0.17718	0.30734	0.20255	0.51946	0.24155	0.14895	0.36948	0.44365	0.31354	0.30676	0.29987	0.47881	0.55264	0.49159	0.42054	0.2435	0.1995	0.32598	0.37961	0.44559	0.44919	0.48157	0.42772	0.48451	0.37961	0.43521	0.30467	0.19511	0.4601	0.5557	0.39832	0.28637	0.44546	0.48423	0.272	0.37466	0.48117	0.12937	0.3699	0.52561	0.34644	0.58775	0.3443	0.21314	0.36624
0.27482	0.47478	0.35338	0.32657	0	0.24901	0.21331	0.10258	0.32294	0.24659	0.16984	0.2417	0.37268	0.21853	0.29507	0.15813	0.33396	0.33345	0.2921	0.29497	0.31612	0.19515	0.27181	1	0.2055	0.33338	0.2748	0.26433	0.41859	1	0.444	0.44428	0.30768	0.46843	0.26269	0.32409	0.25804	0.26516	0.25882	0.12585	0.47596	0.30766	0.096504	0.23234	0.41482	0.36427	0.35026	0.504	0.21461	0.25017
0.42978	0.48711	0.36255	0.45861	0	0.26881	0.26611	0.20575	0.66372	0.23134	0.17789	0.4161	0.55803	0.39285	0.35101	0.20897	0.48661	0.41057	0.74884	0.43438	0.26368	0.28757	0.38909	0.36288	0.54428	0.38228	0.39098	0.45377	0.47886	0.36288	0.57997	0.37846	0.20265	0.48525	0.44658	0.40302	0.29837	0.44654	0.40447	0.21763	0.38889	0.37726	0.09303	0.32962	0.7806	0.37077	0.48309	0.32698	0.20217	0.30811
0.40536	0.3649	0.29262	0.37878	0	0.16843	0.1802	0.30523	0.50997	0.21773	0.11	0.28598	0.36551	0.26062	0.35993	0.19878	0.4226	0.34256	0.35104	0.59031	0.16761	0.12693	0.26461	0.27679	0.49182	0.29725	0.3475	0.41084	0.38094	0.27679	0.30535	0.2532	0.15276	0.3464	0.55925	0.32377	0.19485	0.43758	0.48621	0.26454	0.26781	0.30525	0.1072	0.29899	0.43359	0.30012	0.46517	0.24868	0.12538	0.23555
0.37131	0.34098	0.2397	0.39791	0	0.17551	0.26129	0.21039	0.404	0.18183	0.083884	0.3622	0.35856	0.26365	0.3016	0.26357	0.42434	0.37122	0.4171	0.36275	0.21422	0.1796	0.29069	0.22857	0.60648	0.38958	0.50064	0.47893	0.35887	0.22857	0.26798	0.2386	0.16891	0.33358	0.69824	0.3506	0.27608	0.43621	0.51486	0.32613	0.20954	0.34301	0.10843	0.36027	0.36598	0.26427	0.58525	0.2077	0.19251	0.32794
0.048448	0.11941	0.034193	0.085306	0	0.0065009	0	0.04137	0.067194	0.038462	0.33753	0.21721	0.17072	0.03613	0.14815	0.034615	0.096572	0.13824	0.091943	0.30051	0	0	0.034699	0.14509	0.13661	0.10172	0.056676	0.08406	0.10073	0.14509	0.10371	0.033871	0	0.10523	0.093677	0.14001	0	0.057706	0.14197	0.0025281	0.13491	0.076992	0	0.18866	0.11174	0.052187	0.12137	0.050057	0	0.128
0.39598	0.36441	0.20352	0.35168	0	0.29118	0.4354	0.23341	0.2774	0.35204	0.067955	0.45968	0.37853	0.52385	0.38083	0.44408	0.37273	0.31772	0.3476	0.26175	0.77946	0.35065	0.41669	0.31023	0.20798	0.28049	0.26448	0.26943	0.37699	0.31023	0.42691	0.52309	0.19646	0.37863	0.30182	0.31663	0.4614	0.24363	0.25203	0.35388	0.24118	0.35799	0.068162	0.27979	0.28776	0.28791	0.28498	0.30595	0.59734	0.28739
0.46855	0.47627	0.33509	0.43045	0	0.21921	0.46251	0.16313	0.68263	0.27031	0.11007	0.40122	0.47932	0.40901	0.29863	0.30673	0.45523	0.35574	0.7069	0.35205	0.25211	0.22126	0.33073	0.29318	0.53247	0.45897	0.4328	0.42059	0.46573	0.29318	0.36494	0.30573	0.23798	0.46928	0.52414	0.39984	0.36244	0.46368	0.39709	0.26962	0.32264	0.39113	0.26209	0.35168	0.76852	0.31031	0.51262	0.2658	0.24498	0.38337
0.44978	0.43179	0.3188	0.43969	0	0.16315	0.25455	0.23543	0.59123	0.25877	0.096902	0.32697	0.44048	0.30706	0.3042	0.26648	0.46488	0.41299	0.56805	0.39153	0.22421	0.18937	0.30792	0.30491	0.63175	0.38083	0.42757	0.48555	0.45362	0.30491	0.36666	0.28559	0.18305	0.42214	0.56007	0.36756	0.26896	0.46487	0.45792	0.26383	0.30989	0.44389	0.14321	0.31454	0.52235	0.33828	0.61811	0.25949	0.19159	0.27431
0.52325	0.82706	0.3413	0.38385	0	0.17747	0.27507	0.36196	0.42715	0.23894	0.1194	0.31969	0.41817	0.28202	0.44119	0.26425	0.42351	0.36943	0.44423	0.44883	0.23613	0.14197	0.32146	0.37337	0.48723	0.3509	0.34871	0.60045	0.81333	0.37337	0.40451	0.33046	0.25692	0.83808	0.50395	0.40769	0.35598	0.44303	0.3781	0.36355	0.36092	0.39716	0.17241	0.30178	0.45514	0.36122	0.42431	0.29381	0.23433	0.28261
0.40769	0.50596	0.42345	0.40259	0	0.29075	0.23182	0.15361	0.67289	0.23864	0.13728	0.33286	0.49257	0.37019	0.30455	0.14003	0.43505	0.38712	0.73278	0.37987	0.21777	0.28969	0.38104	0.39068	0.5236	0.3351	0.30506	0.39034	0.48627	0.39068	0.45396	0.34171	0.25756	0.50775	0.37154	0.40621	0.28736	0.39265	0.36597	0.16673	0.43886	0.35866	0.11242	0.2886	0.86813	0.50379	0.44336	0.34146	0.13417	0.24871
0.30031	0.30301	0.16687	0.27497	0	0.0881	0.21416	0.2138	0.23453	0.11492	0.69456	0.27911	0.2711	0.24621	0.26276	0.24247	0.28296	0.2689	0.22709	0.25836	0.23774	0.11841	0.20033	0.25559	0.17018	0.19322	0.23843	0.31942	0.31443	0.25559	0.36305	0.42678	0.089662	0.30824	0.24135	0.2306	0.20132	0.19619	0.22952	0.18748	0.25328	0.24024	0.057502	0.19917	0.24421	0.26872	0.25031	0.27488	0.26008	0.22198
0.35833	0.46253	0.35086	0.3676	0	0.2754	0.31268	0.26692	0.39493	0.63056	0.08851	0.23758	0.41482	0.37023	0.24164	0.27382	0.39512	0.35637	0.36717	0.30888	0.36663	0.28973	0.37307	0.44542	0.26953	0.26663	0.29182	0.33484	0.46836	0.44542	0.44898	0.37811	0.23532	0.45538	0.3118	0.40359	0.22087	0.35891	0.29362	0.14498	0.41117	0.40469	0.29895	0.17468	0.45467	0.4159	0.41326	0.3284	0.16876	0.21824
0.42834	0.44665	0.33941	0.47267	0	0.22657	0.24357	0.1731	0.61824	0.18864	0.14991	0.42296	0.48324	0.26867	0.31893	0.23702	0.83119	0.39925	0.5545	0.41052	0.24563	0.21199	0.36038	0.33201	0.52123	0.3903	0.5226	0.5294	0.43767	0.33201	0.40827	0.31541	0.17803	0.43896	0.70052	0.36497	0.26871	0.4132	0.41621	0.37327	0.33227	0.36958	0.08206	0.42936	0.59365	0.30274	0.69391	0.33709	0.22211	0.36004
0.23577	0.35788	0.23653	0.30547	0	0.14942	0.44008	0.065614	0.30792	0.19024	0.085868	0.2381	0.31336	0.25566	0.19611	0.12729	0.30835	0.2776	0.28925	0.27986	0.16194	0.13986	0.18602	0.38118	0.39882	0.38459	0.34036	0.25739	0.32249	0.38118	0.22949	0.20403	0.18134	0.34161	0.28594	0.29238	0.23851	0.28573	0.30969	0.12697	0.20072	0.2365	0.19136	0.22046	0.34609	0.18777	0.48732	0.20734	0.11735	0.34174
0.4154	0.40586	0.32168	0.43726	0.009901	0.19062	0.24751	0.19584	0.50967	0.20361	0.11097	0.33302	0.41107	0.29176	0.31364	0.22737	0.52233	0.38194	0.45537	0.40891	0.21558	0.17911	0.30284	0.28947	0.58749	0.44542	0.52352	0.48443	0.40533	0.28947	0.32715	0.28081	0.19519	0.39193	0.66563	0.35341	0.26593	0.44859	0.53275	0.26695	0.2752	0.35698	0.10886	0.35422	0.41738	0.27638	0.66398	0.25175	0.17508	0.34327
0.27614	0.34773	0.19622	0.35566	0	0.30343	0.29128	0.081999	0.30968	0.37164	0.3514	0.24619	0.32491	0.34511	0.33292	0.112	0.26266	0.32527	0.25815	0.37098	0.22161	0.33196	0.26133	0.35066	0.17698	0.22744	0.31185	0.26055	0.30895	0.35066	0.3029	0.40469	0.19107	0.33553	0.23481	0.25562	0.17597	0.34291	0.20693	0.089769	0.27116	0.25062	0.30139	0.13692	0.2946	0.23662	0.25881	0.26146	0.11603	0.18168
0.21536	0.22108	0.15216	0.2124	0	0.27455	0.55617	0.087656	0.21073	0.21703	0.041943	0.26247	0.2044	0.47578	0.23154	0.13977	0.17745	0.17784	0.23614	0.18465	0.18499	0.18881	0.16678	0.15283	0.22098	0.2824	0.3104	0.27155	0.20735	0.15283	0.11348	0.21186	0.36336	0.21687	0.23466	0.25537	0.49984	0.23523	0.1866	0.21697	0.08754	0.17448	0.2179	0.19811	0.23251	0.11411	0.22717	0.086831	0.14027	0.31762
0.33759	0.46811	0.81504	0.33401	0	0.27017	0.19118	0.18645	0.39663	0.22901	0.087907	0.24348	0.39389	0.29092	0.22766	0.16418	0.38556	0.36996	0.36329	0.31865	0.20383	0.18887	0.33403	0.40762	0.29864	0.2714	0.26813	0.34211	0.44348	0.40762	0.41567	0.34524	0.25956	0.46119	0.32497	0.39535	0.24848	0.30279	0.41018	0.16283	0.44909	0.31613	0.10486	0.24467	0.47235	0.4187	0.3834	0.39194	0.13239	0.21975
0.4056	0.49213	0.3951	0.40486	0	0.29697	0.26034	0.17775	0.73721	0.25333	0.14339	0.38857	0.50328	0.37637	0.34136	0.18701	0.44754	0.3851	0.72382	0.39246	0.24209	0.28634	0.38851	0.38707	0.521	0.33562	0.30617	0.392	0.47804	0.38707	0.43966	0.36083	0.24527	0.49293	0.43224	0.40436	0.29403	0.39293	0.34592	0.20134	0.42611	0.357	0.11639	0.33469	0.96987	0.38652	0.4464	0.3469	0.17389	0.26879
0.26057	0.40615	0.26231	0.2964	0	0.29018	0.25333	0.16773	0.30784	0.25765	0.19636	0.23994	0.35322	0.23804	0.36267	0.16522	0.33638	0.31658	0.29696	0.29898	0.36395	0.22302	0.31334	0.5395	0.20044	0.2569	0.22222	0.26473	0.3602	0.5395	0.44187	0.44705	0.27132	0.39771	0.25938	0.30714	0.25476	0.32584	0.24289	0.14741	0.40575	0.28859	0.069568	0.18156	0.37703	0.3322	0.33141	0.51669	0.24777	0.22923
0.40749	0.45451	0.3384	0.48038	0	0.2175	0.24897	0.19275	0.48207	0.25438	0.15767	0.39244	0.443	0.25972	0.31347	0.26659	0.96125	0.3976	0.42553	0.39226	0.25914	0.20585	0.35409	0.33726	0.38639	0.3551	0.44432	0.43333	0.45311	0.33726	0.42007	0.32275	0.17799	0.44803	0.59721	0.35284	0.26241	0.40833	0.37909	0.29314	0.33093	0.37421	0.11211	0.4309	0.43926	0.31838	0.68086	0.30073	0.23084	0.34945
0.44353	0.41883	0.26575	0.32138	0	0.16291	0.20767	0.24418	0.43699	0.17564	0.11413	0.35751	0.39921	0.22236	0.36094	0.20621	0.39669	0.30596	0.37793	0.59553	0.19289	0.13597	0.27851	0.26223	0.48738	0.29793	0.41312	0.51606	0.39803	0.26223	0.29305	0.23826	0.17013	0.40015	0.53858	0.33999	0.25414	0.36986	0.46681	0.30477	0.27071	0.31895	0.10707	0.31383	0.45358	0.24689	0.44557	0.25128	0.18193	0.24541
0.39676	0.43385	0.34044	0.42109	0	0.29443	0.32753	0.26182	0.45081	0.40213	0.17447	0.39164	0.4472	0.39437	0.33024	0.26516	0.4389	0.55943	0.49612	0.40359	0.29907	0.37321	0.36016	0.2937	0.40385	0.36208	0.37051	0.40809	0.42746	0.2937	0.30565	0.28777	0.21692	0.41213	0.41373	0.72054	0.26953	0.41894	0.39627	0.27294	0.30417	0.35829	0.17345	0.25087	0.52421	0.32782	0.45419	0.25905	0.1605	0.31148
0.35228	0.43161	0.30681	0.39145	0	0.1395	0.24684	0.20065	0.42579	0.20851	0.090856	0.25441	0.3705	0.27046	0.24306	0.24198	0.43051	0.35675	0.43727	0.32303	0.17259	0.153	0.2637	0.30706	0.40135	0.30282	0.38083	0.40568	0.46539	0.30706	0.35523	0.28059	0.20603	0.42574	0.46804	0.33509	0.26302	0.35433	0.34062	0.18038	0.30249	0.32901	0.15484	0.26329	0.3846	0.40276	0.4605	0.25025	0.16279	0.22964
0.25572	0.42997	0.31111	0.28866	0	0.25768	0.21484	0.12437	0.3197	0.24371	0.13094	0.20985	0.35011	0.19889	0.22197	0.13696	0.34086	0.3057	0.3004	0.25705	0.27911	0.24142	0.30444	0.49733	0.20496	0.227	0.21045	0.27502	0.3772	0.49733	0.46787	0.38109	0.30387	0.41912	0.2506	0.33961	0.24771	0.22767	0.24076	0.13173	0.47956	0.28338	0.080751	0.17698	0.40419	0.3779	0.32204	0.44876	0.18991	0.1896
0.37364	0.40305	0.28938	0.47248	0	0.25071	0.33515	0.16343	0.45857	0.19588	0.13744	0.42437	0.58664	0.29505	0.34312	0.25346	0.80381	0.36178	0.44917	0.38796	0.2711	0.25572	0.34613	0.30723	0.35616	0.40903	0.44634	0.40679	0.39201	0.30723	0.36126	0.3159	0.1948	0.39581	0.4732	0.34721	0.30451	0.38337	0.39544	0.30404	0.27835	0.34285	0.06495	0.38068	0.42804	0.26446	0.67156	0.2622	0.2415	0.41601
0.51766	0.44967	0.31629	0.38139	0	0.22798	0.23878	0.29259	0.60862	0.22449	0.10578	0.2966	0.40392	0.39607	0.40039	0.18583	0.4063	0.3463	0.63797	0.42196	0.18082	0.21068	0.30313	0.27721	0.62898	0.29533	0.3211	0.55989	0.44799	0.27721	0.34145	0.3012	0.22715	0.44679	0.50157	0.36216	0.26483	0.45804	0.36519	0.27691	0.29911	0.31687	0.15056	0.24762	0.71593	0.30722	0.42455	0.24385	0.1353	0.21227
0.47306	0.42766	0.29802	0.38586	0	0.21107	0.29448	0.20905	0.56864	0.16068	0.13445	0.4115	0.43911	0.25791	0.3878	0.21589	0.48324	0.33425	0.62604	0.60902	0.23185	0.19244	0.2993	0.33058	0.59142	0.44311	0.39765	0.45927	0.40287	0.33058	0.3201	0.25256	0.17792	0.41157	0.51061	0.34346	0.29968	0.41448	0.5234	0.32645	0.26786	0.35478	0.072612	0.53942	0.62295	0.25877	0.52219	0.2538	0.21308	0.34893
0.048448	0.11941	0.034193	0.085306	0	0.0065009	0	0.04137	0.067194	0.038462	0.33753	0.21721	0.17072	0.03613	0.14815	0.034615	0.096572	0.13824	0.091943	0.30051	0	0	0.034699	0.14509	0.13661	0.10172	0.056676	0.08406	0.10073	0.14509	0.10371	0.033871	0	0.10523	0.093677	0.14001	0	0.057706	0.14197	0.0025281	0.13491	0.076992	0	0.18866	0.11174	0.052187	0.12137	0.050057	0	0.128
0.41424	0.45615	0.33859	0.45542	0	0.29251	0.34444	0.22849	0.46504	0.26875	0.1319	0.44756	0.46959	0.36672	0.37848	0.32246	0.4985	0.43823	0.47978	0.53052	0.29073	0.26672	0.36886	0.34548	0.37184	0.40562	0.43673	0.43088	0.4223	0.34548	0.35497	0.3997	0.24626	0.42951	0.49772	0.69802	0.34075	0.61513	0.36826	0.34213	0.31197	0.39744	0.15676	0.37063	0.45799	0.30661	0.50371	0.34144	0.24159	0.42687
0.36024	0.33325	0.24983	0.25248	0	0.10369	0.27682	0.23074	0.2799	0.38334	0.12816	0.11064	0.25836	0.54086	0.19678	0.24256	0.21928	0.26663	0.21267	0.22203	0.10432	0.15655	0.16144	0.24406	0.14947	0.1463	0.21007	0.20304	0.32227	0.24406	0.2979	0.47618	0.16361	0.31293	0.21941	0.26532	0.12919	0.26263	0.17855	0.083478	0.33458	0.25961	0.359	0.076673	0.27897	0.34078	0.22462	0.27834	0.098396	0.098995
0.29853	0.44494	0.3051	0.30556	0	0.22818	0.23237	0.12634	0.33001	0.26466	0.20363	0.22342	0.36971	0.22642	0.24138	0.18637	0.36677	0.33355	0.32781	0.24319	0.31795	0.26508	0.34282	0.39812	0.22854	0.23102	0.22408	0.28328	0.40949	0.39812	0.4658	0.33326	0.23682	0.44528	0.28399	0.36801	0.20779	0.24845	0.24917	0.14216	0.65456	0.29291	0.11873	0.17729	0.42611	0.33238	0.34089	0.35022	0.19813	0.23172
0.30519	0.30792	0.129	0.19733	0	0.086716	0.44934	0.12104	0.17553	0.11603	0.034139	0.43728	0.2653	0.14046	0.26747	0.56796	0.25195	0.13356	0.31058	0.12906	0.49161	0.13282	0.21401	0.17927	0.11931	0.25963	0.21181	0.22923	0.27313	0.17927	0.29454	0.29103	0.24395	0.29919	0.22776	0.20468	0.5497	0.15722	0.13283	0.40812	0.14202	0.35781	0.18545	0.27078	0.16535	0.18901	0.20936	0.19589	0.69216	0.28079
0.20728	0.39027	0.29306	0.27015	0	0.10084	0.14274	0.13179	0.33569	0.171	0.091504	0.15741	0.31247	0.14782	0.13714	0.23531	0.29763	0.24293	0.28457	0.23282	0.1208	0.10934	0.21675	0.30599	0.23196	0.36152	0.2029	0.24448	0.35298	0.30599	0.36324	0.23971	0.17897	0.37739	0.24211	0.27784	0.16168	0.25908	0.23981	0.079842	0.36871	0.21349	0.1108	0.14688	0.41147	0.2616	0.31759	0.25302	0.096027	0.2099
0.20068	0.1807	0.15658	0.2511	0	0.48525	0.34815	0.034993	0.20608	0.40685	0.023351	0.35674	0.27408	0.81823	0.30824	0.11889	0.20947	0.25317	0.25334	0.21597	0.56495	0.42705	0.29561	0.19606	0.18866	0.21426	0.15217	0.21978	0.16464	0.19606	0.11258	0.28722	0.52363	0.17715	0.20549	0.25134	0.63655	0.21127	0.14845	0.14935	0.079112	0.148	0.035029	0.20523	0.25959	0.13255	0.1775	0.089266	0.17011	0.20698
0.41688	0.34223	0.22026	0.25995	0	0.32078	0.47777	0.25434	0.26839	0.60372	0.068983	0.2839	0.28067	0.30927	0.25474	0.30996	0.28088	0.24681	0.2822	0.18189	0.39969	0.19448	0.25214	0.32742	0.19022	0.20425	0.22261	0.26679	0.34877	0.32742	0.35213	0.47991	0.41295	0.34795	0.24445	0.3089	0.40008	0.21762	0.19819	0.20771	0.25074	0.30156	0.36241	0.18525	0.32187	0.34162	0.26911	0.23801	0.3924	0.19965
0.20728	0.39027	0.29306	0.27015	0	0.10084	0.14274	0.13179	0.33569	0.171	0.091504	0.15741	0.31247	0.14782	0.13714	0.23531	0.29763	0.24293	0.28457	0.23282	0.1208	0.10934	0.21675	0.30599	0.23196	0.36152	0.2029	0.24448	0.35298	0.30599	0.36324	0.23971	0.17897	0.37739	0.24211	0.27784	0.16168	0.25908	0.23981	0.079842	0.36871	0.21349	0.1108	0.14688	0.41147	0.2616	0.31759	0.25302	0.096027	0.2099
0.24224	0.39797	0.31291	0.36063	0	0.17121	0.17045	0.11821	0.37839	0.22376	0.090098	0.25557	0.34433	0.25306	0.19271	0.21526	0.37152	0.49686	0.32195	0.27334	0.23794	0.2753	0.28673	0.3254	0.25086	0.37455	0.25916	0.28577	0.3669	0.3254	0.34564	0.2443	0.16995	0.38813	0.29998	0.38727	0.17487	0.29638	0.28095	0.17185	0.34921	0.26496	0.08518	0.17583	0.4468	0.3115	0.35494	0.2949	0.11572	0.23029
0.35591	0.44561	0.34083	0.37571	0	0.27576	0.21638	0.14289	0.68228	0.23561	0.17194	0.32277	0.45146	0.39001	0.28767	0.1514	0.41374	0.5186	0.67976	0.37681	0.23973	0.27931	0.34161	0.31075	0.49753	0.30662	0.3031	0.36567	0.42802	0.31075	0.36944	0.29975	0.20483	0.43629	0.36074	0.361	0.24628	0.37636	0.33048	0.15019	0.33386	0.30176	0.085254	0.25367	0.78858	0.31927	0.42035	0.26789	0.11414	0.24113
0.37525	0.35755	0.17291	0.27883	0	0.1151	0.50386	0.12509	0.25584	0.23356	0.11002	0.47822	0.34187	0.21514	0.30281	0.45409	0.31947	0.2341	0.49466	0.1657	0.47455	0.25598	0.26881	0.21738	0.17617	0.29381	0.28086	0.29911	0.33474	0.21738	0.33697	0.28976	0.17509	0.36469	0.29427	0.34536	0.49325	0.21556	0.18898	0.44096	0.20767	0.42192	0.25829	0.31585	0.27635	0.19916	0.29495	0.27762	0.63092	0.29475
0.3451	0.39867	0.2801	0.40083	0	0.23098	0.3205	0.19701	0.42446	0.26083	0.12775	0.30806	0.50095	0.33051	0.30388	0.25259	0.44907	0.36946	0.44571	0.35294	0.22136	0.26003	0.34203	0.28938	0.36356	0.36959	0.35212	0.36164	0.43887	0.28938	0.34003	0.27561	0.17887	0.39023	0.40158	0.38112	0.2216	0.3632	0.43329	0.17489	0.34675	0.44561	0.081744	0.25788	0.4712	0.31719	0.50127	0.25085	0.13448	0.3367
0.30519	0.30792	0.129	0.19733	0	0.086716	0.44934	0.12104	0.17553	0.11603	0.034139	0.43728	0.2653	0.14046	0.26747	0.56796	0.25195	0.13356	0.31058	0.12906	0.49161	0.13282	0.21401	0.17927	0.11931	0.25963	0.21181	0.22923	0.27313	0.17927	0.29454	0.29103	0.24395	0.29919	0.22776	0.20468	0.5497	0.15722	0.13283	0.40812	0.14202	0.35781	0.18545	0.27078	0.16535	0.18901	0.20936	0.19589	0.69216	0.28079
0.35669	0.45652	0.37543	0.40748	0	0.3096	0.30737	0.15971	0.43347	0.32515	0.1285	0.35669	0.47276	0.63571	0.30807	0.16458	0.42996	0.41715	0.4511	0.35487	0.36491	0.28714	0.38099	0.39549	0.35699	0.34092	0.30653	0.53587	0.42658	0.39549	0.43379	0.33181	0.35567	0.44425	0.37242	0.43725	0.45598	0.36726	0.32359	0.16697	0.38547	0.33461	0.10922	0.29505	0.51143	0.34885	0.46514	0.30304	0.1591	0.29336
0.10855	0.13964	0.089367	0.1133	0	0.012985	0.17316	0.023079	0.12206	0.17217	0.061779	0.095428	0.094654	0.096897	0.056797	0.051508	0.082297	0.095456	0.12488	0.13344	0.022941	0.01244	0.053056	0.064117	0.27339	0.068239	0.1164	0.10251	0.11387	0.064117	0.061963	0.044228	0.06742	0.12408	0.10458	0.11583	0.056433	0.13288	0.099707	0.020386	0.074139	0.089609	0.25	0.084598	0.12465	0.048452	0.2275	0.05403	0.025	0.053048
0.27989	0.36084	0.26373	0.26252	0	0.29251	0.26084	0.11903	0.30213	0.16551	0.13541	0.25332	0.2907	0.30886	0.29838	0.19641	0.31612	0.26459	0.29646	0.24885	0.32664	0.19989	0.25184	0.40009	0.18661	0.20942	0.22224	0.24399	0.33386	0.40009	0.40668	0.52541	0.29772	0.36443	0.25283	0.25883	0.30796	0.24458	0.21124	0.17821	0.32487	0.26667	0.058683	0.19712	0.36648	0.32718	0.28604	0.36858	0.31205	0.18904
0.43449	0.92029	0.37592	0.42238	0	0.17399	0.37784	0.21655	0.44351	0.30555	0.13387	0.3452	0.46198	0.30123	0.3102	0.3186	0.43805	0.38986	0.47054	0.34194	0.28847	0.15141	0.34722	0.42194	0.35086	0.36612	0.38032	0.42279	0.9026	0.42194	0.46665	0.3657	0.25116	0.94623	0.41913	0.39762	0.36773	0.43342	0.32608	0.27206	0.41499	0.42026	0.34915	0.31185	0.47717	0.40107	0.43232	0.34307	0.29656	0.31147
0.29061	0.4625	0.8435	0.31164	0	0.2626	0.18532	0.15836	0.37871	0.21842	0.10096	0.25344	0.36091	0.27734	0.21595	0.16058	0.36302	0.34875	0.34975	0.31184	0.19448	0.16238	0.29875	0.42731	0.27735	0.27127	0.25175	0.30147	0.43564	0.42731	0.37694	0.32975	0.27003	0.45433	0.30332	0.34378	0.25407	0.27641	0.39038	0.13853	0.43276	0.28964	0.11341	0.23879	0.45549	0.38275	0.36056	0.34512	0.12301	0.21272
0.38431	0.46454	0.3148	0.70217	0	0.23246	0.30224	0.22385	0.66561	0.28814	0.097618	0.34928	0.46209	0.37568	0.34909	0.30472	0.51759	0.38814	0.46561	0.48528	0.31251	0.26113	0.33801	0.32612	0.33687	0.35315	0.5673	0.39922	0.44632	0.32612	0.53947	0.39711	0.23141	0.45065	0.45001	0.34424	0.32591	0.48662	0.33713	0.23526	0.28922	0.3723	0.16886	0.30008	0.43826	0.33196	0.46538	0.2948	0.24708	0.28474
0.38382	0.37666	0.24068	0.32887	0.066667	0.13687	0.24793	0.2185	0.44337	0.16752	0.091127	0.28798	0.35084	0.27593	0.2754	0.22946	0.4029	0.29834	0.37518	0.32939	0.17108	0.12113	0.2126	0.22983	0.57252	0.49555	0.39068	0.45153	0.37814	0.22983	0.32158	0.22602	0.17895	0.34951	0.63518	0.29298	0.28092	0.49039	0.55272	0.23449	0.2187	0.30158	0.096028	0.4611	0.33379	0.2485	0.55732	0.17718	0.15611	0.46666
0.13229	0.15434	0.061732	0.13788	0	0.036384	0.06047	0.057967	0.11025	0.068972	1	0.11513	0.15077	0.07489	0.18283	0.04862	0.15277	0.19209	0.13325	0.16491	0.03649	0.082404	0.071892	0.16984	0.10046	0.12712	0.10068	0.23055	0.1342	0.16984	0.14783	0.08844	0.052929	0.14435	0.10744	0.16228	0.042504	0.097925	0.11196	0.055315	0.21688	0.11373	0.06048	0.098791	0.15729	0.092996	0.14228	0.14429	0.037336	0.15445
0.41536	0.50761	0.34133	0.34388	0	0.14817	0.61366	0.15848	0.34766	0.40791	0.14828	0.37898	0.44804	0.27119	0.29082	0.38311	0.35894	0.32432	0.4153	0.25128	0.45901	0.15899	0.31	0.47903	0.24419	0.31849	0.34022	0.31688	0.47112	0.47903	0.48643	0.42423	0.23289	0.5109	0.32413	0.4217	0.39677	0.3302	0.25441	0.31456	0.45965	0.42063	0.5206	0.28193	0.41087	0.29738	0.35679	0.36638	0.52482	0.29063
0	0	0	0	0	0	0	0	0.10526	0	0	0	0	0	0	0	0	0	0	0	0	0	0	0	0	0	0	0	0	0	0	0	0	0	0	0	0	0	0	0	0	0	0	0	0	0	0	0	0	0
0.39219	0.49045	0.39018	0.38992	0	0.31446	0.24781	0.15517	0.66511	0.24334	0.1361	0.34575	0.48886	0.38933	0.30622	0.1439	0.42049	0.36593	0.73809	0.36243	0.23319	0.30735	0.37758	0.37065	0.50603	0.31405	0.2854	0.37642	0.46773	0.37065	0.44667	0.3506	0.25399	0.49125	0.35947	0.39508	0.29121	0.3798	0.32179	0.1645	0.42219	0.33552	0.11177	0.27064	0.89056	0.38165	0.42315	0.33329	0.14105	0.24214
0.32129	0.39575	0.25924	0.53502	0	0.31228	0.26409	0.16699	0.32495	0.27074	0.081587	0.32746	0.38283	0.29935	0.30853	0.21247	0.38727	0.28979	0.37546	0.31965	0.41067	0.33619	0.81192	0.31133	0.23774	0.26606	0.2399	0.28728	0.37363	0.31133	0.36171	0.28501	0.20796	0.39932	0.36153	0.31013	0.28199	0.30564	0.25725	0.22512	0.30312	0.30733	0.085106	0.21311	0.39464	0.26697	0.3593	0.29517	0.26061	0.23187
0.24526	0.3266	0.26722	0.23396	0	0.30593	0.27316	0.52955	0.24421	0.36381	0.065734	0.25647	0.22939	0.45262	0.25884	0.45124	0.21962	0.30339	0.23569	0.19774	0.22052	0.18161	0.17312	0.25641	0.22546	0.1965	0.19364	0.31711	0.40305	0.25641	0.31336	0.39968	0.70606	0.32915	0.24251	0.23576	0.61827	0.25742	0.19693	0.13592	0.20147	0.27658	0.17675	0.18743	0.26839	0.66538	0.237	0.17858	0.19601	0.16863
0.417	0.41122	0.29373	0.38072	0	0.14461	0.27512	0.27595	0.42368	0.17107	0.11758	0.3296	0.40365	0.25718	0.34408	0.27012	0.4492	0.34185	0.41794	0.58948	0.20299	0.13437	0.27417	0.282	0.48082	0.37938	0.39623	0.41794	0.42839	0.282	0.3384	0.26864	0.17346	0.39488	0.53861	0.33517	0.27599	0.40649	0.50508	0.29083	0.30093	0.35604	0.08601	0.32616	0.37385	0.30555	0.50099	0.24561	0.20032	0.32144
0.35735	0.31555	0.18943	0.2367	0	0.087721	0.56896	0.29306	0.22007	0.35856	0.064024	0.33228	0.29991	0.28227	0.22782	0.61764	0.25031	0.25056	0.2995	0.13353	0.39106	0.12905	0.21821	0.1813	0.21325	0.21706	0.26437	0.2469	0.42661	0.1813	0.29203	0.3599	0.18678	0.32018	0.28205	0.31392	0.37155	0.23444	0.16571	0.30184	0.19065	0.35882	0.47888	0.2058	0.22255	0.32811	0.23494	0.19054	0.48823	0.22988
0.061852	0.11558	0.20493	0.11827	0	0.012415	0.13756	0.051506	0.11587	0.12644	0.030928	0.045257	0.058929	0.056356	0.068645	0.52735	0.061457	0.073137	0.071581	0.10982	0.064512	0.019709	0.044849	0.13356	0.04984	0.10423	0.11021	0.093364	0.090734	0.13356	0.07041	0.31481	0.29562	0.10099	0.075041	0.058474	0.17532	0.13638	0.074835	0.042348	0.090502	0.095759	0.23706	0.054964	0.10657	0.1029	0.083072	0.11969	0.090439	0.13646
0.34981	0.50819	0.35442	0.37645	0	0.33564	0.29771	0.20801	0.40202	0.33866	0.23667	0.33968	0.62039	0.27822	0.30626	0.20023	0.40844	0.37546	0.39985	0.34902	0.28996	0.2607	0.35961	0.54469	0.28521	0.30599	0.28762	0.31929	0.46671	0.54469	0.59348	0.37608	0.17429	0.50179	0.33849	0.43089	0.21038	0.30376	0.29573	0.19883	0.55467	0.34924	0.19481	0.28594	0.48928	0.38011	0.39118	0.47037	0.22114	0.29866
0.32535	0.53456	0.30278	0.32018	0	0.20372	0.27467	0.17761	0.37318	0.29189	0.12484	0.20629	0.35308	0.30208	0.24285	0.17793	0.34094	0.31829	0.34353	0.28181	0.15668	0.1508	0.2813	0.36081	0.36991	0.25222	0.25659	0.49482	0.50076	0.36081	0.38992	0.31144	0.33152	0.52293	0.36591	0.34057	0.32449	0.30928	0.26588	0.11413	0.39681	0.29956	0.24374	0.19978	0.43471	0.33656	0.36059	0.28424	0.12603	0.19507
0.24304	0.45963	0.31078	0.26121	0	0.13242	0.15433	0.14333	0.32838	0.21611	0.1451	0.1311	0.33379	0.16532	0.17174	0.11594	0.31064	0.23856	0.30928	0.21937	0.16461	0.14234	0.27147	0.45881	0.24624	0.18693	0.18557	0.23063	0.42076	0.45881	0.47893	0.28903	0.19085	0.46477	0.22366	0.30168	0.14877	0.23207	0.22283	0.089358	0.55928	0.25299	0.10987	0.12784	0.44415	0.36241	0.30543	0.38627	0.12233	0.16418
0.3112	0.36774	0.25479	0.31835	0	0.1403	0.29203	0.37818	0.33507	0.2453	0.11044	0.25333	0.32791	0.2758	0.22986	0.2851	0.33494	0.36874	0.34957	0.26568	0.21068	0.16987	0.23165	0.22179	0.30173	0.28233	0.42129	0.31967	0.398	0.22179	0.28726	0.21594	0.11949	0.34809	0.34181	0.75713	0.19037	0.30705	0.31988	0.23029	0.24378	0.32309	0.11357	0.20571	0.37201	0.39098	0.37536	0.22693	0.16313	0.27586
0.45786	0.44092	0.54016	0.42043	0	0.30658	0.40089	0.17193	0.45468	0.23453	0.11043	0.68953	0.56074	0.44981	0.36181	0.37164	0.49486	0.37623	0.5653	0.42755	0.31796	0.24089	0.37963	0.2922	0.46704	0.44614	0.43499	0.40647	0.43206	0.2922	0.3257	0.40651	0.25277	0.43439	0.52917	0.37726	0.45263	0.425	0.45417	0.37704	0.2538	0.38767	0.20216	0.57258	0.47583	0.26914	0.52045	0.27501	0.33004	0.37585
0.39428	0.25978	0.12659	0.24401	0	0.39295	0.32525	0.097013	0.19958	0.23495	0.26854	0.30896	0.27167	0.19875	0.33276	0.24281	0.26958	0.19475	0.26906	0.17448	0.54124	0.45454	0.3265	0.27169	0.17467	0.20707	0.17702	0.28332	0.24309	0.27169	0.29829	0.30505	0.17155	0.27162	0.19128	0.21589	0.30229	0.18718	0.15926	0.22546	0.23421	0.23312	0.079564	0.17003	0.2515	0.22855	0.21127	0.21829	0.43772	0.21051
0.32792	0.29856	0.10131	0.1897	0	0.12498	0.53991	0.13831	0.15692	0.10659	0.037336	0.48883	0.28422	0.15218	0.30545	0.53878	0.25843	0.12459	0.32425	0.11197	0.71028	0.19047	0.24447	0.21461	0.11502	0.26689	0.19953	0.21244	0.29214	0.21461	0.37448	0.36794	0.17309	0.32464	0.22054	0.21952	0.59071	0.12747	0.12497	0.4634	0.15397	0.40166	0.1	0.29233	0.16738	0.16973	0.20268	0.23966	1	0.29627
0.27522	0.26485	0.30108	0.3084	0	0.33515	0.16865	0.21774	0.25301	0.25997	0.1913	0.40123	0.31823	0.38813	0.25966	0.27478	0.32628	0.77712	0.29458	0.30222	0.24434	0.43193	0.31867	0.17286	0.22832	0.24748	0.27532	0.27791	0.31641	0.17286	0.19048	0.23571	0.12319	0.25369	0.28277	0.29393	0.16296	0.28428	0.27543	0.23034	0.17726	0.25657	0.032579	0.20911	0.31434	0.30718	0.28597	0.17814	0.094323	0.23926
0.40435	0.4716	0.37295	0.6862	0	0.23747	0.26269	0.16794	0.85199	0.25988	0.11069	0.32351	0.4574	0.35214	0.30894	0.2159	0.50906	0.36601	0.67887	0.39082	0.22589	0.24529	0.3344	0.32637	0.50435	0.32471	0.52688	0.39479	0.46567	0.32637	0.42509	0.32503	0.22029	0.47108	0.44837	0.35894	0.27852	0.42267	0.34349	0.18626	0.33997	0.35627	0.16941	0.29552	0.74343	0.34628	0.49022	0.29588	0.16524	0.24177
0.35735	0.31555	0.18943	0.2367	0	0.087721	0.56896	0.29306	0.22007	0.35856	0.064024	0.33228	0.29991	0.28227	0.22782	0.61764	0.25031	0.25056	0.2995	0.13353	0.39106	0.12905	0.21821	0.1813	0.21325	0.21706	0.26437	0.2469	0.42661	0.1813	0.29203	0.3599	0.18678	0.32018	0.28205	0.31392	0.37155	0.23444	0.16571	0.30184	0.19065	0.35882	0.47888	0.2058	0.22255	0.32811	0.23494	0.19054	0.48823	0.22988
0.36719	0.42772	0.34163	0.41973	0	0.18239	0.19614	0.20999	0.61753	0.19957	0.099861	0.27019	0.43341	0.30774	0.25775	0.20565	0.45471	0.36713	0.6076	0.35992	0.17227	0.18156	0.30368	0.32401	0.54374	0.32733	0.35386	0.37843	0.45869	0.32401	0.40062	0.29712	0.18549	0.42219	0.46763	0.33732	0.22823	0.38822	0.35147	0.15037	0.34307	0.33559	0.098445	0.26949	0.65	0.37339	0.47673	0.26718	0.13446	0.23291
0.32597	0.35185	0.24721	0.72798	0	0.18862	0.28964	0.16754	0.5941	0.28714	0.065498	0.26231	0.3116	0.30654	0.2988	0.29241	0.41539	0.29755	0.29145	0.32466	0.24571	0.22296	0.26208	0.26242	0.19066	0.23562	0.52955	0.28252	0.35033	0.26242	0.3458	0.3305	0.19265	0.3487	0.346	0.25608	0.25298	0.3449	0.22973	0.18417	0.20064	0.30011	0.24137	0.21353	0.29022	0.26548	0.34058	0.25384	0.20865	0.19422
0.39708	0.47102	0.32367	0.27923	0	0.22475	0.16352	0.19404	0.3276	0.17995	0.24147	0.19141	0.37026	0.22042	0.25365	0.14152	0.3398	0.31392	0.31109	0.2585	0.2099	0.24982	0.29436	0.55013	0.2294	0.23005	0.22791	0.28682	0.42382	0.55013	0.47077	0.39728	0.21065	0.4619	0.25925	0.35001	0.18441	0.23226	0.26677	0.13745	0.61661	0.28437	0.066481	0.16372	0.43582	0.40786	0.3465	0.39661	0.16747	0.20315
0.36311	0.41566	0.30709	0.34865	0	0.29673	0.41381	0.25493	0.38193	0.28125	0.1397	0.38295	0.38417	0.52049	0.33122	0.22882	0.35576	0.38525	0.41193	0.33126	0.29658	0.26438	0.28213	0.30377	0.35885	0.34544	0.30563	0.39697	0.38871	0.30377	0.30491	0.28794	0.3294	0.39679	0.37932	0.91644	0.48883	0.32028	0.32462	0.28288	0.30049	0.32054	0.14427	0.30807	0.46174	0.28937	0.39821	0.29055	0.21456	0.34973
0.40707	0.50183	0.34107	0.36825	0	0.14086	0.25047	0.18032	0.41287	0.18934	0.1615	0.3355	0.45098	0.2223	0.27124	0.31043	0.44323	0.371	0.4627	0.33544	0.24384	0.15137	0.31787	0.36643	0.32841	0.46061	0.34416	0.38969	0.47707	0.36643	0.42692	0.31395	0.19003	0.49006	0.40369	0.36945	0.3029	0.33625	0.40294	0.25563	0.39168	0.40594	0.10878	0.31605	0.44496	0.31653	0.43677	0.39395	0.25995	0.29628
0.37583	0.4	0.28363	0.5898	0	0.14097	0.27946	0.16195	0.63614	0.27155	0.096858	0.2542	0.35556	0.28964	0.2487	0.218	0.44548	0.33244	0.37377	0.34517	0.17602	0.15077	0.26048	0.26418	0.43793	0.28003	0.59972	0.35812	0.38135	0.26418	0.32339	0.2703	0.18631	0.38188	0.50208	0.32255	0.22304	0.4684	0.32326	0.16171	0.27522	0.30937	0.24804	0.26546	0.45068	0.25531	0.53448	0.23942	0.1486	0.22028
0.42803	0.50321	0.33838	0.39053	0	0.26472	0.45062	0.14654	0.63017	0.21369	0.10697	0.46184	0.50323	0.35406	0.31103	0.32948	0.44927	0.34308	0.78249	0.33873	0.30579	0.2669	0.35729	0.30766	0.50438	0.4575	0.36678	0.40033	0.47673	0.30766	0.40426	0.32065	0.25531	0.49614	0.41857	0.39218	0.42872	0.37476	0.36247	0.30684	0.33315	0.41418	0.12288	0.35679	0.78298	0.32368	0.47613	0.2809	0.30665	0.40321
0.37272	0.35056	0.25516	0.33877	0	0.16055	0.20459	0.26667	0.39718	0.16872	0.093502	0.38403	0.35807	0.29065	0.27044	0.27457	0.42556	0.40571	0.39533	0.36499	0.16819	0.11603	0.25274	0.22742	0.71909	0.33536	0.36891	0.39757	0.40693	0.22742	0.28998	0.23475	0.15454	0.34154	0.65872	0.28814	0.27032	0.36187	0.38569	0.26349	0.23212	0.32847	0.088784	0.38162	0.35618	0.29504	0.57317	0.19631	0.1648	0.26467
0.49527	0.54057	0.40358	0.41959	0	0.26084	0.29665	0.18224	0.64934	0.24782	0.14013	0.46368	0.57543	0.37159	0.32842	0.23902	0.47454	0.39475	0.77196	0.38337	0.28473	0.26687	0.4008	0.38803	0.51985	0.39775	0.34785	0.54031	0.51933	0.38803	0.48451	0.34776	0.23913	0.53838	0.42131	0.42505	0.3497	0.39925	0.35564	0.26103	0.41951	0.43285	0.12007	0.35453	0.80779	0.37948	0.53223	0.33231	0.24625	0.31347
0.3711	0.41803	0.33858	0.46882	0	0.22545	0.21445	0.17149	0.48974	0.1711	0.148	0.37731	0.43925	0.23766	0.29859	0.21289	0.87237	0.38214	0.4439	0.38355	0.21369	0.19036	0.34449	0.32258	0.43066	0.37589	0.43485	0.41903	0.41124	0.32258	0.38274	0.29242	0.17016	0.41216	0.59906	0.34655	0.24765	0.39858	0.38615	0.27168	0.31735	0.33432	0.076511	0.5157	0.45995	0.29384	0.66961	0.29466	0.19546	0.32976
0	0	0	0	1	0	0	0	0	0	0	0	0	0	0	0	0	0	0	0	0	0	0	0	0	0	0	0	0	0	0	0	0	0	0	0	0	0	0	0	0	0	0	0	0	0	0	0	0	0
0.36024	0.33325	0.24983	0.25248	0	0.10369	0.27682	0.23074	0.2799	0.38334	0.12816	0.11064	0.25836	0.54086	0.19678	0.24256	0.21928	0.26663	0.21267	0.22203	0.10432	0.15655	0.16144	0.24406	0.14947	0.1463	0.21007	0.20304	0.32227	0.24406	0.2979	0.47618	0.16361	0.31293	0.21941	0.26532	0.12919	0.26263	0.17855	0.083478	0.33458	0.25961	0.359	0.076673	0.27897	0.34078	0.22462	0.27834	0.098396	0.098995
0.36417	0.45542	0.35471	0.36939	0	0.27515	0.22028	0.13793	0.6385	0.21292	0.11909	0.31915	0.45394	0.35039	0.27559	0.12951	0.40547	0.34154	0.70118	0.33654	0.20404	0.26893	0.34326	0.32432	0.49157	0.40772	0.27555	0.3576	0.43433	0.32432	0.39704	0.30677	0.22224	0.45346	0.35165	0.35916	0.26208	0.35982	0.31259	0.15079	0.36941	0.30756	0.097798	0.2526	0.8349	0.33925	0.41485	0.29163	0.12342	0.22351
0.37101	0.40877	0.32173	0.5283	0.042553	0.16768	0.21053	0.18611	0.53728	0.1873	0.11736	0.29951	0.39951	0.25544	0.27702	0.26043	0.74852	0.36891	0.39423	0.37076	0.1982	0.16248	0.29625	0.31103	0.42982	0.34377	0.58212	0.43038	0.42048	0.31103	0.37649	0.29534	0.19387	0.4036	0.60386	0.3168	0.2575	0.40156	0.44973	0.21834	0.3053	0.32821	0.1017	0.35236	0.39308	0.30507	0.63819	0.27322	0.17797	0.29482
0.22582	0.1707	0.12938	0.31051	0	0.65288	0.26012	0.042663	0.22211	0.35205	0.082404	0.40347	0.32053	0.35942	0.31221	0.11751	0.27313	0.28424	0.26733	0.21484	0.45776	1	0.40605	0.19515	0.13909	0.20933	0.17369	0.22815	0.15542	0.19515	0.16834	0.20199	0.24042	0.16771	0.2133	0.259	0.25336	0.23218	0.18646	0.25563	0.20801	0.17388	0.037319	0.10435	0.29145	0.22096	0.20524	0.23255	0.19047	0.15387
0.28356	0.48051	0.31641	0.30412	0	0.17504	0.17573	0.18503	0.34293	0.19167	0.20816	0.24211	0.40198	0.23762	0.24015	0.15948	0.35836	0.3621	0.33072	0.31026	0.23012	0.18043	0.28565	0.54017	0.2401	0.25665	0.23385	0.2745	0.45919	0.54017	0.53766	0.34895	0.15309	0.49051	0.27898	0.41111	0.1643	0.26841	0.27468	0.12863	0.5674	0.30077	0.052702	0.21406	0.45523	0.39181	0.34076	0.52142	0.17025	0.2451
0.24898	0.40607	0.29529	0.26631	0	0.23788	0.12278	0.13999	0.32831	0.16833	0.094705	0.32681	0.32451	0.18354	0.15367	0.13728	0.38688	0.31493	0.2953	0.21253	0.14761	0.12528	0.31501	0.24502	0.26725	0.21416	0.24088	0.27299	0.37842	0.24502	0.33102	0.26281	0.11987	0.39346	0.29439	0.26446	0.13816	0.22968	0.33085	0.16754	0.29778	0.22634	0.054129	0.28044	0.38871	0.25187	0.37375	0.24664	0.096932	0.24043
0.46362	0.36249	0.26258	0.38921	0	0.15588	0.30553	0.30401	0.45719	0.18909	0.11422	0.30547	0.34771	0.30923	0.33813	0.35135	0.67043	0.3363	0.38119	0.38165	0.20211	0.14878	0.25355	0.22683	0.5775	0.3511	0.44824	0.46652	0.40866	0.22683	0.30976	0.26629	0.17729	0.35399	0.63828	0.32409	0.29785	0.42563	0.42157	0.34476	0.23144	0.34153	0.12251	0.31083	0.35127	0.27199	0.64409	0.20521	0.20194	0.33853
0.21874	0.39702	0.27772	0.24138	0.66667	0.09526	0.12079	0.10355	0.34688	0.16118	0.11959	0.11905	0.28226	0.13268	0.14812	0.093044	0.29481	0.23048	0.33631	0.20595	0.11514	0.10418	0.22095	0.29945	0.25675	0.16777	0.18004	0.22637	0.36004	0.29945	0.3312	0.18614	0.1396	0.39371	0.22067	0.24818	0.12818	0.22023	0.21669	0.087884	0.37949	0.22101	0.088855	0.11861	0.45965	0.29023	0.3175	0.23698	0.083966	0.12006
0.51588	0.4397	0.31065	0.47227	0	0.30891	0.30522	0.25616	0.42244	0.31061	0.32796	0.397	0.45181	0.5761	0.38868	0.39295	0.44762	0.51715	0.43958	0.3858	0.35393	0.29741	0.33144	0.33919	0.42514	0.35989	0.38602	0.51225	0.5123	0.33919	0.35399	0.4448	0.31222	0.42999	0.44911	0.40313	0.44956	0.38468	0.40365	0.23543	0.3051	0.42329	0.096082	0.33425	0.52309	0.39067	0.45013	0.25341	0.2158	0.33732
0.34405	0.32726	0.15901	0.23895	0	0.11046	0.72123	0.12875	0.21991	0.46527	0.064722	0.36715	0.27443	0.23692	0.26296	0.41146	0.24391	0.14739	0.30795	0.12741	0.55771	0.16124	0.24122	0.24054	0.14834	0.2258	0.2568	0.24494	0.29965	0.24054	0.34444	0.3699	0.25396	0.33422	0.23472	0.31043	0.44827	0.23683	0.14257	0.33744	0.22503	0.34451	0.7	0.22122	0.22656	0.17549	0.22924	0.25173	0.7	0.24669
0.36161	0.40011	0.2736	0.62632	0	0.20648	0.34	0.13741	0.66449	0.21408	0.10911	0.38341	0.47011	0.30482	0.31317	0.33404	0.50426	0.31788	0.48383	0.3857	0.25498	0.2179	0.28538	0.2724	0.37136	0.60299	0.60492	0.35722	0.39275	0.2724	0.32398	0.29154	0.18025	0.3937	0.48873	0.30511	0.30682	0.40607	0.50423	0.25436	0.23513	0.3432	0.13891	0.39392	0.41305	0.23392	0.60232	0.22167	0.23168	0.57705
0.54429	0.48329	0.33821	0.47346	0	0.20077	0.24911	0.25155	0.49315	0.20953	0.14221	0.37255	0.44365	0.24636	0.37258	0.25076	0.88259	0.39509	0.44139	0.45501	0.25384	0.18598	0.3427	0.37438	0.44698	0.39529	0.47009	0.49997	0.45155	0.37438	0.42504	0.33173	0.18495	0.45377	0.64423	0.36955	0.27374	0.45663	0.42764	0.34552	0.32642	0.38732	0.094023	0.42007	0.43517	0.30876	0.70951	0.3026	0.23617	0.34661
0.28576	0.49747	0.35996	0.3182	0	0.20163	0.21756	0.18791	0.36865	0.26373	0.19694	0.20854	0.40503	0.23015	0.22975	0.1608	0.35552	0.32284	0.34738	0.28935	0.21605	0.20133	0.32388	0.53237	0.25486	0.25331	0.2478	0.30191	0.46429	0.53237	0.5192	0.38175	0.19794	0.50045	0.28439	0.40587	0.17833	0.29142	0.26137	0.1325	0.61626	0.32215	0.13633	0.19244	0.47413	0.37789	0.35406	0.45067	0.16183	0.2102
0.33988	0.41018	0.28225	0.32699	0.28571	0.18503	0.20578	0.1829	0.35415	0.18347	0.096387	0.26182	0.34481	0.25817	0.27478	0.23807	0.38575	0.31752	0.33144	0.30937	0.22549	0.1832	0.27455	0.27744	0.26507	0.25471	0.4985	0.31872	0.39262	0.27744	0.34222	0.42079	0.18524	0.39795	0.32653	0.30932	0.24545	0.31768	0.43501	0.18301	0.30221	0.27828	0.067527	0.2275	0.38748	0.28256	0.37445	0.23862	0.1866	0.24029
0.28321	0.31958	0.13303	0.23049	0	0.05898	0.38963	0.20175	0.22512	0.28197	0.20682	0.26918	0.51504	0.15984	0.23192	0.25226	0.24847	0.22249	0.32449	0.19001	0.28405	0.083334	0.19033	0.22714	0.17597	0.2298	0.22112	0.25654	0.27864	0.22714	0.34043	0.22633	0.12683	0.29316	0.23183	0.31105	0.25059	0.19764	0.18933	0.2079	0.21655	0.27965	0.29171	0.18856	0.24989	0.2389	0.27026	0.18362	0.32341	0.24771
0.43019	0.51935	0.34107	0.39382	0	0.25074	0.30438	0.15596	0.64544	0.2344	0.12982	0.45256	0.51225	0.34522	0.32262	0.26674	0.45236	0.35214	0.92253	0.34971	0.2969	0.25474	0.36295	0.32584	0.50323	0.53931	0.32387	0.39331	0.48217	0.32584	0.42372	0.31348	0.21488	0.50194	0.4153	0.36979	0.38346	0.3759	0.32782	0.28686	0.35302	0.64297	0.11922	0.35186	0.78556	0.33431	0.45711	0.28673	0.28929	0.2993
0.58538	0.43986	0.30808	0.36554	0	0.1918	0.49022	0.50903	0.40579	0.25449	0.11193	0.23083	0.39444	0.506	0.51334	0.22613	0.38096	0.35901	0.35615	0.478	0.19429	0.2087	0.25699	0.32486	0.37458	0.36416	0.34576	0.4223	0.41846	0.32486	0.344	0.32928	0.2235	0.42154	0.40264	0.4433	0.27679	0.45565	0.40041	0.3729	0.3426	0.30385	0.17407	0.19039	0.44223	0.32102	0.41722	0.30014	0.14741	0.35301
0.44807	0.37834	0.25602	0.69741	0	0.19676	0.27531	0.26849	0.59184	0.21434	0.10163	0.35681	0.41432	0.27736	0.43318	0.2265	0.47144	0.29653	0.44585	0.67867	0.24116	0.21305	0.43545	0.24726	0.43222	0.32522	0.50971	0.42267	0.35972	0.24726	0.2858	0.23392	0.15197	0.35936	0.55874	0.32574	0.24133	0.48342	0.54591	0.33791	0.22358	0.31767	0.15669	0.29396	0.38463	0.21581	0.46822	0.23283	0.18947	0.25106
0	0	0	0	1	0	0	0	0	0	0	0	0	0	0	0	0	0	0	0	0	0	0	0	0	0	0	0	0	0	0	0	0	0	0	0	0	0	0	0	0	0	0	0	0	0	0	0	0	0
0.31396	0.41931	0.31113	0.34603	0	0.25351	0.24506	0.18281	0.44984	0.26445	0.25451	0.32279	0.39731	0.37288	0.32959	0.24108	0.39549	0.58941	0.34375	0.34467	0.29112	0.242	0.3309	0.36332	0.26314	0.26968	0.28889	0.30639	0.39541	0.36332	0.34877	0.35711	0.17519	0.40455	0.36982	0.36846	0.21757	0.31425	0.28746	0.1929	0.34598	0.30185	0.097356	0.2815	0.58001	0.31295	0.36562	0.32527	0.18297	0.25097
0.16921	0.2611	0.16822	0.21304	0	0.24599	0.13501	0.14388	0.18381	0.26724	0.31878	0.19059	0.24581	0.35334	0.2263	0.15367	0.21601	0.56408	0.21467	0.27082	0.30304	0.2608	0.24658	0.24518	0.15134	0.18595	0.17564	0.17303	0.2518	0.24518	0.1967	0.30078	0.10933	0.24528	0.16901	0.2537	0.11583	0.19732	0.17933	0.077598	0.19354	0.16048	0.041869	0.13437	0.25241	0.20258	0.19784	0.18374	0.061832	0.18997
0.24498	0.38263	0.32738	0.36331	0	0.30492	0.23937	0.068477	0.30243	0.40614	0.24682	0.24003	0.34965	0.26802	0.26754	0.15409	0.30024	0.45474	0.28212	0.26151	0.26604	0.33738	0.24759	0.58053	0.19962	0.25353	0.22235	0.26027	0.33096	0.58053	0.33984	0.38109	0.32843	0.36662	0.27233	0.40501	0.25534	0.25138	0.26995	0.11882	0.45052	0.28529	0.22294	0.22857	0.48308	0.32671	0.30704	0.44059	0.10877	0.22629
0.31895	0.40631	0.25603	0.34764	0	0.12925	0.23452	0.13145	0.38893	0.12101	0.13689	0.42435	0.38629	0.15464	0.29954	0.30204	0.46213	0.31493	0.4528	0.37013	0.22615	0.10212	0.24608	0.27144	0.37226	0.33847	0.31559	0.3377	0.37442	0.27144	0.30085	0.21587	0.15344	0.39287	0.40745	0.2719	0.30557	0.32153	0.32161	0.28279	0.24252	0.34593	0.085527	0.64077	0.42534	0.22877	0.45474	0.22744	0.27022	0.28023
0.23126	0.27654	0.38425	0.34054	0	0.3203	0.24071	0.055041	0.29823	0.24419	0.18231	0.43856	0.32647	0.59144	0.28941	0.19027	0.3356	0.41072	0.30194	0.32855	0.30976	0.24008	0.27904	0.24608	0.2769	0.28041	0.36556	0.31994	0.24775	0.24608	0.18652	0.27745	0.31226	0.26262	0.30856	0.26128	0.43568	0.29635	0.21887	0.19166	0.16095	0.19781	0.068169	0.35158	0.31926	0.1618	0.30656	0.18401	0.11181	0.32117
0.36827	0.44346	0.43483	0.43836	0	0.24472	0.2269	0.16725	0.53498	0.33729	0.099901	0.28863	0.47285	0.31397	0.28054	0.2227	0.46031	0.39667	0.48894	0.37479	0.23991	0.27427	0.35693	0.40559	0.36923	0.37521	0.39039	0.3626	0.44337	0.40559	0.35831	0.26205	0.20327	0.43502	0.37077	0.37432	0.22001	0.41218	0.38014	0.14451	0.34575	0.34741	0.14819	0.25221	0.53558	0.41439	0.4893	0.27524	0.12044	0.2552
0.20617	0.19127	0.22186	0.27648	0	1	0.244	0.028712	0.22014	0.31305	0.036384	0.42904	0.30575	0.38986	0.31312	0.077085	0.25012	0.23923	0.24459	0.2405	0.37978	0.65288	0.46542	0.24901	0.19009	0.26139	0.15157	0.2079	0.17633	0.24901	0.14513	0.31952	0.43736	0.19496	0.22526	0.21587	0.40008	0.22111	0.16901	0.17941	0.13862	0.12363	0.027256	0.27763	0.29777	0.19612	0.21035	0.2282	0.12498	0.20806
0.33205	0.45543	0.34562	0.40917	0	0.21076	0.1945	0.17965	0.42531	0.17473	0.19077	0.36021	0.43037	0.2354	0.28772	0.21656	0.72377	0.37686	0.37648	0.34382	0.19501	0.17982	0.332	0.34666	0.32658	0.27325	0.32731	0.32514	0.45495	0.34666	0.40834	0.33	0.1618	0.46085	0.52219	0.30324	0.21705	0.32512	0.30576	0.20385	0.35248	0.28226	0.060329	0.42091	0.46528	0.34539	0.43496	0.31541	0.18196	0.27011
0.34546	0.50589	0.30221	0.36575	0	0.14513	0.29531	0.27563	0.38551	0.22423	0.14783	0.29955	0.43416	0.22338	0.27421	0.287	0.41871	0.30461	0.39589	0.27335	0.35341	0.16834	0.32739	0.444	0.25651	0.27464	0.27716	0.33855	0.48365	0.444	1	0.43921	0.14602	0.51448	0.32381	0.33583	0.28341	0.27049	0.26803	0.23772	0.49759	0.36557	0.080027	0.24411	0.43983	0.4241	0.38218	0.39634	0.37448	0.28818
0.30359	0.41984	0.28063	0.37877	0	0.20503	0.21428	0.12323	0.42099	0.14905	0.11399	0.26453	0.38249	0.2959	0.30096	0.17499	0.44334	0.28696	0.35756	0.31941	0.22485	0.16439	0.26755	0.36977	0.25511	0.23334	0.29182	0.28633	0.39987	0.36977	0.50823	0.40659	0.20811	0.42919	0.32616	0.27471	0.24745	0.31128	0.22886	0.16587	0.37101	0.27423	0.064373	0.32665	0.44017	0.31613	0.39601	0.33964	0.20929	0.20378
0.31192	0.44583	0.32338	0.44894	0	0.39261	0.23237	0.17243	0.4464	0.31406	0.13651	0.33328	0.48235	0.37718	0.385	0.22318	0.42313	0.37815	0.40626	0.5754	0.28065	0.40157	0.36925	0.41668	0.27784	0.29625	0.34321	0.33404	0.39609	0.41668	0.44609	0.5346	0.31142	0.41877	0.3422	0.34845	0.29594	0.48979	0.29056	0.12095	0.37415	0.31264	0.11142	0.21036	0.48227	0.33705	0.39756	0.29984	0.13523	0.23004
0.41763	0.47384	0.37457	0.56449	0	0.29361	0.2518	0.15706	0.64151	0.24706	0.14422	0.41234	0.50935	0.36019	0.37282	0.18535	0.47715	0.38957	0.7103	0.43618	0.30481	0.30548	0.61977	0.37406	0.53008	0.36347	0.33372	0.40819	0.45309	0.37406	0.42228	0.33265	0.22627	0.46883	0.4741	0.39333	0.28993	0.44382	0.37051	0.22259	0.38335	0.37322	0.095746	0.32786	0.78209	0.34544	0.46636	0.34731	0.19059	0.28409
0.41422	0.32761	0.20993	0.30489	0	0.27001	0.2226	0.33089	0.32555	0.23388	0.071579	0.29043	0.5018	0.55697	0.47151	0.092829	0.34468	0.26318	0.35591	0.39839	0.30864	0.23545	0.29658	0.2003	0.38074	0.23933	0.21249	0.39357	0.29993	0.2003	0.2282	0.18767	0.28471	0.31952	0.36593	0.30482	0.41501	0.37871	0.29455	0.32759	0.19509	0.19348	0.038438	0.20598	0.39862	0.1839	0.32139	0.12779	0.10198	0.20699
0.20119	0.2053	0.13352	0.2193	0	0.22089	0.7625	0.063765	0.2023	0.34419	0.070556	0.2038	0.2105	0.37378	0.1528	0.17354	0.15774	0.16141	0.21844	0.14127	0.21479	0.21633	0.154	0.14	0.14805	0.26941	0.25867	0.20246	0.19338	0.14	0.13084	0.19639	0.27136	0.20353	0.18818	0.30133	0.32683	0.24272	0.17058	0.14104	0.1338	0.17374	0.46166	0.128	0.2043	0.11515	0.19836	0.11681	0.16871	0.32153
0.3662	0.4654	0.19569	0.30082	0	0.12185	0.3803	0.14387	0.31986	0.23254	0.13378	0.4109	0.39422	0.2463	0.31599	0.39362	0.34336	0.27315	0.60621	0.24355	0.41985	0.15034	0.27005	0.27827	0.20559	0.54097	0.27166	0.29738	0.39932	0.27827	0.36581	0.26215	0.14216	0.43038	0.30025	0.28856	0.43088	0.25697	0.22984	0.36287	0.24897	0.81891	0.14284	0.28566	0.32951	0.25508	0.33823	0.20721	0.53065	0.28923
0.36845	0.49154	0.72244	0.44086	0	0.39461	0.26608	0.22744	0.46044	0.25986	0.12073	0.43345	0.47501	0.3432	0.31406	0.2323	0.45692	0.44383	0.47829	0.36756	0.28744	0.27494	0.42456	0.39283	0.36264	0.40703	0.32046	0.39561	0.46188	0.39283	0.6103	0.37283	0.28168	0.47828	0.40729	0.37429	0.37137	0.3802	0.4514	0.23269	0.3727	0.35658	0.09079	0.3644	0.48648	0.40132	0.46962	0.33797	0.22626	0.31259
0.38716	0.44173	0.29916	0.34991	0	0.18209	0.40853	0.25287	0.36423	0.33858	0.17842	0.38135	0.36137	0.35066	0.299	0.45668	0.33882	0.3911	0.42986	0.29247	0.28231	0.14212	0.23351	0.31012	0.33398	0.34488	0.34293	0.42019	0.50188	0.31012	0.32012	0.29531	0.38645	0.43823	0.37656	0.3692	0.52751	0.37713	0.34284	0.26507	0.27587	0.52712	0.3704	0.30873	0.37356	0.34253	0.40869	0.23984	0.3028	0.31968
0.20728	0.39027	0.29306	0.27015	0	0.10084	0.14274	0.13179	0.33569	0.171	0.091504	0.15741	0.31247	0.14782	0.13714	0.23531	0.29763	0.24293	0.28457	0.23282	0.1208	0.10934	0.21675	0.30599	0.23196	0.36152	0.2029	0.24448	0.35298	0.30599	0.36324	0.23971	0.17897	0.37739	0.24211	0.27784	0.16168	0.25908	0.23981	0.079842	0.36871	0.21349	0.1108	0.14688	0.41147	0.2616	0.31759	0.25302	0.096027	0.2099
0.30703	0.4614	0.3814	0.31853	0	0.24028	0.18958	0.18582	0.36456	0.24819	0.1651	0.19395	0.35707	0.28489	0.28585	0.15097	0.3284	0.34485	0.32196	0.30757	0.15136	0.26266	0.30949	0.4763	0.23036	0.25031	0.23426	0.28938	0.411	0.4763	0.40136	0.39557	0.32693	0.43773	0.26529	0.37249	0.25739	0.29067	0.29639	0.11523	0.4868	0.32372	0.15505	0.18892	0.44076	0.68643	0.33446	0.39441	0.11656	0.19847
0.28051	0.48408	0.69668	0.32258	0	0.18166	0.17096	0.15968	0.41181	0.22149	0.10474	0.22365	0.35653	0.25681	0.20144	0.21496	0.35763	0.34983	0.36113	0.32198	0.16293	0.12812	0.25863	0.34575	0.29192	0.40851	0.2687	0.32213	0.39611	0.34575	0.36072	0.28358	0.2387	0.40745	0.3127	0.34444	0.2338	0.31348	0.40522	0.11575	0.36067	0.29551	0.12639	0.22844	0.43408	0.3285	0.38819	0.28506	0.1026	0.25399
0.32569	0.33613	0.2493	0.709	0	0.27484	0.34103	0.14003	0.60928	0.30841	0.054528	0.35272	0.35356	0.60166	0.3161	0.26599	0.43013	0.33052	0.35857	0.33349	0.33283	0.27028	0.27011	0.24506	0.27337	0.2826	0.53128	0.32659	0.33282	0.24506	0.29376	0.31071	0.30592	0.33009	0.39549	0.29511	0.45577	0.36767	0.2523	0.19911	0.17018	0.2826	0.18944	0.27866	0.34275	0.23974	0.36569	0.2117	0.19656	0.24448
0.30406	0.37219	0.26443	0.41318	0	0.33922	0.35494	0.1275	0.39103	0.18049	0.088282	0.46	0.38121	0.34786	0.33791	0.29503	0.40902	0.28355	0.32589	0.39704	0.28591	0.24721	0.31743	0.2743	0.25121	0.30019	0.34054	0.28912	0.34446	0.2743	0.40792	0.43532	0.25159	0.36223	0.36248	0.29788	0.38566	0.33118	0.26113	0.26769	0.22791	0.28004	0.092697	0.33523	0.33948	0.23084	0.36022	0.30786	0.29036	0.31712
0.040581	0.030707	0.029292	0.084131	0	0.16279	0.071478	0	0.14437	0.14048	0	0.07827	0.082604	0.16796	0.073909	0.01699	0.048908	0.06535	0.070007	0.052489	0.19863	0.18916	0.10302	0.052012	0.032522	0.052759	0.033767	0.038928	0.024432	0.052012	0.051401	0.036268	0.073298	0.027922	0.037363	0.065869	0.081794	0.060108	0.0358	0.027086	0.020175	0.033907	0	0.025312	0.06482	0.024781	0.035599	0.009946	0.033981	0.040282
0.32551	0.39119	0.23349	0.54441	0	0.3364	0.28465	0.125	0.31419	0.29426	0.078163	0.33856	0.38468	0.30595	0.30075	0.2238	0.37961	0.27319	0.3676	0.30078	0.47154	0.3893	0.88853	0.3044	0.22	0.26085	0.22918	0.27894	0.36686	0.3044	0.36967	0.28627	0.17759	0.39465	0.35623	0.30753	0.26681	0.27756	0.25135	0.2355	0.30248	0.30426	0.084139	0.19125	0.38577	0.24329	0.31817	0.29119	0.29024	0.23746
0.31618	0.39533	0.31061	0.29319	0	0.31952	0.32898	0.23926	0.31702	0.21881	0.08844	0.28118	0.33543	0.36376	0.33554	0.34484	0.32447	0.29835	0.28981	0.32576	0.37737	0.20199	0.25313	0.44428	0.19628	0.23504	0.29331	0.27022	0.39323	0.44428	0.43921	1	0.42007	0.40245	0.27906	0.27373	0.39177	0.30085	0.22962	0.20213	0.31974	0.27888	0.10844	0.19649	0.36286	0.35326	0.29591	0.393	0.36794	0.24413
0.40889	0.51233	0.37595	0.45388	0	0.29277	0.41892	0.18454	0.41436	0.37207	0.21428	0.41126	0.6158	0.32024	0.34406	0.2923	0.43046	0.49701	0.44552	0.35451	0.33281	0.32228	0.36249	0.49725	0.309	0.35449	0.35366	0.37989	0.47821	0.49725	0.53049	0.37099	0.24912	0.50742	0.3982	0.49034	0.33435	0.34946	0.34362	0.29489	0.48081	0.41556	0.29713	0.3554	0.56481	0.36751	0.4338	0.44191	0.29276	0.33149
0.26773	0.42095	0.29806	0.30537	0	0.09238	0.41701	0.10644	0.38001	0.41552	0.11564	0.11757	0.31216	0.22338	0.13694	0.16012	0.2943	0.23331	0.35673	0.21317	0.12534	0.10145	0.2436	0.30988	0.27314	0.17707	0.24811	0.25899	0.39056	0.30988	0.3835	0.21675	0.21092	0.42591	0.26722	0.29651	0.1655	0.35117	0.21562	0.078546	0.41501	0.22859	0.70417	0.12711	0.45836	0.31722	0.32208	0.25121	0.10624	0.14223
0.44327	0.43188	0.25494	0.36266	0	0.14405	0.46183	0.16265	0.35725	0.18978	0.15494	0.38598	0.39675	0.38289	0.28488	0.3758	0.38843	0.32423	0.43473	0.29277	0.28542	0.16231	0.27032	0.27842	0.2817	0.74913	0.42642	0.32792	0.40968	0.27842	0.32158	0.29361	0.18127	0.41126	0.3735	0.38345	0.38826	0.34352	0.49736	0.30731	0.25308	0.39461	0.13307	0.44302	0.36245	0.24458	0.52921	0.21347	0.32963	0.84612
0.3111	0.4567	0.29366	0.33801	0	0.18453	0.33306	0.29634	0.34341	0.37597	0.18319	0.21871	0.33718	0.24336	0.32053	0.20142	0.34768	0.40243	0.32439	0.31284	0.2798	0.14913	0.29052	0.42974	0.24152	0.25853	0.32373	0.32931	0.40705	0.42974	0.38273	0.3581	0.30434	0.43206	0.29712	0.32511	0.27947	0.35443	0.26802	0.22073	0.34856	0.32983	0.37247	0.18126	0.38106	0.37388	0.36897	0.28192	0.20608	0.23669
0.33997	0.39768	0.28582	0.73881	0	0.1923	0.39368	0.15316	0.60615	0.26061	0.10484	0.27484	0.35933	0.32953	0.29137	0.24744	0.44893	0.40246	0.33861	0.35257	0.21781	0.21738	0.26981	0.29986	0.26283	0.36331	0.57052	0.33222	0.3799	0.29986	0.32936	0.30336	0.21754	0.38068	0.41643	0.36105	0.28866	0.3693	0.36064	0.18931	0.2485	0.32311	0.19073	0.27091	0.41322	0.2716	0.44519	0.25664	0.17081	0.3361
0.43334	0.37803	0.23093	0.2934	0	0.1569	0.23012	0.37474	0.3853	0.1865	0.075319	0.23573	0.29932	0.30851	0.37024	0.23065	0.34028	0.28782	0.37738	0.37658	0.14499	0.10945	0.19931	0.20924	0.69828	0.25338	0.33372	0.53945	0.41815	0.20924	0.26967	0.22988	0.20849	0.37006	0.62838	0.31074	0.29834	0.40778	0.35511	0.32263	0.20935	0.26322	0.13253	0.22223	0.39452	0.27473	0.40004	0.16324	0.13655	0.20577
0.30519	0.44057	0.32381	0.36477	0	0.14083	0.19016	0.21324	0.3988	0.22325	0.13928	0.2058	0.35839	0.20199	0.23978	0.20903	0.38789	0.39642	0.35481	0.28594	0.20063	0.12428	0.28177	0.33495	0.25923	0.27053	0.2905	0.32118	0.40734	0.33495	0.37387	0.29925	0.2543	0.42103	0.30616	0.31128	0.2516	0.32427	0.36046	0.13859	0.34138	0.3067	0.13759	0.19749	0.4122	0.32923	0.39046	0.25819	0.15886	0.22134
0.17954	0.16374	0.13741	0.15828	0	0.51898	0.35406	0.034981	0.16287	0.18388	0.02682	0.3079	0.19224	0.60193	0.27028	0.1159	0.15366	0.14782	0.18557	0.15053	0.2743	0.29127	0.15861	0.20218	0.17006	0.18213	0.13227	0.20907	0.16119	0.20218	0.1155	0.35899	0.67641	0.17499	0.17772	0.15796	0.71654	0.1453	0.11569	0.13967	0.077894	0.11317	0.037838	0.20458	0.22309	0.13643	0.15984	0.09724	0.18974	0.17797
0.55067	0.42421	0.32084	0.43671	0	0.22537	0.25955	0.1751	0.43578	0.26121	0.17643	0.36396	0.43781	0.38401	0.32541	0.20714	0.45977	0.40164	0.44296	0.37176	0.22083	0.28979	0.35003	0.3136	0.38656	0.35648	0.37622	0.5506	0.40637	0.3136	0.34991	0.2872	0.20626	0.40735	0.41179	0.36604	0.25152	0.54212	0.49105	0.22936	0.32731	0.35794	0.15064	0.29615	0.44873	0.38838	0.49954	0.27578	0.16884	0.26843
0.28831	0.24623	0.073788	0.17415	0	0.067309	0.33577	0.13494	0.14817	0.05571	0.035308	0.39005	0.23512	0.10677	0.24692	0.37396	0.24603	0.10887	0.28926	0.11555	0.37153	0.10333	0.1955	0.11147	0.12016	0.2351	0.19871	0.2097	0.2411	0.11147	0.23178	0.19144	0.091865	0.2607	0.22264	0.16755	0.40858	0.12779	0.1898	0.39334	0.080312	0.31233	0.05	0.24724	0.15033	0.10354	0.19619	0.12386	0.52217	0.237
0.30582	0.2909	0.13251	0.22188	0	0.07364	0.54093	0.096561	0.30891	0.31018	0.043148	0.32125	0.24394	0.18954	0.21037	0.32917	0.23331	0.13265	0.28742	0.11326	0.37181	0.10749	0.20102	0.16036	0.1434	0.20843	0.2461	0.22861	0.26636	0.16036	0.25833	0.2466	0.16931	0.29244	0.22899	0.25869	0.35861	0.21991	0.13782	0.28924	0.15002	0.2953	0.46667	0.1991	0.20596	0.13162	0.22426	0.16782	0.46667	0.21586
0.34802	0.44164	0.31963	0.55231	0	0.22775	0.2162	0.14306	0.50343	0.24474	0.087757	0.29672	0.47914	0.28555	0.29259	0.20487	0.41959	0.35046	0.40819	0.33279	0.29396	0.24837	0.6185	0.4313	0.29145	0.35963	0.33563	0.33691	0.42496	0.4313	0.36812	0.29416	0.18774	0.43581	0.42209	0.3417	0.23809	0.34606	0.32995	0.19387	0.32377	0.35042	0.093014	0.24964	0.45434	0.29983	0.4116	0.31032	0.18372	0.25331
0.4126	0.46305	0.28304	0.36007	0	0.1735	0.4305	0.25109	0.36479	0.24728	0.12521	0.42916	0.42742	0.29946	0.33173	0.43887	0.38925	0.37427	0.47105	0.30596	0.365	0.21471	0.29877	0.27767	0.29889	0.38941	0.32706	0.37986	0.4283	0.27767	0.3423	0.26769	0.19363	0.43901	0.38132	0.8509	0.40693	0.31559	0.32267	0.40546	0.2853	0.43016	0.16514	0.32689	0.40488	0.27815	0.4028	0.28487	0.39936	0.38
0.2471	0.39666	0.36349	0.26753	0	0.27264	0.13659	0.075025	0.32302	0.20259	0.10343	0.16557	0.28579	0.23989	0.22674	0.10011	0.28612	0.29505	0.26956	0.23834	0.15488	0.29945	0.25904	0.46947	0.18936	0.19842	0.20117	0.24039	0.351	0.46947	0.33274	0.34203	0.33075	0.39047	0.22225	0.28928	0.23354	0.23458	0.26064	0.094539	0.42516	0.26629	0.096126	0.15521	0.39892	0.70418	0.28071	0.38461	0.094241	0.141
0.33743	0.38968	0.2853	0.40879	0	0.14899	0.18393	0.19113	0.42605	0.18364	0.085294	0.25039	0.37871	0.25601	0.29098	0.2277	0.44681	0.43761	0.38881	0.32149	0.20029	0.18179	0.28958	0.29034	0.36576	0.36825	0.3977	0.35133	0.41572	0.29034	0.33752	0.25643	0.14935	0.37735	0.43854	0.31728	0.20327	0.35935	0.3718	0.18821	0.28552	0.33401	0.082187	0.313	0.38986	0.33847	0.46943	0.24081	0.15528	0.30685
0.384	0.48822	0.38083	0.4046	0	0.28438	0.22953	0.15687	0.63883	0.24622	0.18892	0.34583	0.4764	0.38694	0.32086	0.16766	0.43234	0.55166	0.69073	0.40845	0.25148	0.27991	0.36056	0.4589	0.51091	0.38786	0.35375	0.38445	0.46867	0.4589	0.40952	0.34055	0.22827	0.47965	0.38004	0.38905	0.26276	0.39663	0.3546	0.16176	0.37944	0.33759	0.094905	0.30002	0.82253	0.35857	0.45719	0.31729	0.13221	0.28208
0.20068	0.26704	0.22511	0.22911	0	0.50279	0.24576	0.066433	0.24712	0.093436	0.15829	0.76811	0.31761	0.29952	0.23412	0.15099	0.34048	0.28101	0.28941	0.31329	0.20698	0.14254	0.3425	0.25675	0.35294	0.32329	0.22183	0.28863	0.24735	0.25675	0.21535	0.23529	0.27382	0.26762	0.35415	0.26235	0.42049	0.16828	0.23099	0.2933	0.18303	0.17217	0.025532	0.63794	0.34354	0.12949	0.35235	0.23247	0.2022	0.39159
0.10855	0.13964	0.089367	0.1133	0	0.012985	0.17316	0.023079	0.12206	0.17217	0.061779	0.095428	0.094654	0.096897	0.056797	0.051508	0.082297	0.095456	0.12488	0.13344	0.022941	0.01244	0.053056	0.064117	0.27339	0.068239	0.1164	0.10251	0.11387	0.064117	0.061963	0.044228	0.06742	0.12408	0.10458	0.11583	0.056433	0.13288	0.099707	0.020386	0.074139	0.089609	0.25	0.084598	0.12465	0.048452	0.2275	0.05403	0.025	0.053048
0.16416	0.16632	0.10563	0.16312	0	0.027256	0.48388	0.05385	0.15492	0.51652	0.06048	0.054917	0.10884	0.19631	0.060279	0.15269	0.070454	0.08154	0.1417	0.074376	0.076471	0.037319	0.070342	0.096504	0.095173	0.074186	0.15661	0.138	0.14136	0.096504	0.080027	0.10844	0.22473	0.15632	0.12937	0.16556	0.14683	0.2357	0.064077	0.049056	0.12773	0.13074	1	0.039972	0.13318	0.091009	0.10764	0.085919	0.1	0.054697
0.45926	0.46351	0.35149	0.43501	0	0.15837	0.27392	0.23989	0.55165	0.23275	0.12122	0.36072	0.4544	0.25621	0.32183	0.31761	0.44187	0.39015	0.68413	0.38933	0.23605	0.1659	0.30359	0.31964	0.62226	0.48424	0.42461	0.45324	0.48161	0.31964	0.37153	0.26958	0.17421	0.44828	0.51489	0.37376	0.29868	0.45166	0.46427	0.29757	0.32042	0.5801	0.16248	0.36062	0.55288	0.31955	0.62363	0.26256	0.23378	0.31606
0.36024	0.33325	0.24983	0.25248	0	0.10369	0.27682	0.23074	0.2799	0.38334	0.12816	0.11064	0.25836	0.54086	0.19678	0.24256	0.21928	0.26663	0.21267	0.22203	0.10432	0.15655	0.16144	0.24406	0.14947	0.1463	0.21007	0.20304	0.32227	0.24406	0.2979	0.47618	0.16361	0.31293	0.21941	0.26532	0.12919	0.26263	0.17855	0.083478	0.33458	0.25961	0.359	0.076673	0.27897	0.34078	0.22462	0.27834	0.098396	0.098995
0.45717	0.41166	0.43825	0.35087	0	0.18986	0.25194	0.28579	0.40082	0.21831	0.086402	0.32375	0.36962	0.29757	0.3216	0.26107	0.55008	0.33927	0.41033	0.36237	0.20673	0.14337	0.27224	0.26962	0.63954	0.32297	0.3642	0.60996	0.43905	0.26962	0.34174	0.26993	0.20955	0.40545	0.64465	0.33564	0.32494	0.37691	0.45322	0.29795	0.26809	0.33033	0.11654	0.31592	0.38843	0.3082	0.57395	0.22576	0.19533	0.29884
0.39784	0.38353	0.2564	0.29292	0	0.1487	0.13124	0.36452	0.34075	0.13074	0.19087	0.29986	0.32907	0.18678	0.49959	0.11316	0.34609	0.27799	0.29126	0.88895	0.15216	0.088897	0.25888	0.27181	0.3775	0.24421	0.23111	0.38309	0.32307	0.27181	0.24711	0.19395	0.13581	0.34295	0.37871	0.33622	0.16931	0.38265	0.47518	0.32927	0.23786	0.24409	0.067941	0.26742	0.34819	0.21519	0.36663	0.28582	0.10328	0.23827
0.57363	0.38582	0.20415	0.3874	0	0.2042	0.21077	0.42456	0.3825	0.14701	0.15037	0.28235	0.38203	0.22869	0.596	0.1859	0.44344	0.24189	0.35835	0.45498	0.26572	0.23337	0.2999	0.26312	0.35898	0.23108	0.27953	0.44558	0.36819	0.26312	0.40104	0.2481	0.11602	0.39142	0.38159	0.31138	0.20886	0.40608	0.28362	0.40086	0.28118	0.26411	0.057572	0.29881	0.37968	0.23139	0.38308	0.23644	0.2177	0.19883
0.37188	0.3813	0.28455	0.35812	0	0.15768	0.21763	0.13412	0.51839	0.18576	0.092878	0.32043	0.38551	0.23153	0.23647	0.18891	0.44363	0.31357	0.57727	0.30715	0.1824	0.14416	0.26608	0.26249	0.55366	0.34361	0.42958	0.42044	0.37337	0.26249	0.31047	0.22663	0.16085	0.37399	0.42864	0.29756	0.24013	0.4699	0.41344	0.19598	0.25986	0.32699	0.12039	0.44987	0.55637	0.25106	0.58251	0.21719	0.17367	0.25641
0.2515	0.37098	0.19598	0.23723	0	0.1843	0.27764	0.44489	0.23917	0.33958	0.055408	0.19385	0.20524	0.29386	0.18142	0.36519	0.21414	0.29561	0.22192	0.17131	0.15595	0.11528	0.17036	0.21082	0.29995	0.17081	0.20891	0.4141	0.44849	0.21082	0.27842	0.28085	0.31044	0.37874	0.29939	0.26171	0.32914	0.25188	0.19357	0.11264	0.17454	0.28488	0.2499	0.14562	0.25421	0.53031	0.23608	0.12932	0.1481	0.13356
0.31809	0.49424	0.3273	0.40623	0	0.35093	0.32061	0.12404	0.41418	0.41438	0.13299	0.26639	0.39893	0.34741	0.27107	0.13611	0.36925	0.294	0.3498	0.34215	0.26296	0.36793	0.33833	0.48132	0.25552	0.26506	0.29407	0.28553	0.45231	0.48132	0.45095	0.36674	0.23256	0.49682	0.30297	0.31879	0.20539	0.34887	0.26086	0.12754	0.51637	0.3033	0.32754	0.17567	0.4632	0.33708	0.36053	0.3596	0.15073	0.19386
0.28707	0.33096	0.19633	0.30328	0	0.18968	0.37276	0.13724	0.28244	0.13805	0.13454	0.30692	0.31717	0.21685	0.34979	0.23324	0.33917	0.25542	0.33576	0.27654	0.26722	0.20224	0.25929	0.23946	0.25304	0.66932	0.3658	0.28966	0.30455	0.23946	0.25579	0.22412	0.15997	0.3183	0.29534	0.31334	0.29055	0.29708	0.4666	0.23579	0.17849	0.26213	0.051418	0.37741	0.32132	0.18038	0.48652	0.16285	0.22585	0.79212
0.36867	0.37749	0.24924	0.71374	0	0.17745	0.44449	0.17074	0.59122	0.31259	0.065387	0.33885	0.34686	0.31201	0.31499	0.36943	0.42928	0.29787	0.36322	0.31859	0.2976	0.21414	0.27719	0.25929	0.20532	0.28552	0.57204	0.30309	0.37608	0.25929	0.35653	0.33613	0.20141	0.37674	0.37124	0.31237	0.33438	0.37954	0.23824	0.26656	0.20412	0.36243	0.33287	0.27031	0.29551	0.25643	0.36577	0.25354	0.31963	0.24307
0.38356	0.40574	0.29733	0.54286	0	0.14267	0.25772	0.21233	0.54284	0.23843	0.073152	0.26501	0.35214	0.27525	0.2321	0.27706	0.44748	0.42498	0.37871	0.30637	0.18087	0.1356	0.25173	0.25583	0.42776	0.29531	0.51154	0.426	0.44194	0.25583	0.33157	0.27725	0.18022	0.40077	0.51617	0.29804	0.24594	0.36761	0.3782	0.18677	0.25064	0.32827	0.16954	0.27891	0.34946	0.3065	0.46662	0.21624	0.17494	0.22496
0.38521	0.45482	0.37791	0.4592	0	0.2209	0.25276	0.17019	0.47402	0.19291	0.14295	0.38225	0.41811	0.29088	0.31661	0.25859	0.89664	0.40115	0.41575	0.38802	0.23568	0.18906	0.32413	0.32961	0.4658	0.36259	0.47425	0.5194	0.45129	0.32961	0.38735	0.32101	0.22046	0.45099	0.64921	0.33681	0.32901	0.42085	0.37997	0.27377	0.30829	0.34616	0.098007	0.43069	0.43329	0.29925	0.67268	0.29055	0.21623	0.34951
0.24539	0.47809	0.31189	0.27407	0	0.14891	0.17754	0.1351	0.31834	0.24246	0.15498	0.15279	0.33419	0.18053	0.18931	0.12655	0.33426	0.27782	0.29993	0.21619	0.19548	0.16777	0.30134	0.488	0.21264	0.19556	0.19506	0.24938	0.44502	0.488	0.50371	0.31697	0.21476	0.4895	0.23733	0.28728	0.17445	0.23835	0.22472	0.099995	0.60931	0.26103	0.11534	0.1463	0.4199	0.35925	0.31601	0.42396	0.1475	0.15908
0.47986	0.49052	0.28754	0.55967	0	0.20738	0.32517	0.1864	0.44586	0.2349	0.11352	0.39759	0.46562	0.3171	0.32843	0.38742	0.46538	0.33931	0.49512	0.3461	0.3501	0.24699	0.58062	0.29615	0.34513	0.38084	0.35233	0.44588	0.45598	0.29615	0.51327	0.32167	0.20794	0.46886	0.50903	0.33998	0.38729	0.44167	0.38645	0.32376	0.30589	0.43061	0.142	0.32652	0.42348	0.30059	0.43781	0.27189	0.34183	0.32914
0.32254	0.41968	0.2887	0.30895	0	0.19514	0.18637	0.18406	0.326	0.2131	0.11725	0.24443	0.35339	0.21405	0.26026	0.21112	0.36715	0.31628	0.3179	0.24728	0.24021	0.21608	0.30098	0.29622	0.2352	0.23364	0.4418	0.29598	0.39732	0.29622	0.34689	0.26382	0.12403	0.40596	0.28997	0.33877	0.18031	0.26603	0.42509	0.1748	0.35915	0.2864	0.07285	0.21441	0.38607	0.31694	0.35015	0.24591	0.17766	0.20868
0.32846	0.43359	0.33787	0.34025	0	0.29133	0.29214	0.19914	0.45253	0.28868	0.17582	0.34693	0.39926	0.29107	0.35894	0.25676	0.38947	0.34274	0.32678	0.30265	0.27332	0.25251	0.34682	0.45188	0.24582	0.26449	0.2579	0.29585	0.4114	0.45188	0.41812	0.42617	0.22626	0.42913	0.36511	0.38155	0.25968	0.28869	0.27453	0.21365	0.45559	0.3201	0.13887	0.29588	0.6113	0.37154	0.36415	0.43015	0.26492	0.23977
0.39428	0.25978	0.12659	0.24401	0	0.39295	0.32525	0.097013	0.19958	0.23495	0.26854	0.30896	0.27167	0.19875	0.33276	0.24281	0.26958	0.19475	0.26906	0.17448	0.54124	0.45454	0.3265	0.27169	0.17467	0.20707	0.17702	0.28332	0.24309	0.27169	0.29829	0.30505	0.17155	0.27162	0.19128	0.21589	0.30229	0.18718	0.15926	0.22546	0.23421	0.23312	0.079564	0.17003	0.2515	0.22855	0.21127	0.21829	0.43772	0.21051
0.47567	0.44463	0.31121	0.40407	0	0.15429	0.26924	0.26298	0.48798	0.24653	0.12046	0.31367	0.42489	0.2775	0.34144	0.26725	0.44125	0.38475	0.46012	0.42476	0.2042	0.15581	0.27278	0.32854	0.55745	0.37988	0.45382	0.49095	0.45923	0.32854	0.34976	0.29675	0.20669	0.4205	0.583	0.35749	0.27393	0.44254	0.49345	0.25886	0.29252	0.44291	0.16652	0.309	0.40511	0.36821	0.5435	0.25355	0.18902	0.27217
0.3193	0.45481	0.38617	0.38536	0	0.60014	0.25099	0.12964	0.43689	0.27789	0.13152	0.41918	0.44743	0.35795	0.31656	0.14068	0.41613	0.35921	0.47636	0.34434	0.30285	0.42586	0.49856	0.42321	0.37533	0.35909	0.2523	0.34951	0.4133	0.42321	0.43181	0.34023	0.347	0.44914	0.34375	0.37148	0.36308	0.34006	0.29267	0.19562	0.43917	0.29726	0.093643	0.32972	0.57631	0.38231	0.4119	0.3703	0.15769	0.26089
0.34546	0.50589	0.30221	0.36575	0	0.14513	0.29531	0.27563	0.38551	0.22423	0.14783	0.29955	0.43416	0.22338	0.27421	0.287	0.41871	0.30461	0.39589	0.27335	0.35341	0.16834	0.32739	0.444	0.25651	0.27464	0.27716	0.33855	0.48365	0.444	1	0.43921	0.14602	0.51448	0.32381	0.33583	0.28341	0.27049	0.26803	0.23772	0.49759	0.36557	0.080027	0.24411	0.43983	0.4241	0.38218	0.39634	0.37448	0.28818
0.17954	0.16374	0.13741	0.15828	0	0.51898	0.35406	0.034981	0.16287	0.18388	0.02682	0.3079	0.19224	0.60193	0.27028	0.1159	0.15366	0.14782	0.18557	0.15053	0.2743	0.29127	0.15861	0.20218	0.17006	0.18213	0.13227	0.20907	0.16119	0.20218	0.1155	0.35899	0.67641	0.17499	0.17772	0.15796	0.71654	0.1453	0.11569	0.13967	0.077894	0.11317	0.037838	0.20458	0.22309	0.13643	0.15984	0.09724	0.18974	0.17797
0.40834	0.53142	0.41799	0.40532	0	0.19566	0.26299	0.415	0.44482	0.30784	0.15155	0.29501	0.46588	0.35284	0.31264	0.35337	0.44244	0.4633	0.42909	0.40084	0.25649	0.18415	0.34114	0.45642	0.33926	0.33668	0.3666	0.52948	0.56109	0.45642	0.54173	0.54083	0.26881	0.525	0.38222	0.42635	0.29976	0.40852	0.35599	0.19168	0.4676	0.44068	0.12949	0.26944	0.50346	0.58716	0.4885	0.38714	0.22196	0.29372
0.27482	0.47478	0.35338	0.32657	0	0.24901	0.21331	0.10258	0.32294	0.24659	0.16984	0.2417	0.37268	0.21853	0.29507	0.15813	0.33396	0.33345	0.2921	0.29497	0.31612	0.19515	0.27181	1	0.2055	0.33338	0.2748	0.26433	0.41859	1	0.444	0.44428	0.30768	0.46843	0.26269	0.32409	0.25804	0.26516	0.25882	0.12585	0.47596	0.30766	0.096504	0.23234	0.41482	0.36427	0.35026	0.504	0.21461	0.25017
0.3662	0.4654	0.19569	0.30082	0	0.12185	0.3803	0.14387	0.31986	0.23254	0.13378	0.4109	0.39422	0.2463	0.31599	0.39362	0.34336	0.27315	0.60621	0.24355	0.41985	0.15034	0.27005	0.27827	0.20559	0.54097	0.27166	0.29738	0.39932	0.27827	0.36581	0.26215	0.14216	0.43038	0.30025	0.28856	0.43088	0.25697	0.22984	0.36287	0.24897	0.81891	0.14284	0.28566	0.32951	0.25508	0.33823	0.20721	0.53065	0.28923
0.51446	0.43608	0.22297	0.2931	0	0.33018	0.5505	0.22868	0.28329	0.34983	0.055851	0.62561	0.39661	0.25888	0.35999	0.58569	0.39191	0.26997	0.42712	0.22719	0.58824	0.18295	0.36373	0.26925	0.25371	0.35198	0.29801	0.36379	0.44131	0.26925	0.4174	0.41515	0.2822	0.45095	0.36175	0.32204	0.64576	0.23217	0.22174	0.53576	0.20186	0.51046	0.22287	0.45128	0.31947	0.28105	0.34537	0.30131	0.76477	0.42374
0.29939	0.37457	0.23137	0.41577	0	0.24274	0.23436	0.1355	0.4301	0.19572	0.11466	0.3498	0.47341	0.31147	0.37081	0.1975	0.42871	0.3178	0.46218	0.46218	0.20831	0.24999	0.29501	0.25571	0.46521	0.40425	0.40616	0.34747	0.36176	0.25571	0.44111	0.30583	0.19919	0.36956	0.38931	0.26351	0.27943	0.48507	0.37141	0.16466	0.21954	0.27823	0.13323	0.34751	0.4183	0.2476	0.56989	0.21209	0.15752	0.37321
0.26158	0.017967	0	0.0050704	0	0	0	0.66667	0.01848	0	0.02963	0	0	0	0.5	0	0.0096916	0	0.023989	0.25	0	0	0.013183	0	0.11376	0.0018993	0.02523	0.1562	0.017967	0	0	0	0	0.020534	0.08281	0.16	0	0.15385	0.080038	0.35714	0.012539	0.047619	0	0	0.035113	0	0.0096637	0	0	0.003256
0.28906	0.35419	0.24736	0.31125	0	0.20409	0.47159	0.10946	0.33426	0.39951	0.11043	0.23416	0.28428	0.31889	0.25706	0.24361	0.30898	0.26042	0.31493	0.24045	0.24325	0.1457	0.2258	0.29889	0.21647	0.21144	0.29526	0.27029	0.33021	0.29889	0.32601	0.38642	0.27339	0.35651	0.29861	0.26791	0.29131	0.36894	0.21163	0.16704	0.25916	0.26224	0.68623	0.18741	0.35343	0.26942	0.3035	0.27436	0.24136	0.18055
0.39219	0.49045	0.39018	0.38992	0	0.31446	0.24781	0.15517	0.66511	0.24334	0.1361	0.34575	0.48886	0.38933	0.30622	0.1439	0.42049	0.36593	0.73809	0.36243	0.23319	0.30735	0.37758	0.37065	0.50603	0.31405	0.2854	0.37642	0.46773	0.37065	0.44667	0.3506	0.25399	0.49125	0.35947	0.39508	0.29121	0.3798	0.32179	0.1645	0.42219	0.33552	0.11177	0.27064	0.89056	0.38165	0.42315	0.33329	0.14105	0.24214
0.36024	0.33325	0.24983	0.25248	0	0.10369	0.27682	0.23074	0.2799	0.38334	0.12816	0.11064	0.25836	0.54086	0.19678	0.24256	0.21928	0.26663	0.21267	0.22203	0.10432	0.15655	0.16144	0.24406	0.14947	0.1463	0.21007	0.20304	0.32227	0.24406	0.2979	0.47618	0.16361	0.31293	0.21941	0.26532	0.12919	0.26263	0.17855	0.083478	0.33458	0.25961	0.359	0.076673	0.27897	0.34078	0.22462	0.27834	0.098396	0.098995
0.39273	0.43452	0.71574	0.3542	0	0.18968	0.19309	0.18031	0.39551	0.22192	0.17211	0.31822	0.37434	0.40716	0.22336	0.18822	0.39088	0.37311	0.34864	0.44022	0.14964	0.13836	0.26189	0.33458	0.35187	0.27762	0.28452	0.32656	0.41979	0.33458	0.35833	0.30878	0.2078	0.42247	0.37137	0.35536	0.20921	0.31379	0.44571	0.12432	0.48011	0.28872	0.15797	0.29402	0.43362	0.34376	0.41123	0.29681	0.1013	0.22583
0.40549	0.45295	0.29761	0.44858	0	0.20777	0.30874	0.17517	0.44556	0.19111	0.13029	0.44589	0.42704	0.22496	0.33	0.37041	0.82578	0.36085	0.44982	0.36825	0.32098	0.20728	0.34963	0.30973	0.31767	0.37995	0.42527	0.42038	0.43384	0.30973	0.40643	0.33479	0.19679	0.44043	0.46404	0.33337	0.36859	0.36139	0.33899	0.38863	0.28778	0.41733	0.097609	0.42308	0.39509	0.28044	0.65487	0.28068	0.34994	0.38444
0.42362	0.39378	0.30529	0.37584	0	0.1781	0.21196	0.30596	0.42452	0.17665	0.11677	0.34549	0.41244	0.28819	0.33158	0.20797	0.59876	0.3663	0.40855	0.40781	0.1753	0.1506	0.3036	0.28232	0.65486	0.33572	0.37617	0.47205	0.41651	0.28232	0.34501	0.25391	0.1623	0.38638	0.73536	0.51196	0.23855	0.42017	0.41495	0.29849	0.29758	0.3081	0.077653	0.38452	0.42711	0.30099	0.53614	0.24989	0.14266	0.30818
0.45087	0.41015	0.5706	0.35054	0.15385	0.20093	0.32428	0.21745	0.37253	0.26932	0.063587	0.41951	0.39353	0.3113	0.23403	0.38103	0.40557	0.61034	0.40663	0.25753	0.27201	0.2028	0.27864	0.24599	0.34136	0.31058	0.36555	0.33477	0.46441	0.24599	0.28902	0.28716	0.18914	0.4027	0.41145	0.35633	0.30824	0.30917	0.40966	0.29992	0.2331	0.37897	0.17254	0.31084	0.37962	0.3436	0.42006	0.24052	0.25534	0.26415
0.39219	0.49045	0.39018	0.38992	0	0.31446	0.24781	0.15517	0.66511	0.24334	0.1361	0.34575	0.48886	0.38933	0.30622	0.1439	0.42049	0.36593	0.73809	0.36243	0.23319	0.30735	0.37758	0.37065	0.50603	0.31405	0.2854	0.37642	0.46773	0.37065	0.44667	0.3506	0.25399	0.49125	0.35947	0.39508	0.29121	0.3798	0.32179	0.1645	0.42219	0.33552	0.11177	0.27064	0.89056	0.38165	0.42315	0.33329	0.14105	0.24214
0.32792	0.29856	0.10131	0.1897	0	0.12498	0.53991	0.13831	0.15692	0.10659	0.037336	0.48883	0.28422	0.15218	0.30545	0.53878	0.25843	0.12459	0.32425	0.11197	0.71028	0.19047	0.24447	0.21461	0.11502	0.26689	0.19953	0.21244	0.29214	0.21461	0.37448	0.36794	0.17309	0.32464	0.22054	0.21952	0.59071	0.12747	0.12497	0.4634	0.15397	0.40166	0.1	0.29233	0.16738	0.16973	0.20268	0.23966	1	0.29627
0.40859	0.395	0.21516	0.38706	0	0.16545	0.3458	0.1522	0.41505	0.20176	0.12132	0.41823	0.38899	0.23463	0.27223	0.32982	0.47445	0.30373	0.46439	0.32101	0.25871	0.17583	0.25485	0.20457	0.48161	0.34609	0.49696	0.51909	0.38035	0.20457	0.32496	0.25795	0.17673	0.38158	0.51585	0.30421	0.35226	0.32655	0.31967	0.51296	0.20014	0.34713	0.1653	0.32983	0.35656	0.21505	0.557	0.20254	0.30053	0.32247
0.34739	0.42084	0.25699	0.36209	0.28571	0.22437	0.50643	0.12163	0.33528	0.2135	0.093798	0.45873	0.4071	0.31223	0.33411	0.32801	0.4175	0.49619	0.43079	0.28674	0.39967	0.30649	0.31979	0.31156	0.24235	0.43616	0.35883	0.33043	0.39372	0.31156	0.31928	0.28802	0.19911	0.41714	0.35862	0.38853	0.42792	0.34084	0.32507	0.38243	0.24143	0.41997	0.055585	0.31394	0.38009	0.28348	0.41225	0.30461	0.39271	0.4206
0.3082	0.46398	0.28471	0.3337	0	0.25078	0.53432	0.10434	0.33555	0.27975	0.093802	0.27283	0.34978	0.32663	0.25478	0.18902	0.32673	0.31018	0.31481	0.27904	0.22951	0.20257	0.23134	0.50144	0.34693	0.42208	0.36296	0.48209	0.43721	0.50144	0.29492	0.30626	0.3508	0.45845	0.36956	0.34798	0.36772	0.30397	0.31658	0.15524	0.26076	0.29234	0.2134	0.24794	0.39415	0.26881	0.3961	0.26199	0.16631	0.38468
0.41674	0.39774	0.29715	0.48247	0	0.21203	0.25898	0.18586	0.57515	0.22108	0.11675	0.40124	0.47845	0.29523	0.33877	0.25051	0.49786	0.4081	0.52858	0.41822	0.25411	0.22143	0.3119	0.28433	0.57474	0.39418	0.64594	0.53125	0.393	0.28433	0.3363	0.28304	0.18281	0.38985	0.6122	0.35279	0.29463	0.43747	0.53509	0.34533	0.27931	0.36884	0.11063	0.36762	0.50805	0.27041	0.58539	0.25359	0.21299	0.31977
0.4299	0.53667	0.39036	0.44853	0	0.20011	0.36233	0.18915	0.52697	0.25912	0.1259	0.42594	0.47738	0.31714	0.32987	0.34578	0.51538	0.41096	0.50014	0.43076	0.30919	0.21102	0.37031	0.37939	0.37309	0.49836	0.44607	0.55257	0.48876	0.37939	0.46609	0.3629	0.24156	0.50247	0.49931	0.43397	0.36894	0.43555	0.40779	0.32555	0.37133	0.46636	0.20609	0.40047	0.46017	0.40861	0.57921	0.41199	0.30036	0.39192
0.3921	0.45236	0.31519	0.46741	0	0.23155	0.37084	0.17754	0.45725	0.2067	0.14342	0.39171	0.42153	0.27317	0.32036	0.27249	0.85187	0.37493	0.41904	0.38415	0.28851	0.22602	0.35494	0.33713	0.34245	0.41422	0.46181	0.42735	0.43966	0.33713	0.4297	0.33468	0.19847	0.44656	0.45994	0.38109	0.32192	0.37894	0.38165	0.33863	0.32557	0.37625	0.077515	0.3895	0.42273	0.29153	0.6938	0.3036	0.27538	0.45482
0.37306	0.43857	0.27535	0.35587	0	0.18161	0.26763	0.14803	0.34404	0.198	0.088686	0.4052	0.39181	0.24161	0.28011	0.31329	0.42511	0.47181	0.42106	0.25361	0.32563	0.25986	0.31622	0.26935	0.25392	0.32199	0.48084	0.33031	0.42217	0.26935	0.32421	0.24378	0.12294	0.43012	0.36586	0.36968	0.30353	0.28087	0.49096	0.34174	0.28557	0.39622	0.059126	0.30041	0.38573	0.29488	0.38895	0.25146	0.31687	0.27569
0.46668	0.51787	0.35442	0.47538	0	0.23441	0.34607	0.27102	0.49481	0.27287	0.14559	0.46837	0.51865	0.31251	0.3797	0.45109	0.53198	0.47892	0.55332	0.48159	0.30968	0.22185	0.36809	0.42013	0.43586	0.47147	0.52357	0.46432	0.57854	0.42013	0.52719	0.41671	0.22961	0.5089	0.52061	0.39877	0.38654	0.50184	0.46777	0.34658	0.33749	0.60669	0.15852	0.42858	0.47831	0.46772	0.57015	0.34258	0.32075	0.38756
0.42458	0.46099	0.35089	0.45677	0	0.17507	0.27543	0.21189	0.51398	0.21058	0.13461	0.33047	0.43347	0.29341	0.31765	0.24135	0.5125	0.40039	0.48382	0.4307	0.22149	0.16979	0.2861	0.31404	0.4858	0.50548	0.59311	0.48668	0.45225	0.31404	0.34912	0.28392	0.19525	0.44319	0.61292	0.35797	0.28142	0.4693	0.62628	0.25601	0.28842	0.40141	0.13041	0.39557	0.39742	0.3003	0.63073	0.26825	0.19061	0.37435
0.43927	0.38226	0.26332	0.34426	0	0.1158	0.20008	0.35046	0.37422	0.27903	0.098544	0.24049	0.3435	0.25156	0.32646	0.24882	0.36827	0.29766	0.33882	0.37343	0.18763	0.13316	0.24384	0.27066	0.36361	0.36243	0.30771	0.38854	0.37945	0.27066	0.33878	0.25877	0.13402	0.36659	0.41295	0.32154	0.18156	0.39516	0.37302	0.27704	0.3595	0.3061	0.15023	0.20074	0.39105	0.25869	0.39177	0.21838	0.13769	0.2178
0.1772	0.15714	0.16163	0.24554	0	0.5	0.1464	0.017227	0.20199	0.15652	0.018192	0.3337	0.24832	0.25991	0.20875	0.05139	0.23435	0.19847	0.21514	0.19541	0.18989	0.32644	0.34514	0.13527	0.18179	0.26552	0.16381	0.18958	0.14519	0.13527	0.089936	0.15976	0.21868	0.15622	0.21664	0.15613	0.26672	0.45829	0.2965	0.13456	0.072315	0.098703	0.013628	0.27994	0.24963	0.1283	0.21375	0.1141	0.062492	0.22634
0	0	0	0	0	0	0	0	0.10526	0	0	0	0	0	0	0	0	0	0	0	0	0	0	0	0	0	0	0	0	0	0	0	0	0	0	0	0	0	0	0	0	0	0	0	0	0	0	0	0	0
0.31931	0.3927	0.27243	0.30853	0	0.18117	0.18121	0.16036	0.4229	0.17586	0.1031	0.24568	0.32967	0.2359	0.26282	0.19888	0.37392	0.3045	0.32734	0.25641	0.21824	0.1829	0.27426	0.26874	0.25678	0.23269	0.44143	0.29903	0.37377	0.26874	0.32632	0.2852	0.15028	0.37901	0.30861	0.30843	0.20886	0.27852	0.41776	0.17139	0.30294	0.27062	0.060419	0.22383	0.38894	0.28789	0.35881	0.23165	0.17148	0.20385
0.39282	0.39748	0.31271	0.4938	0	0.20194	0.27177	0.17619	0.60655	0.22672	0.12183	0.35166	0.43462	0.30243	0.28582	0.23185	0.65199	0.37545	0.47953	0.39135	0.21596	0.17842	0.3037	0.31065	0.5575	0.49742	0.5441	0.42333	0.39943	0.31065	0.34494	0.29682	0.19016	0.38722	0.64118	0.39231	0.26333	0.47739	0.49683	0.23424	0.28541	0.35116	0.13719	0.40704	0.48408	0.28039	0.75876	0.26173	0.17735	0.40908
0.41128	0.49745	0.35947	0.40146	0	0.12508	0.30122	0.23521	0.42992	0.29667	0.1701	0.30414	0.44765	0.23987	0.27201	0.33681	0.42204	0.43019	0.47043	0.33696	0.23199	0.13797	0.30177	0.38218	0.35784	0.36146	0.36944	0.39651	0.52964	0.38218	0.41907	0.28226	0.17307	0.48364	0.40889	0.41564	0.26356	0.41038	0.39682	0.22112	0.39246	0.51551	0.2614	0.29289	0.45232	0.37571	0.47294	0.31211	0.22712	0.31975
0.24304	0.45963	0.31078	0.26121	0	0.13242	0.15433	0.14333	0.32838	0.21611	0.1451	0.1311	0.33379	0.16532	0.17174	0.11594	0.31064	0.23856	0.30928	0.21937	0.16461	0.14234	0.27147	0.45881	0.24624	0.18693	0.18557	0.23063	0.42076	0.45881	0.47893	0.28903	0.19085	0.46477	0.22366	0.30168	0.14877	0.23207	0.22283	0.089358	0.55928	0.25299	0.10987	0.12784	0.44415	0.36241	0.30543	0.38627	0.12233	0.16418
0.20728	0.39027	0.29306	0.27015	0	0.10084	0.14274	0.13179	0.33569	0.171	0.091504	0.15741	0.31247	0.14782	0.13714	0.23531	0.29763	0.24293	0.28457	0.23282	0.1208	0.10934	0.21675	0.30599	0.23196	0.36152	0.2029	0.24448	0.35298	0.30599	0.36324	0.23971	0.17897	0.37739	0.24211	0.27784	0.16168	0.25908	0.23981	0.079842	0.36871	0.21349	0.1108	0.14688	0.41147	0.2616	0.31759	0.25302	0.096027	0.2099
0.34838	0.43311	0.33433	0.37557	0	0.22511	0.22891	0.12108	0.60738	0.21356	0.11328	0.31776	0.42558	0.30937	0.26839	0.12636	0.39784	0.34599	0.65165	0.36699	0.1813	0.21559	0.30586	0.38693	0.63189	0.35324	0.32733	0.34757	0.41245	0.38693	0.35092	0.27154	0.20186	0.42663	0.37163	0.33943	0.23564	0.38312	0.33854	0.13827	0.32541	0.29968	0.15612	0.28072	0.75637	0.30125	0.5416	0.26774	0.11382	0.23933
0.32846	0.43359	0.33787	0.34025	0	0.29133	0.29214	0.19914	0.45253	0.28868	0.17582	0.34693	0.39926	0.29107	0.35894	0.25676	0.38947	0.34274	0.32678	0.30265	0.27332	0.25251	0.34682	0.45188	0.24582	0.26449	0.2579	0.29585	0.4114	0.45188	0.41812	0.42617	0.22626	0.42913	0.36511	0.38155	0.25968	0.28869	0.27453	0.21365	0.45559	0.3201	0.13887	0.29588	0.6113	0.37154	0.36415	0.43015	0.26492	0.23977
0.33243	0.32935	0.21858	0.32721	0	0.13668	0.34647	0.22843	0.44139	0.17976	0.092024	0.29128	0.403	0.23855	0.26706	0.37385	0.36669	0.28187	0.35435	0.23189	0.23073	0.15909	0.23276	0.17217	0.30746	0.32449	0.51049	0.32622	0.34613	0.17217	0.25342	0.23279	0.13839	0.31667	0.37286	0.27415	0.27045	0.36382	0.50497	0.22728	0.1821	0.29475	0.14055	0.25263	0.31002	0.2846	0.40599	0.1558	0.2204	0.29579
0.34534	0.44167	0.17695	0.30267	0	0.098776	0.31692	0.13024	0.31498	0.19372	0.19226	0.48569	0.40423	0.22143	0.31318	0.34728	0.35612	0.27973	0.59162	0.38667	0.33588	0.12027	0.2437	0.25163	0.27509	0.52822	0.27187	0.30617	0.3803	0.25163	0.32598	0.21649	0.11373	0.40636	0.32481	0.28303	0.36933	0.25181	0.27946	0.32339	0.22616	0.74817	0.11427	0.35843	0.32068	0.22291	0.35912	0.17578	0.42452	0.29529
0.3976	0.45559	0.34423	0.47788	0	0.2239	0.25921	0.18723	0.48474	0.19387	0.15456	0.40075	0.44238	0.27528	0.32687	0.26784	0.9465	0.40227	0.43252	0.39772	0.25723	0.20903	0.34807	0.34253	0.40626	0.36461	0.45026	0.50585	0.44749	0.34253	0.43295	0.34388	0.24869	0.45005	0.60763	0.35315	0.34658	0.3997	0.38044	0.3008	0.33097	0.3576	0.085771	0.44346	0.44385	0.3187	0.67959	0.31237	0.24314	0.36326
0.38201	0.43618	0.33331	0.43165	0	0.16194	0.34794	0.17718	0.46187	0.24378	0.14115	0.29961	0.42031	0.27155	0.25355	0.24423	0.45702	0.39342	0.46091	0.35282	0.20138	0.15793	0.28002	0.33911	0.41592	0.57895	0.48887	0.46123	0.45109	0.33911	0.35568	0.26319	0.18349	0.42563	0.48388	0.40126	0.25302	0.43806	0.55685	0.2044	0.32598	0.41438	0.19963	0.49516	0.44572	0.30745	0.65504	0.30164	0.17641	0.54573
0.26171	0.2398	0.14248	0.20963	0	0.32198	0.34843	0.094145	0.20039	0.11577	0.058349	0.48345	0.26209	0.40729	0.27802	0.23225	0.31371	0.23879	0.26517	0.20252	0.28068	0.32691	0.2355	0.14605	0.23076	0.23893	0.37828	0.54237	0.23803	0.14605	0.19473	0.23898	0.33145	0.25301	0.39301	0.23137	0.5705	0.17512	0.19017	0.77086	0.1063	0.22423	0.036435	0.31015	0.25271	0.14272	0.27076	0.20529	0.29846	0.32837
0.46593	0.4131	0.33381	0.46473	0.025316	0.19431	0.30637	0.20449	0.57362	0.20124	0.11645	0.40509	0.44715	0.27928	0.32928	0.28023	0.49367	0.36214	0.55623	0.40688	0.24823	0.17755	0.30582	0.28752	0.55292	0.55064	0.5412	0.46862	0.39768	0.28752	0.32349	0.28136	0.19819	0.38996	0.60666	0.40225	0.3117	0.42255	0.57834	0.30343	0.26684	0.40703	0.12267	0.43222	0.47684	0.26836	0.67824	0.2377	0.22209	0.43936
0.38691	0.45696	0.4122	0.3748	0	0.29871	0.24609	0.19906	0.62932	0.23438	0.11351	0.378	0.44468	0.44827	0.28779	0.22222	0.4232	0.53136	0.67113	0.34795	0.19855	0.25362	0.34165	0.32624	0.5547	0.33842	0.32765	0.40469	0.48787	0.32624	0.37736	0.31667	0.27036	0.45547	0.41605	0.37186	0.35695	0.36862	0.34885	0.18361	0.36346	0.35245	0.090383	0.32367	0.79036	0.38109	0.45788	0.2807	0.1273	0.28172
0.39219	0.49045	0.39018	0.38992	0	0.31446	0.24781	0.15517	0.66511	0.24334	0.1361	0.34575	0.48886	0.38933	0.30622	0.1439	0.42049	0.36593	0.73809	0.36243	0.23319	0.30735	0.37758	0.37065	0.50603	0.31405	0.2854	0.37642	0.46773	0.37065	0.44667	0.3506	0.25399	0.49125	0.35947	0.39508	0.29121	0.3798	0.32179	0.1645	0.42219	0.33552	0.11177	0.27064	0.89056	0.38165	0.42315	0.33329	0.14105	0.24214
0.45473	0.015971	0	0.0047082	0	0	0	0.5	0.017556	0	0.019753	0	0	0	0.4	0	0.0092703	0	0.02239	0.22222	0	0	0.010986	0	0.10997	0.0017532	0.024179	0.14578	0.015971	0	0	0	0	0.017967	0.08079	0.13333	0	0.14286	0.07737	0.30612	0.0083595	0.040816	0	0	0.031921	0	0.0094536	0	0	0.002849
0.46901	0.40687	0.25424	0.57289	0	0.29672	0.36981	0.22616	0.36338	0.35983	0.077554	0.38786	0.4045	0.38809	0.32087	0.29865	0.42434	0.32679	0.39785	0.33588	0.43737	0.31468	0.76181	0.30725	0.28999	0.28063	0.30211	0.33807	0.4072	0.30725	0.41798	0.41322	0.24292	0.41113	0.42405	0.34148	0.35261	0.3146	0.32327	0.26479	0.28869	0.35107	0.16956	0.25786	0.40785	0.31065	0.36828	0.29049	0.3208	0.26271
0.36864	0.60359	0.32158	0.42831	0	0.18561	0.2324	0.19333	0.45715	0.20512	0.094113	0.37858	0.43155	0.36499	0.26659	0.23703	0.48253	0.39052	0.4501	0.35429	0.22269	0.15426	0.32138	0.35428	0.48225	0.3958	0.41327	0.41632	0.62651	0.35428	0.36762	0.29057	0.20969	0.60252	0.53454	0.33658	0.31538	0.38758	0.36305	0.21558	0.30651	0.34597	0.097518	0.37537	0.42661	0.33733	0.51641	0.26455	0.17966	0.30771
0.27482	0.47478	0.35338	0.32657	0	0.24901	0.21331	0.10258	0.32294	0.24659	0.16984	0.2417	0.37268	0.21853	0.29507	0.15813	0.33396	0.33345	0.2921	0.29497	0.31612	0.19515	0.27181	1	0.2055	0.33338	0.2748	0.26433	0.41859	1	0.444	0.44428	0.30768	0.46843	0.26269	0.32409	0.25804	0.26516	0.25882	0.12585	0.47596	0.30766	0.096504	0.23234	0.41482	0.36427	0.35026	0.504	0.21461	0.25017
0.31466	0.30907	0.16235	0.3018	0	0.37978	0.46964	0.12014	0.21825	0.4591	0.03649	0.43231	0.31959	0.4498	0.37006	0.38614	0.31399	0.26115	0.32708	0.18199	1	0.45776	0.4294	0.31612	0.14666	0.27291	0.20628	0.23447	0.28635	0.31612	0.35341	0.37737	0.24067	0.31876	0.23776	0.30104	0.48388	0.19975	0.17321	0.35096	0.18058	0.34323	0.076471	0.23576	0.24448	0.17176	0.23286	0.2375	0.71028	0.28071
0.26605	0.37357	0.30041	0.39969	0	0.21237	0.46196	0.071552	0.33094	0.47972	0.18471	0.22252	0.33668	0.30065	0.23238	0.17547	0.29398	0.43156	0.29436	0.2517	0.20285	0.23736	0.22225	0.41919	0.22123	0.25216	0.28773	0.27772	0.32764	0.41919	0.27588	0.29021	0.29386	0.35843	0.3113	0.38948	0.24922	0.36563	0.26838	0.11613	0.34292	0.2782	0.74098	0.21572	0.45943	0.26906	0.31927	0.32237	0.10585	0.21314
0.33205	0.45543	0.34562	0.40917	0	0.21076	0.1945	0.17965	0.42531	0.17473	0.19077	0.36021	0.43037	0.2354	0.28772	0.21656	0.72377	0.37686	0.37648	0.34382	0.19501	0.17982	0.332	0.34666	0.32658	0.27325	0.32731	0.32514	0.45495	0.34666	0.40834	0.33	0.1618	0.46085	0.52219	0.30324	0.21705	0.32512	0.30576	0.20385	0.35248	0.28226	0.060329	0.42091	0.46528	0.34539	0.43496	0.31541	0.18196	0.27011
0.41549	0.5002	0.40117	0.47359	0	0.29932	0.28504	0.19033	0.47556	0.32279	0.15673	0.36282	0.49859	0.44909	0.33709	0.23239	0.46363	0.43537	0.46027	0.40346	0.26524	0.41465	0.42593	0.40787	0.31657	0.35207	0.34935	0.54311	0.46036	0.40787	0.45913	0.37081	0.27371	0.48084	0.4204	0.4405	0.27223	0.52922	0.35611	0.22106	0.44851	0.37405	0.19634	0.24834	0.52018	0.39376	0.48719	0.33925	0.14881	0.27912
0.30992	0.42507	0.31682	0.38872	0	0.18734	0.17505	0.16168	0.40895	0.15532	0.16958	0.33448	0.53501	0.214	0.26156	0.19687	0.69882	0.3533	0.35855	0.3209	0.17334	0.15984	0.30433	0.30814	0.31751	0.25887	0.3164	0.30965	0.42462	0.30814	0.3675	0.29333	0.14382	0.42793	0.51108	0.27797	0.19732	0.30887	0.29727	0.18817	0.31331	0.26054	0.053626	0.39461	0.43791	0.31085	0.4266	0.28036	0.16174	0.25082
0.32846	0.43359	0.33787	0.34025	0	0.29133	0.29214	0.19914	0.45253	0.28868	0.17582	0.34693	0.39926	0.29107	0.35894	0.25676	0.38947	0.34274	0.32678	0.30265	0.27332	0.25251	0.34682	0.45188	0.24582	0.26449	0.2579	0.29585	0.4114	0.45188	0.41812	0.42617	0.22626	0.42913	0.36511	0.38155	0.25968	0.28869	0.27453	0.21365	0.45559	0.3201	0.13887	0.29588	0.6113	0.37154	0.36415	0.43015	0.26492	0.23977
0.23898	0.028506	0.068053	0.034128	0	0.26667	0	0.5	0.050769	0	0.026548	0.33428	0.051327	0.011645	0.41397	0	0.096357	0.091478	0.045747	0.28315	0	0	0.18442	0.0068499	0.20574	0.065202	0.069763	0.20532	0.027013	0.0068499	0.018609	0.016635	0	0.03039	0.18346	0.16517	0	0.16286	0.10167	0.42857	0.010124	0.044975	0	0.28329	0.072221	0.0051374	0.092207	0.10423	0	0.16952
0.17771	0.16575	0.12132	0.12707	0	0.045957	0.09399	0.48583	0.12885	0.46611	0.063108	0.06139	0.14723	0.22092	0.062004	0.52091	0.13161	0.24553	0.090733	0.074819	0.059483	0.06938	0.070557	0.069746	0.11369	0.058552	0.10148	0.092982	0.35856	0.069746	0.20065	0.32867	0.055449	0.17198	0.12773	0.1599	0.06233	0.087241	0.12661	0.046659	0.13373	0.29619	0.036649	0.038641	0.12705	0.51075	0.13044	0.076778	0.064677	0.063344
0.45751	0.50559	0.31155	0.42329	0	0.16967	0.23701	0.2599	0.52471	0.23751	0.10179	0.3021	0.44659	0.3465	0.33064	0.23286	0.46205	0.36363	0.44461	0.44812	0.21319	0.16687	0.30702	0.30781	0.49891	0.36204	0.51078	0.50239	0.51801	0.30781	0.36318	0.29429	0.1841	0.50002	0.58713	0.36206	0.26427	0.48341	0.49272	0.2623	0.30598	0.3576	0.12808	0.30126	0.45452	0.30476	0.51782	0.25087	0.16977	0.26892
0.19933	0.35859	0.27402	0.25592	0	0.11272	0.11223	0.088007	0.27093	0.11616	0.2806	0.25983	0.33286	0.17723	0.30846	0.090762	0.29047	0.29307	0.23169	0.31071	0.11801	0.24949	0.18263	0.42971	0.18669	0.18299	0.20853	0.21259	0.30215	0.42971	0.33766	0.28309	0.14243	0.33377	0.22711	0.31088	0.12118	0.19939	0.24019	0.12137	0.43787	0.23482	0.056002	0.20846	0.33151	0.2929	0.28582	0.50052	0.10808	0.17488
0.44425	0.436	0.28735	0.44163	0	0.20987	0.32559	0.21528	0.56345	0.22811	0.11841	0.39938	0.43457	0.29557	0.34816	0.25725	0.44954	0.33457	0.60623	0.48719	0.22828	0.21669	0.29341	0.27263	0.61747	0.45542	0.549	0.52435	0.43059	0.27263	0.338	0.29511	0.20114	0.43012	0.56422	0.36471	0.30198	0.50527	0.54808	0.28877	0.28074	0.35154	0.18283	0.34333	0.5743	0.26996	0.5186	0.23178	0.20153	0.32408
0.33687	0.30964	0.24015	0.32411	0	0.53152	0.56665	0.23007	0.27826	0.32851	0.050996	0.57176	0.36297	0.37128	0.30598	0.33794	0.294	0.25054	0.40058	0.23016	0.41794	0.37268	0.43137	0.21158	0.24248	0.36451	0.26986	0.2625	0.28755	0.21158	0.2705	0.29273	0.31665	0.31309	0.31502	0.31731	0.52202	0.43489	0.20445	0.33331	0.16836	0.31507	0.38716	0.38843	0.31413	0.33051	0.28974	0.21339	0.44545	0.28602
0.28076	0.46393	0.31857	0.28219	0	0.13862	0.18472	0.15431	0.32516	0.21011	0.21688	0.18213	0.3556	0.20669	0.17843	0.13304	0.324	0.29187	0.2992	0.23105	0.18058	0.20801	0.26347	0.47596	0.21781	0.20162	0.20649	0.25821	0.41574	0.47596	0.49759	0.31974	0.15401	0.45603	0.27149	0.345	0.13497	0.23368	0.23817	0.10348	1	0.25967	0.12773	0.15309	0.42855	0.35851	0.33606	0.43095	0.15397	0.18025
0.48364	0.40448	0.24602	0.35444	0	0.21537	0.31798	0.24971	0.40209	0.2129	0.10203	0.43235	0.38547	0.38687	0.37672	0.31556	0.44629	0.33153	0.48055	0.353	0.28848	0.21795	0.27617	0.21873	0.45464	0.34051	0.45265	0.6716	0.38921	0.21873	0.30568	0.25874	0.30338	0.39086	0.55864	0.31405	0.48419	0.3894	0.35081	0.59579	0.21336	0.33274	0.11982	0.34085	0.41128	0.23642	0.45398	0.2065	0.28128	0.31051
0.29873	0.46863	0.35516	0.31657	0	0.25548	0.21103	0.19814	0.36829	0.27423	0.095023	0.21054	0.40252	0.26533	0.24074	0.16697	0.38052	0.323	0.34392	0.30373	0.2878	0.23501	0.34867	0.5117	0.24952	0.25158	0.25118	0.31342	0.43826	0.5117	0.50487	0.43121	0.20605	0.46893	0.28473	0.39129	0.20041	0.30283	0.2696	0.14615	0.47819	0.33398	0.091247	0.17743	0.45908	0.38437	0.39357	0.39454	0.18948	0.21718
0.34546	0.50589	0.30221	0.36575	0	0.14513	0.29531	0.27563	0.38551	0.22423	0.14783	0.29955	0.43416	0.22338	0.27421	0.287	0.41871	0.30461	0.39589	0.27335	0.35341	0.16834	0.32739	0.444	0.25651	0.27464	0.27716	0.33855	0.48365	0.444	1	0.43921	0.14602	0.51448	0.32381	0.33583	0.28341	0.27049	0.26803	0.23772	0.49759	0.36557	0.080027	0.24411	0.43983	0.4241	0.38218	0.39634	0.37448	0.28818
0.37168	0.38036	0.28324	0.39182	0	0.16137	0.21345	0.13368	0.5167	0.1849	0.11172	0.32899	0.38837	0.22816	0.23743	0.18529	0.44544	0.31716	0.57088	0.30893	0.18162	0.14761	0.26526	0.2684	0.55426	0.34637	0.4293	0.42471	0.37268	0.2684	0.31344	0.22331	0.15827	0.37327	0.4328	0.29813	0.2349	0.46854	0.41429	0.19358	0.26646	0.32588	0.11788	0.45398	0.55418	0.25105	0.58294	0.2171	0.17035	0.26178
0.40648	0.30644	0.211	0.28192	0	0.18563	0.56453	0.16819	0.29427	0.2626	0.24719	0.2001	0.28997	0.55333	0.19416	0.23018	0.24257	0.28282	0.26857	0.21557	0.18528	0.20043	0.18347	0.17297	0.20817	0.29579	0.29444	0.29005	0.29765	0.17297	0.22326	0.31244	0.22196	0.28765	0.25113	0.31721	0.28465	0.27524	0.24092	0.14317	0.21859	0.24814	0.22585	0.12931	0.29425	0.24161	0.27518	0.18504	0.15093	0.30645
0.32456	0.47682	0.36123	0.34837	0	0.19537	0.28044	0.1801	0.38445	0.36521	0.14966	0.19012	0.34897	0.41821	0.24623	0.27384	0.33723	0.35135	0.30516	0.31861	0.20369	0.23477	0.29034	0.40862	0.21895	0.24233	0.25777	0.29208	0.41906	0.40862	0.39212	0.47121	0.35353	0.44563	0.32741	0.37881	0.28052	0.44368	0.25992	0.12141	0.4588	0.32512	0.29972	0.18757	0.42405	0.38566	0.34187	0.34539	0.12973	0.22648
[truncated: 79 more rows]
[truncated: 1,064 more columns]
