# Supplementary material for: Predicting lncRNA-disease associations and constructing lncRNA functional similarity network based on the information of miRNA
Source: Sci Rep. 2015 Aug 17;5:13186. doi: 10.1038/srep13186 (PMC4538606; doi:10.1038/srep13186)
Supplement: Supplementary Table 4 [file srep13186-s5.xls]

## Sheet: miRNA-lncRNA(no-hsa-mir)
hsa-miR-30a	DLEU2
hsa-miR-326	SNHG1
hsa-miR-379	NEAT1
hsa-miR-195	SNHG1
hsa-miR-145	SNHG1
hsa-miR-27b	HCP5
hsa-miR-223	GAS5
hsa-miR-34a	HCG18
hsa-miR-29b	TUG1
hsa-miR-194	H19
hsa-miR-185	HCG18
hsa-miR-148a	H19
hsa-miR-29a	TUG1
hsa-miR-30d	DLEU2
hsa-miR-29b	H19
hsa-miR-107	XIST
hsa-miR-146b	HCG18
hsa-let-7a	NEAT1
hsa-miR-148b	H19
hsa-let-7i	NEAT1
hsa-miR-320d	NEAT1
hsa-miR-18a	CASC2
hsa-miR-433	NEAT1
hsa-miR-370	NEAT1
hsa-miR-539	NEAT1
hsa-miR-195	SNHG12
hsa-miR-497	SNHG1
hsa-miR-125a	NEAT1
hsa-miR-155	HCG18
hsa-miR-28	NEAT1
hsa-miR-93	HCP5
hsa-let-7f	NEAT1
hsa-miR-222	HOTAIR
hsa-miR-98	NEAT1
hsa-miR-20b	H19
hsa-miR-503	NEAT1
hsa-miR-503	MALAT1
hsa-miR-30e	DLEU2
hsa-miR-30c	DLEU2
hsa-miR-197	MALAT1
hsa-miR-92b	MALAT1
hsa-miR-214	NEAT1
hsa-miR-129	NEAT1
hsa-miR-15a	HCG18
hsa-miR-17	HCP5
hsa-miR-193b	SNHG7
hsa-let-7e	NEAT1
hsa-miR-216a	NEAT1
hsa-miR-216a	HCP5
hsa-miR-128	PVT1
hsa-let-7c	NEAT1
hsa-let-7b	NEAT1
hsa-let-7g	NEAT1
hsa-miR-28	MALAT1
hsa-miR-146a	HCG18
hsa-miR-206	HOTAIR
hsa-miR-25	MALAT1
hsa-miR-106b	HCP5
hsa-miR-96	XIST
hsa-miR-335	NEAT1
hsa-miR-29a	H19
hsa-miR-30b	DLEU2
hsa-let-7d	NEAT1
hsa-miR-221	HOTAIR
hsa-miR-106a	HCP5
hsa-miR-505	NEAT1
hsa-miR-9	SNHG7
hsa-miR-199a	SNHG12
hsa-miR-29c	TUG1
hsa-miR-107	NEAT1
hsa-miR-139	HCP5
hsa-let-7a	KCNQ1OT1
hsa-miR-26a	GAS5
hsa-miR-370	MALAT1
hsa-miR-543	SNHG7
hsa-miR-495	MIR155HG
hsa-miR-495	NEAT1
hsa-miR-485	SNHG7
hsa-miR-190a	PVT1
hsa-miR-7	XIST
hsa-miR-195	HCG18
hsa-miR-497	HCG18
hsa-miR-324	NEAT1
hsa-miR-193a	SNHG7
hsa-miR-152	HCG18
hsa-miR-142	TUG1
hsa-miR-21	TUG1
hsa-miR-1	HOTAIR
hsa-miR-23a	GAS5
hsa-miR-330	KCNQ1OT1
hsa-let-7e	KCNQ1OT1
hsa-miR-128	HCP5
hsa-miR-149	MALAT1
hsa-miR-103a	XIST
hsa-miR-103a	H19
hsa-miR-124	NEAT1
hsa-let-7c	KCNQ1OT1
hsa-miR-155	MALAT1
hsa-miR-185	XIST
hsa-miR-130b	XIST
hsa-miR-378a	HCG18
hsa-miR-378a	MALAT1
hsa-miR-146a	KCNQ1OT1
hsa-miR-196b	GAS5
hsa-miR-93	H19
hsa-miR-29a	GAS5
hsa-let-7f	KCNQ1OT1
hsa-miR-23b	MALAT1
hsa-miR-221	TUG1
hsa-miR-222	TUG1
hsa-miR-421	KCNQ1OT1
hsa-miR-363	SNHG5
hsa-miR-106a	H19
hsa-miR-506	MALAT1
hsa-miR-34a	SNHG7
hsa-miR-186	SNHG7
hsa-miR-320b	NEAT1
hsa-miR-9	XIST
hsa-miR-214	HCP5
hsa-miR-135b	MALAT1
hsa-miR-29c	H19
hsa-miR-29c	GAS5
hsa-miR-107	H19
hsa-miR-107	HCG18
hsa-miR-146b	NEAT1
hsa-miR-378c	HCG18
hsa-miR-129	MALAT1
hsa-miR-326	HOTAIR
hsa-let-7a	XIST
hsa-miR-200c	XIST
hsa-miR-200c	MALAT1
hsa-miR-141	XIST
hsa-miR-196a	H19
hsa-miR-148b	KCNQ1OT1
hsa-miR-26a	SNHG6
hsa-miR-320d	SNHG12
hsa-miR-16	MEG8
hsa-miR-17	XIST
hsa-miR-17	MALAT1
hsa-miR-20a	XIST
hsa-miR-20a	HCP5
hsa-miR-20a	MALAT1
hsa-miR-92a	XIST
hsa-miR-342	SNHG7
hsa-miR-136	GAS5
hsa-miR-329	NEAT1
hsa-miR-329	SNHG7
hsa-miR-543	NEAT1
hsa-miR-154	SNHG11
hsa-miR-154	NEAT1
hsa-miR-154	SNHG1
hsa-miR-203a	HCP5
hsa-miR-203a	MALAT1
hsa-miR-211	KCNQ1OT1
hsa-miR-193b	HCG18
hsa-miR-365a	NEAT1
hsa-miR-138	TUG1
hsa-miR-140	SNHG1
hsa-miR-132	TUG1
hsa-miR-195	PVT1
hsa-miR-497	SNHG12
hsa-miR-497	PVT1
hsa-miR-324	XIST
hsa-miR-144	TUG1
hsa-miR-193a	NEAT1
hsa-miR-10a	NEAT1
hsa-miR-454	XIST
hsa-miR-454	H19
hsa-miR-21	SNHG1
hsa-miR-1	MALAT1
hsa-miR-187	KCNQ1OT1
hsa-miR-27a	NEAT1
hsa-miR-23a	MALAT1
hsa-miR-181c	SNHG7
hsa-miR-181c	MALAT1
hsa-miR-181d	NEAT1
hsa-miR-330	SNHG1
hsa-miR-125a	MALAT1
hsa-miR-216a	MALAT1
hsa-miR-128	GAS5
hsa-miR-10b	NEAT1
hsa-miR-26b	MALAT1
hsa-miR-103a	KCNQ1OT1
hsa-miR-499a	NEAT1
hsa-miR-185	MALAT1
hsa-miR-33a	TP53TG1
hsa-let-7b	KCNQ1OT1
hsa-miR-425	XIST
hsa-miR-425	SNHG7
hsa-let-7g	KCNQ1OT1
hsa-miR-15b	XIST
hsa-miR-15b	HCG18
hsa-miR-449a	HCG18
hsa-miR-146a	SNHG7
hsa-miR-206	MALAT1
hsa-miR-148a	HOTAIR
hsa-miR-196b	H19
hsa-miR-25	XIST
hsa-miR-93	XIST
hsa-miR-335	KCNQ1OT1
hsa-miR-29a	KCNQ1OT1
hsa-miR-320a	NEAT1
hsa-miR-491	H19
hsa-miR-31	XIST
hsa-miR-31	TUG1
hsa-miR-204	NEAT1
hsa-let-7f	XIST
hsa-let-7d	XIST
hsa-miR-23b	GAS5
hsa-miR-27b	NEAT1
hsa-miR-455	MALAT1
hsa-miR-221	GAS5
hsa-miR-362	KCNQ1OT1
hsa-miR-98	XIST
hsa-miR-98	KCNQ1OT1
hsa-miR-421	SNHG1
hsa-miR-374b	GAS5
hsa-miR-374b	DLEU2
hsa-miR-363	MALAT1
hsa-miR-20b	PVT1
hsa-miR-20b	HCP5
hsa-miR-18b	CASC2
hsa-miR-504	NEAT1
hsa-miR-224	SNHG7
hsa-miR-200b	MALAT1
hsa-miR-200a	MALAT1
hsa-miR-429	MALAT1
hsa-miR-34a	KCNQ1OT1
hsa-miR-30e	HCG18
hsa-miR-30e	XIST
hsa-miR-30e	MALAT1
hsa-miR-30c	MALAT1
hsa-miR-101	SNHG6
hsa-miR-197	XIST
hsa-miR-197	KCNQ1OT1
hsa-miR-320b	XIST
hsa-miR-92b	XIST
hsa-miR-9	HCG18
hsa-miR-9	NEAT1
hsa-miR-181b	XIST
hsa-miR-181b	MALAT1
hsa-miR-181b	NEAT1
hsa-miR-181a	MALAT1
hsa-miR-135b	XIST
hsa-miR-29b	GAS5
hsa-miR-205	SNHG5
hsa-miR-205	GAS5
hsa-miR-205	MALAT1
hsa-miR-194	MIR155HG
hsa-miR-194	TUG1
hsa-miR-194	NEAT1
hsa-miR-107	KCNQ1OT1
hsa-miR-146b	KCNQ1OT1
hsa-miR-146b	SNHG7
hsa-miR-146b	MALAT1
hsa-miR-378c	MALAT1
hsa-miR-192	XIST
hsa-miR-708	NEAT1
hsa-miR-34c	HCG18
hsa-miR-34c	SNHG7
hsa-miR-34c	NEAT1
hsa-miR-141	MALAT1
hsa-miR-196a	HCG18
hsa-miR-615	XIST
hsa-miR-148b	XIST
hsa-miR-148b	HOTAIR
hsa-miR-26a	MALAT1
hsa-let-7i	XIST
hsa-let-7i	KCNQ1OT1
hsa-miR-135a	MALAT1
hsa-miR-16	XIST
hsa-miR-15a	XIST
hsa-miR-15a	MEG8
hsa-miR-17	HOTAIR
hsa-miR-18a	KCNQ1OT1
hsa-miR-19a	XIST
hsa-miR-19a	KCNQ1OT1
hsa-miR-20a	HOTAIR
hsa-miR-19b	XIST
hsa-miR-19b	KCNQ1OT1
hsa-miR-4306	XIST
hsa-miR-4306	MALAT1
hsa-miR-342	NEAT1
hsa-miR-433	GAS5
hsa-miR-299	HCP5
hsa-miR-494	SNHG12
hsa-miR-494	MALAT1
hsa-miR-376b	TUG1
hsa-miR-485	GAS5
hsa-miR-154	SNHG10
hsa-miR-377	NEAT1
hsa-miR-203a	XIST
hsa-miR-203a	PVT1
hsa-miR-193b	NEAT1
hsa-miR-365a	TUG1
hsa-miR-138	H19
hsa-miR-328	SNHG1
hsa-miR-328	MALAT1
hsa-miR-140	H19
hsa-miR-140	KCNQ1OT1
hsa-miR-140	MALAT1
hsa-miR-22	MALAT1
hsa-miR-212	XIST
hsa-miR-33b	TP53TG1
hsa-miR-144	XIST
hsa-miR-193a	HCG18
hsa-miR-152	KCNQ1OT1
hsa-miR-142	MALAT1
hsa-miR-454	KCNQ1OT1
hsa-miR-301a	XIST
hsa-miR-301a	H19
hsa-miR-301a	KCNQ1OT1
hsa-miR-133a	HCG18
hsa-miR-24	KCNQ1OT1
hsa-miR-27a	XIST
hsa-miR-27a	KCNQ1OT1
hsa-miR-181c	NEAT1
hsa-miR-181d	SNHG7
hsa-miR-181d	MALAT1
hsa-miR-330	XIST
hsa-miR-519d	PVT1
hsa-miR-371a	XIST
hsa-miR-217	MALAT1
hsa-miR-216b	SNHG1
hsa-miR-216b	SNHG7
hsa-miR-216b	MALAT1
hsa-miR-128	KCNQ1OT1
hsa-miR-26b	SNHG6
hsa-miR-103a	NEAT1
hsa-miR-103a	HCG18
hsa-miR-155	XIST
hsa-miR-155	MIR17HG
hsa-miR-301b	H19
hsa-miR-301b	KCNQ1OT1
hsa-miR-130b	KCNQ1OT1
hsa-miR-130b	MIR17HG
hsa-miR-3619	NEAT1
hsa-let-7b	XIST
hsa-miR-425	TUG1
hsa-miR-425	KCNQ1OT1
hsa-miR-425	MALAT1
hsa-let-7g	XIST
hsa-miR-15b	MEG8
hsa-miR-28	XIST
hsa-miR-449b	HCG18
hsa-miR-143	MALAT1
hsa-miR-145	TUG1
hsa-miR-145	MALAT1
hsa-miR-146a	NEAT1
hsa-miR-146a	MALAT1
hsa-miR-339	H19
hsa-miR-339	NEAT1
hsa-miR-148a	HCG18
hsa-miR-196b	HCG18
hsa-miR-590	NEAT1
hsa-miR-590	MALAT1
hsa-miR-653	EMX2OS
hsa-miR-653	SNHG7
hsa-miR-182	XIST
hsa-miR-182	SNHG1
hsa-miR-183	KCNQ1OT1
hsa-miR-383	NEAT1
hsa-miR-320a	SNHG12
hsa-miR-486	KCNQ1OT1
hsa-miR-30d	XIST
hsa-miR-876	MALAT1
hsa-miR-873	MALAT1
hsa-miR-204	MALAT1
hsa-let-7d	KCNQ1OT1
hsa-miR-199b	SNHG12
hsa-miR-23c	GAS5
hsa-miR-23c	MALAT1
hsa-miR-222	GAS5
hsa-miR-362	SNHG7
hsa-miR-374a	GAS5
hsa-miR-374a	DLEU2
hsa-miR-361	GAS5
hsa-miR-361	HCG18
hsa-miR-448	HCG18
hsa-miR-20b	MALAT1
hsa-miR-18b	H19
hsa-miR-18b	SNHG1
hsa-miR-106a	XIST
hsa-miR-106a	PVT1
hsa-miR-106a	MALAT1
hsa-miR-505	XIST
hsa-miR-506	NEAT1
hsa-miR-200a	XIST
hsa-miR-429	XIST
hsa-miR-34a	XIST
hsa-miR-34a	NEAT1
hsa-miR-30c	XIST
hsa-miR-101	SNHG1
hsa-miR-101	NEAT1
hsa-miR-186	XIST
hsa-miR-186	TUG1
hsa-miR-186	HCP5
hsa-miR-137	XIST
hsa-miR-197	SNHG12
hsa-miR-197	TUG1
hsa-miR-92b	SNHG5
hsa-miR-9	TUG1
hsa-miR-214	XIST
hsa-miR-214	HCG18
hsa-miR-181b	SNHG7
hsa-miR-181a	XIST
hsa-miR-181a	SNHG7
hsa-miR-181a	NEAT1
hsa-miR-29c	MIAT
hsa-miR-29c	KCNQ1OT1
hsa-miR-29c	HCP5
hsa-miR-29b	XIST
hsa-miR-29b	MIAT
hsa-miR-29b	KCNQ1OT1
hsa-miR-215	XIST
hsa-miR-194	XIST
hsa-miR-194	MALAT1
hsa-miR-146b	XIST
hsa-miR-4295	H19
hsa-miR-202	MALAT1
hsa-miR-202	NEAT1
hsa-miR-129	HCG18
hsa-miR-130a	HOTAIR
hsa-miR-326	XIST
hsa-miR-326	KCNQ1OT1
hsa-miR-708	XIST
hsa-miR-125b	XIST
hsa-miR-125b	KCNQ1OT1
hsa-miR-3167	XIST
hsa-miR-3167	MALAT1
hsa-miR-196a	GAS5
hsa-miR-148b	HCG18
hsa-miR-135a	GAS5
hsa-miR-320d	XIST
hsa-miR-320d	MALAT1
hsa-miR-16	HCG18
hsa-miR-1297	MALAT1
hsa-miR-17	H19
hsa-miR-17	HCG18
hsa-miR-18a	XIST
hsa-miR-18a	H19
hsa-miR-19a	H19
hsa-miR-19a	HOTAIR
hsa-miR-20a	H19
hsa-miR-19b	H19
hsa-miR-19b	HOTAIR
hsa-miR-92a	MALAT1
hsa-miR-4306	HCG18
hsa-miR-370	TUG1
hsa-miR-299	TUG1
hsa-miR-376a	TUG1
hsa-miR-376a	SNHG1
hsa-miR-376b	SNHG1
hsa-miR-381	TUG1
hsa-miR-544a	XIST
hsa-miR-544a	PVT1
hsa-miR-382	TUG1
hsa-miR-485	HCG18
hsa-miR-485	MALAT1
hsa-miR-154	MALAT1
hsa-miR-377	SNHG1
hsa-miR-410	TUG1
hsa-miR-203a	MIR17HG
hsa-miR-211	NEAT1
hsa-miR-211	MALAT1
hsa-miR-190a	XIST
hsa-miR-422a	HCG18
hsa-miR-7	KCNQ1OT1
hsa-miR-193b	XIST
hsa-miR-193b	H19
hsa-miR-365a	PVT1
hsa-miR-138	KCNQ1OT1
hsa-miR-138	SNHG12
hsa-miR-328	KCNQ1OT1
hsa-miR-328	HCP5
hsa-miR-22	NEAT1
hsa-miR-22	HCP5
hsa-miR-132	SNHG5
hsa-miR-212	TUG1
hsa-miR-195	MEG8
hsa-miR-497	MEG8
hsa-miR-144	HCP5
hsa-miR-144	MIR17HG
hsa-miR-193a	XIST
hsa-miR-193a	H19
hsa-miR-152	H19
hsa-miR-10a	XIST
hsa-miR-454	MIR17HG
hsa-miR-301a	MIR17HG
hsa-miR-21	XIST
hsa-miR-338	KCNQ1OT1
hsa-miR-320c	NEAT1
hsa-miR-27a	HCP5
hsa-miR-23a	XIST
hsa-miR-181c	SNHG12
hsa-miR-330	HOTAIR
hsa-miR-150	MIAT
hsa-let-7e	XIST
hsa-miR-125a	XIST
hsa-miR-520a	XIST
hsa-miR-519d	HCP5
hsa-miR-371a	NEAT1
hsa-miR-373	MIR17HG
hsa-miR-216a	XIST
hsa-miR-26b	GAS5
hsa-miR-26b	SNHG5
hsa-miR-153	KCNQ1OT1
hsa-miR-153	MIR17HG
hsa-miR-149	KCNQ1OT1
hsa-miR-296	HCG18
hsa-miR-124	MALAT1
hsa-let-7c	TTTY15
hsa-miR-301b	XIST
hsa-miR-301b	MIR17HG
hsa-miR-130b	H19
hsa-miR-3619	XIST
hsa-miR-3619	KCNQ1OT1
hsa-miR-3619	HCP5
hsa-let-7b	TTTY15
hsa-miR-191	XIST
hsa-miR-15b	PVT1
hsa-miR-302b	XIST
hsa-miR-3139	NEAT1
hsa-miR-449a	NEAT1
hsa-miR-449b	SNHG7
hsa-miR-874	KCNQ1OT1
hsa-miR-146a	XIST
hsa-miR-1271	MALAT1
hsa-miR-340	XIST
hsa-miR-219a	XIST
hsa-miR-219a	TUG1
hsa-miR-133b	HCG18
hsa-miR-30a	HCG18
hsa-miR-30a	MALAT1
hsa-miR-339	KCNQ1OT1
hsa-miR-148a	KCNQ1OT1
hsa-miR-196b	TUG1
hsa-miR-590	XIST
hsa-miR-590	TUG1
hsa-miR-590	MIR17HG
hsa-miR-653	XIST
hsa-miR-653	HCP5
hsa-miR-93	HOTAIR
hsa-miR-93	PVT1
hsa-miR-93	HCG18
hsa-miR-93	MALAT1
hsa-miR-106b	XIST
hsa-miR-106b	H19
hsa-miR-106b	HOTAIR
hsa-miR-106b	PVT1
hsa-miR-106b	HCG18
hsa-miR-106b	MALAT1
hsa-miR-96	MALAT1
hsa-miR-335	XIST
hsa-miR-335	TUG1
hsa-miR-29a	XIST
hsa-miR-29a	MIAT
hsa-miR-29a	HCP5
hsa-miR-490	KCNQ1OT1
hsa-miR-490	HCG18
hsa-miR-383	SNHG1
hsa-miR-383	MALAT1
hsa-miR-320a	XIST
hsa-miR-486	XIST
hsa-miR-599	H19
hsa-miR-30b	HCG18
hsa-miR-30d	HCG18
hsa-miR-491	KCNQ1OT1
hsa-miR-491	MALAT1
hsa-miR-876	GAS5
hsa-miR-873	GAS5
hsa-miR-873	TDRG1
hsa-miR-204	KCNQ1OT1
hsa-let-7d	TTTY15
hsa-miR-32	XIST
hsa-miR-32	SNHG5
hsa-miR-32	MALAT1
hsa-miR-455	GAS5
hsa-miR-455	KCNQ1OT1
hsa-miR-126	XIST
hsa-miR-362	XIST
hsa-miR-362	NEAT1
hsa-miR-98	TTTY15
hsa-miR-223	MIR17HG
hsa-miR-421	XIST
hsa-miR-421	TUG1
hsa-miR-421	SNHG5
hsa-miR-421	MIR17HG
hsa-miR-374b	MALAT1
hsa-miR-374a	MALAT1
hsa-miR-448	XIST
hsa-miR-20b	XIST
hsa-miR-18b	XIST
hsa-miR-18b	GAS5
hsa-miR-106a	HOTAIR
hsa-miR-542	TUG1
hsa-miR-503	SNHG12
hsa-miR-424	SNHG1
hsa-miR-424	HCG18
hsa-miR-506	XIST
hsa-miR-224	MALAT1
hsa-miR-200b	XIST
hsa-miR-30c	HCG18
hsa-miR-761	XIST
hsa-miR-761	HOTAIR
hsa-miR-761	HCG18
hsa-miR-761	KCNQ1OT1
hsa-miR-761	HCP5
hsa-miR-761	NEAT1
hsa-miR-101	XIST
hsa-miR-101	MALAT1
hsa-miR-186	PVT1
hsa-miR-137	SNHG1
hsa-miR-137	GAS5
hsa-miR-320b	SNHG12
hsa-miR-320b	HCG18
hsa-miR-320b	MALAT1
hsa-miR-190b	XIST
hsa-miR-190b	PVT1
hsa-miR-214	HOTAIR
hsa-miR-214	KCNQ1OT1
hsa-miR-488	XIST
hsa-miR-488	PVT1
hsa-miR-181b	SNHG12
hsa-miR-181a	SNHG12
hsa-miR-135b	GAS5
hsa-miR-29c	XIST
hsa-miR-29b	HCP5
hsa-miR-346	GAS5
hsa-miR-346	KCNQ1OT1
hsa-miR-346	MALAT1
hsa-miR-4295	XIST
hsa-miR-4295	HOTAIR
hsa-miR-4295	KCNQ1OT1
hsa-miR-4295	MIR17HG
hsa-miR-202	XIST
hsa-miR-129	XIST
hsa-miR-130a	XIST
hsa-miR-130a	H19
hsa-miR-130a	KCNQ1OT1
hsa-miR-130a	MIR17HG
hsa-miR-139	XIST
hsa-miR-708	MALAT1
hsa-miR-34c	XIST
hsa-miR-34c	KCNQ1OT1
hsa-let-7a	TTTY15
hsa-miR-3167	GAS5
hsa-miR-3167	KCNQ1OT1
hsa-miR-613	HOTAIR
hsa-miR-613	MALAT1
hsa-miR-196a	XIST
hsa-miR-196a	TUG1
hsa-miR-26a	SNHG5
hsa-let-7i	TTTY15
hsa-miR-135a	XIST
hsa-miR-320d	HCG18
hsa-miR-16	SNHG12
hsa-miR-16	SNHG1
hsa-miR-16	PVT1
hsa-miR-15a	SNHG12
hsa-miR-15a	SNHG1
hsa-miR-15a	PVT1
hsa-miR-1297	GAS5
hsa-miR-1297	SNHG5
hsa-miR-1297	SNHG6
hsa-miR-17	PVT1
hsa-miR-18a	GAS5
hsa-miR-18a	SNHG1
hsa-miR-20a	PVT1
hsa-miR-20a	HCG18
hsa-miR-92a	SNHG5
hsa-miR-342	XIST
hsa-miR-433	XIST
hsa-miR-136	XIST
hsa-miR-370	XIST
hsa-miR-370	H19
hsa-miR-370	KCNQ1OT1
hsa-miR-370	HCG18
hsa-miR-379	XIST
hsa-miR-758	XIST
hsa-miR-329	XIST
hsa-miR-329	KCNQ1OT1
hsa-miR-494	XIST
hsa-miR-543	XIST
hsa-miR-495	XIST
hsa-miR-495	HCG18
hsa-miR-376c	XIST
hsa-miR-376c	KCNQ1OT1
hsa-miR-376a	MALAT1
hsa-miR-376b	MALAT1
hsa-miR-381	XIST
hsa-miR-539	XIST
hsa-miR-544a	GAS5
hsa-miR-544a	MALAT1
hsa-miR-134	KCNQ1OT1
hsa-miR-485	XIST
hsa-miR-154	XIST
hsa-miR-154	SNHG5
hsa-miR-496	HCG18
hsa-miR-377	XIST
hsa-miR-377	KCNQ1OT1
hsa-miR-377	SNHG5
hsa-miR-377	MIR17HG
hsa-miR-410	XIST
hsa-miR-211	XIST
hsa-miR-422a	MALAT1
hsa-miR-365a	XIST
hsa-miR-328	TUG1
hsa-miR-140	XIST
hsa-miR-140	HCP5
hsa-miR-132	XIST
hsa-miR-212	SNHG5
hsa-miR-195	XIST
hsa-miR-497	XIST
hsa-miR-144	MALAT1
hsa-miR-152	XIST
hsa-miR-152	HOTAIR
hsa-miR-454	HOTAIR
hsa-miR-301a	HOTAIR
hsa-miR-338	XIST
hsa-miR-338	MALAT1
hsa-miR-320c	XIST
hsa-miR-320c	SNHG12
hsa-miR-320c	HCG18
hsa-miR-320c	MALAT1
hsa-miR-122	XIST
hsa-miR-122	SNHG7
hsa-miR-24	PVT1
hsa-miR-181c	XIST
hsa-miR-181d	XIST
hsa-miR-181d	SNHG12
hsa-miR-150	XIST
hsa-miR-150	MALAT1
hsa-let-7e	TTTY15
hsa-miR-125a	KCNQ1OT1
hsa-miR-125a	TUG1
hsa-miR-520e	XIST
hsa-miR-520e	HCG18
hsa-miR-520e	MIR17HG
hsa-miR-520a	HCG18
hsa-miR-520a	MIR17HG
hsa-miR-520b	XIST
hsa-miR-520b	HCG18
hsa-miR-520b	MIR17HG
hsa-miR-520c	XIST
hsa-miR-520c	HCG18
hsa-miR-520c	MIR17HG
hsa-miR-519d	XIST
hsa-miR-519d	H19
hsa-miR-519d	HOTAIR
hsa-miR-519d	HCG18
hsa-miR-519d	MALAT1
hsa-miR-520d	XIST
hsa-miR-520d	HCG18
hsa-miR-520d	MIR17HG
hsa-miR-372	XIST
hsa-miR-372	HCG18
hsa-miR-372	MIR17HG
hsa-miR-373	XIST
hsa-miR-373	HCG18
hsa-miR-217	XIST
hsa-miR-217	HOTAIR
hsa-miR-216a	SNHG5
hsa-miR-216b	H19
hsa-miR-216b	TUG1
hsa-miR-216b	KCNQ1OT1
hsa-miR-10b	XIST
hsa-miR-153	XIST
hsa-miR-153	TUG1
hsa-miR-149	XIST
hsa-miR-499a	XIST
hsa-miR-499a	KCNQ1OT1
hsa-miR-499a	HCG18
hsa-miR-499a	MALAT1
hsa-miR-296	XIST
hsa-miR-124	XIST
hsa-miR-124	KCNQ1OT1
hsa-let-7c	XIST
hsa-miR-155	MIR155HG
hsa-miR-301b	HOTAIR
hsa-miR-130b	HOTAIR
hsa-miR-3619	HOTAIR
hsa-miR-3619	HCG18
hsa-miR-378b	HCG18
hsa-miR-378b	MALAT1
hsa-miR-425	NEAT1
hsa-let-7g	TTTY15
hsa-miR-15b	SNHG12
hsa-miR-15b	SNHG1
hsa-miR-367	XIST
hsa-miR-367	SNHG5
hsa-miR-367	MALAT1
hsa-miR-302d	XIST
hsa-miR-302d	HCG18
hsa-miR-302d	MIR17HG
hsa-miR-302a	XIST
hsa-miR-302a	HCG18
hsa-miR-302a	MIR17HG
hsa-miR-302c	XIST
hsa-miR-302c	HCG18
hsa-miR-302c	MIR17HG
hsa-miR-302b	HCG18
hsa-miR-302b	MIR17HG
hsa-miR-3139	XIST
hsa-miR-3139	MALAT1
hsa-miR-449a	XIST
hsa-miR-449a	KCNQ1OT1
hsa-miR-449a	SNHG7
hsa-miR-449b	XIST
hsa-miR-449b	KCNQ1OT1
hsa-miR-449b	NEAT1
hsa-miR-145	KCNQ1OT1
hsa-miR-1271	XIST
hsa-miR-30a	XIST
hsa-miR-148a	XIST
hsa-miR-196b	XIST
hsa-miR-590	SNHG1
hsa-miR-590	GAS5
hsa-miR-25	SNHG5
hsa-miR-3666	XIST
hsa-miR-3666	H19
hsa-miR-3666	KCNQ1OT1
hsa-miR-3666	HOTAIR
hsa-miR-3666	MIR17HG
hsa-miR-490	MIR155HG
hsa-miR-490	XIST
hsa-miR-383	KCNQ1OT1
hsa-miR-320a	HCG18
hsa-miR-320a	MALAT1
hsa-miR-599	XIST
hsa-miR-30b	XIST
hsa-miR-30b	MALAT1
hsa-miR-30d	MALAT1
hsa-miR-491	XIST
hsa-miR-876	XIST
hsa-miR-876	KCNQ1OT1
hsa-miR-873	XIST
hsa-miR-204	XIST
hsa-let-7f	TTTY15
hsa-miR-23b	XIST
hsa-miR-27b	XIST
hsa-miR-27b	KCNQ1OT1
hsa-miR-455	PVT1
hsa-miR-23c	XIST
hsa-miR-223	MIR155HG
hsa-miR-374b	XIST
hsa-miR-374a	XIST
hsa-miR-384	KCNQ1OT1
hsa-miR-384	MALAT1
hsa-miR-363	XIST
hsa-miR-20b	HOTAIR
hsa-miR-20b	HCG18
hsa-miR-18b	KCNQ1OT1
hsa-miR-106a	HCG18
hsa-miR-542	XIST
hsa-miR-424	XIST
hsa-miR-424	MEG8
hsa-miR-424	SNHG12
hsa-miR-424	PVT1
hsa-miR-504	KCNQ1OT1
hsa-miR-505	TUG1
hsa-miR-506	KCNQ1OT1
hsa-miR-200b	CTA-204B4.6
hsa-miR-200b	CTD-2630F21.1
hsa-miR-200b	CTB-92J24.2
hsa-miR-200b	RP11-473I1.10
hsa-miR-200b	AC005154.5
hsa-miR-200b	RP13-507I23.1
hsa-miR-200b	RP11-18F14.2
hsa-miR-200b	RP11-214C8.5
hsa-miR-200b	OIP5-AS1
hsa-miR-200b	CTD-3099C6.9
hsa-miR-200b	RP11-277L2.2
hsa-miR-200b	RP11-429J17.7
hsa-miR-200b	C11orf95
hsa-miR-200b	RP4-773N10.5
hsa-miR-200b	RP11-690D19.3
hsa-miR-200b	RP5-1085F17.3
hsa-miR-200b	LINC00641
hsa-miR-200b	RP11-361F15.2
hsa-miR-200b	CWC15
hsa-miR-200b	SCAMP1
hsa-miR-200b	RP11-145M9.4
hsa-miR-200b	MAPKAPK5-AS1
hsa-miR-200b	RP11-379K17.4
hsa-miR-200b	CTD-3185P2.1
hsa-miR-200b	MATN1-AS1
hsa-miR-200b	LINC00667
hsa-miR-200b	PPP1R9B
hsa-miR-200b	RP6-24A23.7
hsa-miR-200b	RP11-403I13.4
hsa-miR-200b	ZNF518A
hsa-miR-200b	RP11-305E6.4
hsa-miR-200b	RP11-91G21.2
hsa-miR-200b	AC005154.6
hsa-miR-200b	UBXN8
hsa-miR-200a	PINK1-AS
hsa-miR-200a	LA16c-306E5.2
hsa-miR-200a	RP11-33N16.3
hsa-miR-200a	RP11-203J24.9
hsa-miR-200a	RP11-106M3.2
hsa-miR-200a	AC010729.1
hsa-miR-200a	DYX1C1-CCPG1
hsa-miR-200a	OIP5-AS1
hsa-miR-200a	RP11-793H13.8
hsa-miR-200a	U47924.19
hsa-miR-200a	SNHG16
hsa-miR-200a	TMEM161B-AS1
hsa-miR-200a	CTBP1-AS1
hsa-miR-200a	RP11-13N13.2
hsa-miR-200a	RP11-220I1.1
hsa-miR-200a	RP1-283E3.8
hsa-miR-200a	DLX6-AS1
hsa-miR-200a	RP11-539I5.1
hsa-miR-200a	RP5-890O3.9
hsa-miR-200a	AC003665.1
hsa-miR-200a	LINC00661
hsa-miR-200a	EMG1
hsa-miR-200a	AC016629.8
hsa-miR-200a	SEC22B
hsa-miR-200a	C17orf76-AS1
hsa-miR-200a	TP73-AS1
hsa-miR-200a	SNHG15
hsa-miR-200a	LINC00319
hsa-miR-200a	TRAF3IP2-AS1
hsa-miR-200a	RP11-469M7.1
hsa-miR-200a	AD000090.2
hsa-miR-429	CTA-204B4.6
hsa-miR-429	CTD-2630F21.1
hsa-miR-429	CTB-92J24.2
hsa-miR-429	RP11-473I1.10
hsa-miR-429	AC005154.5
hsa-miR-429	RP13-507I23.1
hsa-miR-429	RP11-18F14.2
hsa-miR-429	RP11-214C8.5
hsa-miR-429	OIP5-AS1
hsa-miR-429	CTD-3099C6.9
hsa-miR-429	RP11-277L2.2
hsa-miR-429	RP11-429J17.7
hsa-miR-429	C11orf95
hsa-miR-429	RP4-773N10.5
hsa-miR-429	RP11-690D19.3
hsa-miR-429	LINC00641
hsa-miR-429	RP11-361F15.2
hsa-miR-429	SCAMP1
hsa-miR-429	CWC15
hsa-miR-429	RP11-145M9.4
hsa-miR-429	MAPKAPK5-AS1
hsa-miR-429	RP11-379K17.4
hsa-miR-429	CTD-3185P2.1
hsa-miR-429	LINC00667
hsa-miR-429	MATN1-AS1
hsa-miR-429	PPP1R9B
hsa-miR-429	RP6-24A23.7
hsa-miR-429	RP11-403I13.4
hsa-miR-429	ZNF518A
hsa-miR-429	RP11-305E6.4
hsa-miR-429	RP11-91G21.2
hsa-miR-429	AC005154.6
hsa-miR-429	UBXN8
hsa-miR-551a	CTD-2090I13.1
hsa-miR-551a	RP11-227G15.3
hsa-miR-551a	AC009948.5
hsa-miR-551a	RP11-429J17.2
hsa-miR-34a	CTA-204B4.6
hsa-miR-34a	CTC-444N24.8
hsa-miR-34a	CTD-2090I13.1
hsa-miR-34a	RP11-420G6.4
hsa-miR-34a	RP1-37E16.12
hsa-miR-34a	AC005863.1
hsa-miR-34a	CTC-503J8.6
hsa-miR-34a	AC112229.7
hsa-miR-34a	AC078852.1
hsa-miR-34a	RP11-54O7.1
hsa-miR-34a	CASP8AP2
hsa-miR-34a	RP11-284N8.3
hsa-miR-34a	CTD-2245O6.1
hsa-miR-34a	RP11-397D12.6
hsa-miR-34a	C11orf95
hsa-miR-34a	RP4-773N10.5
hsa-miR-34a	RP11-120D5.1
hsa-miR-34a	RP11-20G6.3
hsa-miR-34a	LINC00662
hsa-miR-34a	CTC-487M23.5
hsa-miR-34a	RP11-552M11.4
hsa-miR-34a	RP11-156L14.1
hsa-miR-34a	GNAS-AS1
hsa-miR-34a	NUTM2A-AS1
hsa-miR-34a	CTC-281B15.1
hsa-miR-34a	DCP1A
hsa-miR-34a	CTD-2020K17.1
hsa-miR-34a	CTD-3185P2.1
hsa-miR-34a	LINC00667
hsa-miR-34a	PCBP1-AS1
hsa-miR-34a	RP11-730K11.1
hsa-miR-34a	RP11-216F19.2
hsa-miR-34a	RP11-380L11.4
hsa-miR-34a	RP11-6N17.9
hsa-miR-34a	AC013268.5
hsa-miR-34a	ERVK3-1
hsa-miR-34a	RP11-65F13.2
hsa-miR-34a	RP11-153A23.6
hsa-miR-34a	RP1-5O6.6
hsa-miR-34a	RP11-496I9.1
hsa-miR-378f	CTA-204B4.6
hsa-miR-378f	CTC-444N24.8
hsa-miR-378f	LINC00657
hsa-miR-378f	RP11-392M18.5
hsa-miR-378f	RP11-159D12.9
hsa-miR-378f	HCG18
hsa-miR-378f	OIP5-AS1
hsa-miR-378f	CASP8AP2
hsa-miR-378f	RN7SL1
hsa-miR-378f	FBXL19-AS1
hsa-miR-378f	JPX
hsa-miR-378f	AP006222.2
hsa-miR-378f	RP5-837J1.2
hsa-miR-378f	LINC00641
hsa-miR-378f	Z97634.5
hsa-miR-378f	SLC37A4
hsa-miR-378f	RECQL4
hsa-miR-378f	LINC00094
hsa-miR-378f	RP11-701H24.5
hsa-miR-378f	MALAT1
hsa-miR-378f	RP4-622L5.2
hsa-miR-378f	RP11-405O10.2
hsa-miR-378f	RP11-519M16.1
hsa-miR-30e	CTA-204B4.6
hsa-miR-30e	RP11-436A20.4
hsa-miR-30e	RP11-175O19.4
hsa-miR-30e	RP11-226L15.5
hsa-miR-30e	LINC00657
hsa-miR-30e	POLDIP2
hsa-miR-30e	RP11-347I19.3
hsa-miR-30e	RP11-38P22.2
hsa-miR-30e	RP11-119F19.2
hsa-miR-30e	AC016747.3
hsa-miR-30e	HNRNPU-AS1
hsa-miR-30e	RP11-106M3.2
hsa-miR-30e	DYX1C1-CCPG1
hsa-miR-30e	RP11-311C24.1
hsa-miR-30e	OIP5-AS1
hsa-miR-30e	RP11-373L24.1
hsa-miR-30e	CTBP1-AS1
hsa-miR-30e	RP11-158I13.2
hsa-miR-30e	RP11-371I1.2
hsa-miR-30e	RP4-773N10.5
hsa-miR-30e	RP5-935K16.1
hsa-miR-30e	CTD-2116N17.1
hsa-miR-30e	CTB-89H12.4
hsa-miR-30e	RP11-342K6.1
hsa-miR-30e	AC096772.6
hsa-miR-30e	MIR4720
hsa-miR-30e	C14orf169
hsa-miR-30e	RP11-361F15.2
hsa-miR-30e	SCAMP1
hsa-miR-30e	DCP1A
hsa-miR-30e	EPB41L4A-AS1
hsa-miR-30e	CTD-3064H18.6
hsa-miR-30e	RP11-73K9.2
hsa-miR-30e	NEFL
hsa-miR-30e	SLC26A4-AS1
hsa-miR-30e	RP11-383C5.4
hsa-miR-30e	AC084018.1
hsa-miR-30e	RP6-24A23.7
hsa-miR-30e	AC005152.2
hsa-miR-30e	ZNF518A
hsa-miR-30e	RP11-819C21.1
hsa-miR-30e	RP11-618G20.1
hsa-miR-30e	AD000090.2
hsa-miR-30e	ERVK3-1
hsa-miR-30e	AC141846.4
hsa-miR-30e	RP5-955M13.3
hsa-miR-30e	RP11-16E12.2
hsa-miR-30e	TPT1-AS1
hsa-miR-30e	RP13-890H12.2
hsa-miR-30e	LINC00707
hsa-miR-30c	CTA-204B4.6
hsa-miR-30c	RP11-436A20.4
hsa-miR-30c	RP11-175O19.4
hsa-miR-30c	RP11-226L15.5
hsa-miR-30c	LINC00657
hsa-miR-30c	POLDIP2
hsa-miR-30c	RP11-347I19.3
hsa-miR-30c	RP11-38P22.2
hsa-miR-30c	RP11-119F19.2
hsa-miR-30c	AC016747.3
hsa-miR-30c	HNRNPU-AS1
hsa-miR-30c	RP11-106M3.2
hsa-miR-30c	DYX1C1-CCPG1
hsa-miR-30c	RP11-311C24.1
hsa-miR-30c	OIP5-AS1
hsa-miR-30c	RP11-373L24.1
hsa-miR-30c	CTBP1-AS1
hsa-miR-30c	RP11-158I13.2
hsa-miR-30c	RP11-371I1.2
hsa-miR-30c	RP4-773N10.5
hsa-miR-30c	RP5-935K16.1
hsa-miR-30c	CTD-2116N17.1
hsa-miR-30c	CTB-89H12.4
hsa-miR-30c	RP11-342K6.1
hsa-miR-30c	AC096772.6
hsa-miR-30c	MIR4720
hsa-miR-30c	C14orf169
hsa-miR-30c	RP11-361F15.2
hsa-miR-30c	SCAMP1
hsa-miR-30c	DCP1A
hsa-miR-30c	EPB41L4A-AS1
hsa-miR-30c	CTD-3064H18.6
hsa-miR-30c	RP11-73K9.2
hsa-miR-30c	NEFL
hsa-miR-30c	SLC26A4-AS1
hsa-miR-30c	RP11-383C5.4
hsa-miR-30c	AC084018.1
hsa-miR-30c	RP6-24A23.7
hsa-miR-30c	AC005152.2
hsa-miR-30c	ZNF518A
hsa-miR-30c	RP11-819C21.1
hsa-miR-30c	RP11-618G20.1
hsa-miR-30c	AD000090.2
hsa-miR-30c	ERVK3-1
hsa-miR-30c	AC141846.4
hsa-miR-30c	RP5-955M13.3
hsa-miR-30c	RP11-16E12.2
hsa-miR-30c	TPT1-AS1
hsa-miR-30c	RP13-890H12.2
hsa-miR-30c	LINC00707
hsa-miR-761	CTC-338M12.3
hsa-miR-761	LINC00842
hsa-miR-761	AC135048.13
hsa-miR-761	AC016747.3
hsa-miR-761	RP11-278A23.2
hsa-miR-761	AC002331.1
hsa-miR-761	RP11-54O7.1
hsa-miR-761	LINC00339
hsa-miR-761	RP4-564F22.2
hsa-miR-761	AC096579.7
hsa-miR-761	RP11-277L2.2
hsa-miR-761	RP11-280F2.2
hsa-miR-761	RP11-244O19.1
hsa-miR-761	RP1-283E3.8
hsa-miR-761	HOXA11-AS
hsa-miR-761	PLK1S1
hsa-miR-761	SENP3-EIF4A1
hsa-miR-761	NUTM2A-AS1
hsa-miR-761	SEMA3B
hsa-miR-761	SLC37A4
hsa-miR-761	RP11-276H19.1
hsa-miR-761	EPB41L4A-AS1
hsa-miR-761	LINC00652
hsa-miR-761	RP11-379K17.4
hsa-miR-761	RP11-795F19.1
hsa-miR-761	RP5-1086D14.6
hsa-miR-761	SDCBP2-AS1
hsa-miR-761	RP5-1198O20.4
hsa-miR-761	RP11-403I13.4
hsa-miR-761	ZNRD1-AS1
hsa-miR-761	RP11-380L11.4
hsa-miR-761	RP1-5O6.6
hsa-miR-761	RP11-325D5.3
hsa-miR-761	CTC-497E21.4
hsa-miR-761	RP11-1186N24.5
hsa-miR-761	SCGB1B2P
hsa-miR-761	RP11-464F9.1
hsa-miR-761	RP11-203J24.9
hsa-miR-761	LINC00086
hsa-miR-761	RP11-488C13.5
hsa-miR-761	HCG17
hsa-miR-761	RP13-507I23.1
hsa-miR-761	RP11-264B17.3
hsa-miR-761	RP11-506M13.3
hsa-miR-761	RP11-773D16.1
hsa-miR-761	RP4-773N10.5
hsa-miR-761	AC092535.3
hsa-miR-761	AC113189.5
hsa-miR-761	LINC00242
hsa-miR-761	RP11-426A6.7
hsa-miR-761	RP11-467L20.9
hsa-miR-761	CWC15
hsa-miR-761	JRK
hsa-miR-761	RP11-186B7.4
hsa-miR-761	AC018766.4
hsa-miR-761	PPP1R9B
hsa-miR-761	RP11-216F19.2
hsa-miR-761	FENDRR
hsa-miR-761	FGD5-AS1
hsa-miR-761	CTD-2353F22.1
hsa-miR-761	LINC00176
hsa-miR-761	RP11-16E12.2
hsa-miR-761	RP5-955M13.3
hsa-miR-101	GABPB1-AS1
hsa-miR-101	RP4-697K14.12
hsa-miR-101	RP11-94L15.2
hsa-miR-101	RP11-220I1.1
hsa-miR-101	RP11-1134I14.8
hsa-miR-101	RP11-923I11.1
hsa-miR-101	RP11-618P17.3
hsa-miR-101	RP11-140H17.1
hsa-miR-101	FAM201A
hsa-miR-101	RP4-659J6.2
hsa-miR-101	RP11-498C9.15
hsa-miR-101	CTB-25J19.9
hsa-miR-101	RP1-239B22.5
hsa-miR-101	LL22NC03-N27C7.1
hsa-miR-101	RP11-361F15.2
hsa-miR-101	RP11-216F19.2
hsa-miR-101	ZNF518A
hsa-miR-101	RP11-452F19.3
hsa-miR-101	RP11-199F11.2
hsa-miR-186	RP11-206L10.11
hsa-miR-186	RP11-226L15.5
hsa-miR-186	HNRNPU-AS1
hsa-miR-186	U82695.10
hsa-miR-186	AC005154.5
hsa-miR-186	RP11-701H24.2
hsa-miR-186	RP11-102F4.3
hsa-miR-186	OIP5-AS1
hsa-miR-186	RP5-1180C10.2
hsa-miR-186	CTD-2245O6.1
hsa-miR-186	RP11-373L24.1
hsa-miR-186	SNHG3
hsa-miR-186	RP11-220I1.1
hsa-miR-186	RP1-283E3.8
hsa-miR-186	CTC-451A6.4
hsa-miR-186	RP11-61A14.2
hsa-miR-186	RP11-425I13.3
hsa-miR-186	RP11-815I9.4
hsa-miR-186	CTB-89H12.4
hsa-miR-186	AC018737.1
hsa-miR-186	RP1-228H13.5
hsa-miR-186	SCAMP1
hsa-miR-186	RP11-145M9.4
hsa-miR-186	RP11-276H19.1
hsa-miR-186	LINC00680
hsa-miR-186	CTD-2037K23.2
hsa-miR-186	RP6-24A23.7
hsa-miR-186	RP11-379K17.11
hsa-miR-186	LINC00665
hsa-miR-186	RP11-350F4.2
hsa-miR-186	COX10-AS1
hsa-miR-186	CTB-25J19.9
hsa-miR-186	RP11-473I1.10
hsa-miR-186	CASP8AP2
hsa-miR-186	BOLA3-AS1
hsa-miR-186	SETD5-AS1
hsa-miR-186	RP11-421L21.3
hsa-miR-186	C11orf95
hsa-miR-186	RP1-239B22.5
hsa-miR-186	RP11-20G6.3
hsa-miR-186	LINC00662
hsa-miR-186	RP11-615I2.7
hsa-miR-186	RP11-218M22.1
hsa-miR-186	RP11-449D8.1
hsa-miR-186	RP11-361F15.2
hsa-miR-186	RP11-64K12.2
hsa-miR-186	CTD-2540L5.5
hsa-miR-186	DCP1A
hsa-miR-186	AC005082.12
hsa-miR-186	FLG-AS1
hsa-miR-186	CTC-444N24.11
hsa-miR-186	MIR4500HG
hsa-miR-186	ZNF518A
hsa-miR-186	RP11-307E17.8
hsa-miR-186	AC005154.6
hsa-miR-137	RP11-206L10.11
hsa-miR-137	RP11-37B2.1
hsa-miR-137	RP11-148B6.1
hsa-miR-137	OIP5-AS1
hsa-miR-137	AF127936.7
hsa-miR-137	CTB-89H12.4
hsa-miR-137	DAPK1-IT1
hsa-miR-137	RP11-123K3.4
hsa-miR-137	RP11-499P20.2
hsa-miR-137	AP000318.2
hsa-miR-137	SCAMP1
hsa-miR-137	RP1-178F10.3
hsa-miR-137	RP11-566E18.3
hsa-miR-137	RP11-498C9.15
hsa-miR-137	MAP3K14
hsa-miR-137	LA16c-306E5.2
hsa-miR-137	RP11-46C20.1
hsa-miR-137	LINC00849
hsa-miR-137	HOTAIRM1
hsa-miR-137	DCP1A
hsa-miR-137	RP1-184J9.2
hsa-miR-137	FGD5-AS1
hsa-miR-197	CECR7
hsa-miR-197	RP11-567J24.4
hsa-miR-197	HNRNPU-AS1
hsa-miR-197	AC091729.9
hsa-miR-197	DYX1C1-CCPG1
hsa-miR-197	JPX
hsa-miR-197	CTBP1-AS1
hsa-miR-197	RP11-815I9.4
hsa-miR-197	SPPL2B
hsa-miR-197	RP11-571M6.8
hsa-miR-197	PTCHD3P1
hsa-miR-197	SCAMP1
hsa-miR-197	DHRS4-AS1
hsa-miR-197	C17orf76-AS1
hsa-miR-197	TP73-AS1
hsa-miR-197	RP6-24A23.7
hsa-miR-197	LIFR-AS1
hsa-miR-197	MIR497HG
hsa-miR-197	RP11-10O17.2
hsa-miR-197	RP4-614O4.11
hsa-miR-197	LINC00641
hsa-miR-197	CTC-444N24.11
hsa-miR-197	RP11-267N12.3
hsa-miR-197	VIM-AS1
hsa-miR-320b	ALMS1-IT1
hsa-miR-320b	RP11-1149O23.3
hsa-miR-320b	RP11-54O7.3
hsa-miR-320b	RP11-303E16.2
hsa-miR-320b	RP11-588K22.2
hsa-miR-320b	DYX1C1-CCPG1
hsa-miR-320b	OIP5-AS1
hsa-miR-320b	CBR3-AS1
hsa-miR-320b	SPPL2B
hsa-miR-320b	RP11-478C19.2
hsa-miR-320b	LINC00313
hsa-miR-320b	RP1-228H13.5
hsa-miR-320b	RP11-400F19.8
hsa-miR-320b	LINC00680
hsa-miR-320b	SEC22B
hsa-miR-320b	RP1-178F10.3
hsa-miR-320b	RP11-69E11.4
hsa-miR-320b	RP11-66D17.5
hsa-miR-320b	CTA-204B4.6
hsa-miR-320b	RP11-510M2.10
hsa-miR-320b	NR2F2-AS1
hsa-miR-320b	AC104389.28
hsa-miR-320b	AC012065.7
hsa-miR-320b	CTD-3014M21.4
hsa-miR-320b	RP11-349A22.5
hsa-miR-320b	RP11-497H16.9
hsa-miR-320b	TMPO-AS1
hsa-miR-320b	AC092535.3
hsa-miR-320b	RP11-342K6.1
hsa-miR-320b	LINC00641
hsa-miR-320b	RP11-361F15.2
hsa-miR-320b	AC093323.3
hsa-miR-320b	RP11-173M1.8
hsa-miR-320b	DCP1A
hsa-miR-320b	PPP1R9B
hsa-miR-320b	TTC28-AS1
hsa-miR-320b	AC000068.5
hsa-miR-320b	TRAF3IP2-AS1
hsa-miR-320b	AC005154.6
hsa-miR-320b	FGD5-AS1
hsa-miR-320b	ILF3-AS1
hsa-miR-320b	WAC-AS1
hsa-miR-320b	LINC00341
hsa-miR-3118	RP4-697K14.12
hsa-miR-3118	ERI3-IT1
hsa-miR-3118	ZBED3-AS1
hsa-miR-3118	BZRAP1-AS1
hsa-miR-3118	RP11-98D18.9
hsa-miR-3118	RP11-277L2.2
hsa-miR-3118	AC005062.2
hsa-miR-3118	RP5-837J1.2
hsa-miR-3118	RP11-478C19.2
hsa-miR-3118	RP11-290F20.3
hsa-miR-3118	AC005562.1
hsa-miR-3118	SCAMP1
hsa-miR-3118	RP11-400F19.6
hsa-miR-3118	SEC22B
hsa-miR-3118	RP11-403I13.4
hsa-miR-3118	RP5-1172N10.4
hsa-miR-3118	RP3-368A4.5
hsa-miR-3118	LINC00665
hsa-miR-3118	RP11-566E18.3
hsa-miR-3118	WDR7-UA1
hsa-miR-3118	RP11-498C9.15
hsa-miR-3118	PINK1-AS
hsa-miR-3118	RP1-37E16.12
hsa-miR-3118	RP11-214C8.5
hsa-miR-3118	C11orf95
hsa-miR-3118	KCNQ1OT1
hsa-miR-3118	RP11-552M11.4
hsa-miR-3118	RP11-216F19.2
hsa-miR-3118	RAMP2-AS1
hsa-miR-3118	RP5-955M13.3
hsa-miR-3118	RP11-16E12.2
hsa-miR-190b	RP11-102F4.3
hsa-miR-190b	SNHG16
hsa-miR-190b	GS1-358P8.4
hsa-miR-190b	RP11-890B15.3
hsa-miR-190b	MIR4720
hsa-miR-190b	AC084219.4
hsa-miR-190b	RP11-734I18.1
hsa-miR-190b	CTD-2619J13.14
hsa-miR-190b	RP11-38P22.2
hsa-miR-190b	LINC00662
hsa-miR-190b	RP11-227D2.3
hsa-miR-190b	RP11-57H14.4
hsa-miR-190b	PRIM2
hsa-miR-190b	AC007255.7
hsa-miR-190b	RP11-255C15.3
hsa-miR-190b	UBXN8
hsa-miR-190b	RP11-65F13.2
hsa-miR-92b	AC034220.3
hsa-miR-92b	AC005307.3
hsa-miR-92b	RP11-206L10.11
hsa-miR-92b	AC074117.10
hsa-miR-92b	LINC00657
hsa-miR-92b	TBX5-AS1
hsa-miR-92b	OIP5-AS1
hsa-miR-92b	PITPNA-AS1
hsa-miR-92b	RP11-815I9.4
hsa-miR-92b	DAPK1-IT1
hsa-miR-92b	RP4-714D9.5
hsa-miR-92b	SCAMP1
hsa-miR-92b	RP3-368A4.6
hsa-miR-92b	AC093627.10
hsa-miR-92b	AC007228.9
hsa-miR-92b	SNHG14
hsa-miR-92b	RP11-492E3.1
hsa-miR-92b	RP11-234O6.2
hsa-miR-92b	RP1-5O6.6
hsa-miR-92b	AC005943.5
hsa-miR-92b	RP11-98I9.4
hsa-miR-92b	RP11-473I1.10
hsa-miR-92b	RP3-508I15.9
hsa-miR-92b	RNU4ATAC
hsa-miR-92b	RP3-523K23.2
hsa-miR-92b	RP3-341D10.4
hsa-miR-92b	RP11-46C20.1
hsa-miR-92b	RP11-449D8.1
hsa-miR-92b	NEFL
hsa-miR-92b	RP11-65F13.2
hsa-miR-9	HNRNPU-AS1
hsa-miR-9	RP11-793H13.8
hsa-miR-9	RP11-299M14.2
hsa-miR-9	AC093642.3
hsa-miR-9	RP11-170L3.8
hsa-miR-9	SENP3-EIF4A1
hsa-miR-9	PTCHD3P1
hsa-miR-9	AC005076.5
hsa-miR-9	AC007246.3
hsa-miR-9	UHRF1
hsa-miR-9	PCBP1-AS1
hsa-miR-9	RP6-24A23.7
hsa-miR-9	ZNRD1-AS1
hsa-miR-9	LINC00665
hsa-miR-9	RP11-519M16.1
hsa-miR-9	RP11-511P7.2
hsa-miR-9	MAP3K14
hsa-miR-9	RP1-37E16.12
hsa-miR-9	CTB-25J19.9
hsa-miR-9	RP11-473I1.10
hsa-miR-9	RP13-507I23.1
hsa-miR-9	RP11-96D1.10
hsa-miR-9	AL163636.6
hsa-miR-9	RP11-64K12.2
hsa-miR-9	MAGI1-IT1
hsa-miR-9	RP11-622K12.1
hsa-miR-9	ZNF252P-AS1
hsa-miR-9	NEFL
hsa-miR-9	RP11-658F2.8
hsa-miR-9	AC017048.3
hsa-miR-214	CTC-338M12.3
hsa-miR-214	LINC00842
hsa-miR-214	AC135048.13
hsa-miR-214	AC016747.3
hsa-miR-214	RP11-278A23.2
hsa-miR-214	AC002331.1
hsa-miR-214	RP11-54O7.1
hsa-miR-214	LINC00339
hsa-miR-214	RP4-564F22.2
hsa-miR-214	AC096579.7
hsa-miR-214	RP11-277L2.2
hsa-miR-214	RP11-280F2.2
hsa-miR-214	RP11-244O19.1
hsa-miR-214	RP1-283E3.8
hsa-miR-214	HOXA11-AS
hsa-miR-214	PLK1S1
hsa-miR-214	SENP3-EIF4A1
hsa-miR-214	NUTM2A-AS1
hsa-miR-214	SEMA3B
hsa-miR-214	SLC37A4
hsa-miR-214	RP11-276H19.1
hsa-miR-214	EPB41L4A-AS1
hsa-miR-214	LINC00652
hsa-miR-214	RP11-379K17.4
hsa-miR-214	RP11-795F19.1
hsa-miR-214	RP5-1086D14.6
hsa-miR-214	SDCBP2-AS1
hsa-miR-214	RP5-1198O20.4
hsa-miR-214	RP11-403I13.4
hsa-miR-214	ZNRD1-AS1
hsa-miR-214	RP11-380L11.4
hsa-miR-214	RP1-5O6.6
hsa-miR-214	RP11-325D5.3
hsa-miR-214	SCGB1B2P
hsa-miR-214	RP11-1186N24.5
hsa-miR-214	CTC-497E21.4
hsa-miR-214	RP11-203J24.9
hsa-miR-214	RP11-464F9.1
hsa-miR-214	LINC00086
hsa-miR-214	HCG17
hsa-miR-214	RP11-488C13.5
hsa-miR-214	RP13-507I23.1
hsa-miR-214	RP11-264B17.3
hsa-miR-214	RP11-506M13.3
hsa-miR-214	RP11-773D16.1
hsa-miR-214	RP4-773N10.5
hsa-miR-214	AC092535.3
hsa-miR-214	LINC00242
hsa-miR-214	AC113189.5
hsa-miR-214	RP11-426A6.7
hsa-miR-214	RP11-467L20.9
hsa-miR-214	CWC15
hsa-miR-214	JRK
hsa-miR-214	RP11-186B7.4
hsa-miR-214	PPP1R9B
hsa-miR-214	RP11-216F19.2
hsa-miR-214	FENDRR
hsa-miR-214	CTD-2353F22.1
hsa-miR-214	FGD5-AS1
hsa-miR-214	LINC00176
hsa-miR-214	RP5-955M13.3
hsa-miR-214	RP11-16E12.2
hsa-miR-199a	AC005307.3
hsa-miR-199a	HNRNPU-AS1
hsa-miR-199a	MIR600HG
hsa-miR-199a	XXbac-B461K10.4
hsa-miR-199a	RP11-106M3.2
hsa-miR-199a	CTB-102L5.7
hsa-miR-199a	AL589743.1
hsa-miR-199a	RP11-170L3.8
hsa-miR-199a	RP11-425I13.3
hsa-miR-199a	LINC00313
hsa-miR-199a	RP11-372K14.2
hsa-miR-199a	RP11-400F19.6
hsa-miR-199a	C17orf76-AS1
hsa-miR-199a	RP6-24A23.7
hsa-miR-199a	RP11-173C20.2
hsa-miR-199a	RP11-140H17.1
hsa-miR-199a	CTD-3195I5.1
hsa-miR-199a	RP1-178F10.3
hsa-miR-199a	AC108142.1
hsa-miR-199a	ZNF833P
hsa-miR-199a	RP1-5O6.6
hsa-miR-199a	RP11-510M2.10
hsa-miR-199a	RP11-473I1.10
hsa-miR-199a	RP11-203J24.9
hsa-miR-199a	RP11-213H15.3
hsa-miR-199a	RP11-108M9.3
hsa-miR-199a	RP11-96D1.10
hsa-miR-199a	CTC-459F4.3
hsa-miR-199a	DLX6-AS1
hsa-miR-199a	LINC00662
hsa-miR-199a	RP11-615I2.7
hsa-miR-199a	CTD-2020K17.1
hsa-miR-199a	AC092835.2
hsa-miR-199a	RP11-316M1.11
hsa-miR-199a	RP11-252A24.7
hsa-miR-199a	AC021016.6
hsa-miR-199a	RP5-875O13.1
hsa-miR-488	RP11-175O19.4
hsa-miR-488	CTB-25B13.12
hsa-miR-488	SNHG16
hsa-miR-488	RP11-697M17.1
hsa-miR-488	AC093642.3
hsa-miR-488	SENP3-EIF4A1
hsa-miR-488	NUTM2A-AS1
hsa-miR-488	TP73-AS1
hsa-miR-488	CTD-3185P2.2
hsa-miR-488	FAM201A
hsa-miR-488	CTD-2270L9.5
hsa-miR-488	RP11-510M2.10
hsa-miR-488	RP11-473I1.10
hsa-miR-488	RP5-1085F17.3
hsa-miR-488	RP5-1186N24.3
hsa-miR-488	CTD-2369P2.2
hsa-miR-488	LINC00176
hsa-miR-4735	RP11-175O19.4
hsa-miR-4735	POLDIP2
hsa-miR-4735	RP5-894A10.6
hsa-miR-4735	RP11-311C24.1
hsa-miR-4735	OIP5-AS1
hsa-miR-4735	AC156455.1
hsa-miR-4735	GS1-358P8.4
hsa-miR-4735	RP11-170L3.8
hsa-miR-4735	RP11-690D19.3
hsa-miR-4735	XIST
hsa-miR-4735	SNHG1
hsa-miR-4735	H19
hsa-miR-4735	Z97634.5
hsa-miR-4735	RP11-372K14.2
hsa-miR-4735	RECQL4
hsa-miR-4735	LINC00617
hsa-miR-4735	RP11-977G19.5
hsa-miR-4735	RP11-553L6.5
hsa-miR-4735	SDCBP2-AS1
hsa-miR-4735	RP6-24A23.7
hsa-miR-4735	SNHG15
hsa-miR-4735	RP11-379K17.11
hsa-miR-4735	LINC00467
hsa-miR-4735	RP11-228B15.4
hsa-miR-4735	RP11-498C9.15
hsa-miR-4735	RP1-37E16.12
hsa-miR-4735	BCDIN3D-AS1
hsa-miR-4735	KB-318B8.7
hsa-miR-4735	LOXL1-AS1
hsa-miR-4735	GAS5
hsa-miR-4735	RP11-834C11.4
hsa-miR-4735	SPTY2D1-AS1
hsa-miR-4735	KCNQ1OT1
hsa-miR-4735	AF011889.5
hsa-miR-4735	LINC00622
hsa-miR-4735	CASC2
hsa-miR-4735	FENDRR
hsa-miR-181b	ALMS1-IT1
hsa-miR-181b	CCAT1
hsa-miR-181b	HNRNPU-AS1
hsa-miR-181b	RP11-311C24.1
hsa-miR-181b	RP11-415J8.7
hsa-miR-181b	RP5-1180C10.2
hsa-miR-181b	CTD-2538C1.2
hsa-miR-181b	RP11-373L24.1
hsa-miR-181b	RP11-170L3.8
hsa-miR-181b	CTD-2116N17.1
hsa-miR-181b	CTB-89H12.4
hsa-miR-181b	RP11-478C19.2
hsa-miR-181b	SENP3-EIF4A1
hsa-miR-181b	PTCHD3P1
hsa-miR-181b	AC084219.4
hsa-miR-181b	RP4-785G19.5
hsa-miR-181b	PSMD6-AS2
hsa-miR-181b	RP11-145M9.4
hsa-miR-181b	AC079117.1
hsa-miR-181b	AC006262.5
hsa-miR-181b	AC079767.2
hsa-miR-181b	SNHG14
hsa-miR-181b	ZNF883
hsa-miR-181b	RP1-178F10.3
hsa-miR-181b	CDKN2B-AS1
hsa-miR-181b	CTA-204B4.6
hsa-miR-181b	AC005943.5
hsa-miR-181b	RP11-701H24.4
hsa-miR-181b	RP11-315C6.3
hsa-miR-181b	RP11-213H15.3
hsa-miR-181b	CROCCP2
hsa-miR-181b	RP1-265C24.9
hsa-miR-181b	SETD5-AS1
hsa-miR-181b	RP11-480D4.3
hsa-miR-181b	RP11-615I2.7
hsa-miR-181b	RP11-361F15.2
hsa-miR-181b	AC121336.2
hsa-miR-181b	AC009299.3
hsa-miR-181b	RP11-715F3.2
hsa-miR-181b	AC092835.2
hsa-miR-181b	LINC00667
hsa-miR-181b	RP11-216F19.2
hsa-miR-181b	RP11-618G20.1
hsa-miR-181b	AC005154.6
hsa-miR-181b	INTS6-AS1
hsa-miR-181a	ALMS1-IT1
hsa-miR-181a	CCAT1
hsa-miR-181a	HNRNPU-AS1
hsa-miR-181a	RP11-311C24.1
hsa-miR-181a	RP11-415J8.7
hsa-miR-181a	RP5-1180C10.2
hsa-miR-181a	CTD-2538C1.2
hsa-miR-181a	RP11-373L24.1
hsa-miR-181a	RP11-170L3.8
hsa-miR-181a	CTD-2116N17.1
hsa-miR-181a	CTB-89H12.4
hsa-miR-181a	RP11-478C19.2
hsa-miR-181a	SENP3-EIF4A1
hsa-miR-181a	PTCHD3P1
hsa-miR-181a	AC084219.4
hsa-miR-181a	RP4-785G19.5
hsa-miR-181a	PSMD6-AS2
hsa-miR-181a	RP11-145M9.4
hsa-miR-181a	AC079117.1
hsa-miR-181a	AC006262.5
hsa-miR-181a	AC079767.2
hsa-miR-181a	SNHG14
hsa-miR-181a	ZNF883
hsa-miR-181a	RP1-178F10.3
hsa-miR-181a	CDKN2B-AS1
hsa-miR-181a	CTA-204B4.6
hsa-miR-181a	AC005943.5
hsa-miR-181a	RP11-701H24.4
hsa-miR-181a	RP11-315C6.3
hsa-miR-181a	RP11-213H15.3
hsa-miR-181a	CROCCP2
hsa-miR-181a	RP1-265C24.9
hsa-miR-181a	SETD5-AS1
hsa-miR-181a	RP11-480D4.3
hsa-miR-181a	RP11-615I2.7
hsa-miR-181a	RP11-361F15.2
hsa-miR-181a	AC121336.2
hsa-miR-181a	AC009299.3
hsa-miR-181a	RP11-715F3.2
hsa-miR-181a	AC092835.2
hsa-miR-181a	LINC00667
hsa-miR-181a	RP11-216F19.2
hsa-miR-181a	RP11-618G20.1
hsa-miR-181a	AC005154.6
hsa-miR-181a	INTS6-AS1
hsa-miR-135b	RP11-303E16.2
hsa-miR-135b	RP11-109M17.2
hsa-miR-135b	HNRNPU-AS1
hsa-miR-135b	RP11-231E4.4
hsa-miR-135b	APCDD1L-AS1
hsa-miR-135b	DANCR
hsa-miR-135b	SNHG3
hsa-miR-135b	CTB-89H12.4
hsa-miR-135b	CTC-308K20.1
hsa-miR-135b	RP4-671G15.3
hsa-miR-135b	ZNF718
hsa-miR-135b	CTA-204B4.6
hsa-miR-135b	CTC-444N24.8
hsa-miR-135b	LA16c-306E5.2
hsa-miR-135b	RP11-98I9.4
hsa-miR-135b	RP11-315C6.3
hsa-miR-135b	RP11-973H7.2
hsa-miR-135b	RP11-1186N24.5
hsa-miR-135b	CASP8AP2
hsa-miR-135b	TMEM161B-AS1
hsa-miR-135b	RP11-46C20.1
hsa-miR-135b	RP4-773N10.5
hsa-miR-135b	RP11-342K6.1
hsa-miR-135b	RP11-449D8.1
hsa-miR-135b	DCP1A
hsa-miR-135b	ZNF518A
hsa-miR-135b	TEN1-CDK3
hsa-miR-135b	RP11-18I14.10
hsa-miR-135b	RP5-955M13.3
hsa-miR-135b	BX322557.10
hsa-miR-29c	RP4-665N4.8
hsa-miR-29c	HOXA-AS3
hsa-miR-29c	AC005154.5
hsa-miR-29c	RP11-311C24.1
hsa-miR-29c	OIP5-AS1
hsa-miR-29c	GS1-124K5.11
hsa-miR-29c	U47924.19
hsa-miR-29c	RP11-373L24.1
hsa-miR-29c	RP11-280F2.2
hsa-miR-29c	AP000304.2
hsa-miR-29c	RP11-220I1.1
hsa-miR-29c	CTD-2116N17.1
hsa-miR-29c	RP5-837J1.2
hsa-miR-29c	CTD-2517M14.5
hsa-miR-29c	ZNF761
hsa-miR-29c	SPPL2B
hsa-miR-29c	RP11-429J17.2
hsa-miR-29c	RP11-145M9.4
hsa-miR-29c	RP11-303E16.8
hsa-miR-29c	EMG1
hsa-miR-29c	MLLT4-AS1
hsa-miR-29c	HOXA-AS4
hsa-miR-29c	LIFR-AS1
hsa-miR-29c	AC007036.5
hsa-miR-29c	RP11-690G19.3
hsa-miR-29c	RP11-347I19.3
hsa-miR-29c	RP11-227G15.3
hsa-miR-29c	SETD5-AS1
hsa-miR-29c	CTD-2339L15.1
hsa-miR-29c	LINC00511
hsa-miR-29c	RP11-480D4.3
hsa-miR-29c	RP11-290F20.1
hsa-miR-29c	RP11-615I2.7
hsa-miR-29c	RP11-467L20.9
hsa-miR-29c	LINC00338
hsa-miR-29c	RP11-216F19.2
hsa-miR-29c	SIK3-IT1
hsa-miR-29c	ZNF518A
hsa-miR-29c	AC012146.7
hsa-miR-29c	RP11-618G20.1
hsa-miR-29c	AC005154.6
hsa-miR-29b	RP4-665N4.8
hsa-miR-29b	HOXA-AS3
hsa-miR-29b	AC005154.5
hsa-miR-29b	RP11-311C24.1
hsa-miR-29b	OIP5-AS1
hsa-miR-29b	GS1-124K5.11
hsa-miR-29b	U47924.19
hsa-miR-29b	RP11-373L24.1
hsa-miR-29b	AP000304.2
hsa-miR-29b	RP11-220I1.1
hsa-miR-29b	CTD-2116N17.1
hsa-miR-29b	RP5-837J1.2
hsa-miR-29b	CTD-2517M14.5
hsa-miR-29b	ZNF761
hsa-miR-29b	SPPL2B
hsa-miR-29b	RP11-429J17.2
hsa-miR-29b	RP11-145M9.4
hsa-miR-29b	RP11-303E16.8
hsa-miR-29b	EMG1
hsa-miR-29b	MLLT4-AS1
hsa-miR-29b	HOXA-AS4
hsa-miR-29b	LIFR-AS1
hsa-miR-29b	AC007036.5
hsa-miR-29b	RP11-690G19.3
hsa-miR-29b	RP11-347I19.3
hsa-miR-29b	RP11-227G15.3
hsa-miR-29b	SETD5-AS1
hsa-miR-29b	CTD-2339L15.1
hsa-miR-29b	LINC00511
hsa-miR-29b	RP11-480D4.3
hsa-miR-29b	RP11-290F20.1
hsa-miR-29b	RP11-615I2.7
hsa-miR-29b	RP11-467L20.9
hsa-miR-29b	LINC00338
hsa-miR-29b	RP11-216F19.2
hsa-miR-29b	SIK3-IT1
hsa-miR-29b	ZNF518A
hsa-miR-29b	AC012146.7
hsa-miR-29b	RP11-618G20.1
hsa-miR-29b	AC005154.6
hsa-miR-205	LINC00657
hsa-miR-205	RP11-395G23.3
hsa-miR-205	HNRNPU-AS1
hsa-miR-205	MCM3AP-AS1
hsa-miR-205	SNHG16
hsa-miR-205	LA16c-313D11.11
hsa-miR-205	RP11-21N3.1
hsa-miR-205	RP11-67A1.2
hsa-miR-205	CTB-89H12.4
hsa-miR-205	RP11-429J17.2
hsa-miR-205	AP001469.9
hsa-miR-205	RPS10P7
hsa-miR-205	THAP9-AS1
hsa-miR-205	RP11-379K17.11
hsa-miR-205	AC108142.1
hsa-miR-205	RP11-395B7.7
hsa-miR-205	RP11-38P22.2
hsa-miR-205	RP13-507I23.1
hsa-miR-205	KIAA1984-AS1
hsa-miR-205	RP11-349A22.5
hsa-miR-205	RP11-435O5.2
hsa-miR-205	ZNF518A
hsa-miR-205	CTC-273B12.8
hsa-miR-205	UBXN8
hsa-miR-205	ERVK3-1
hsa-miR-205	LINC00707
hsa-miR-215	RP11-170L3.8
hsa-miR-215	RP11-400F19.6
hsa-miR-215	AC084018.1
hsa-miR-215	RP11-276H19.2
hsa-miR-215	RP11-347I19.3
hsa-miR-215	RP5-1028K7.2
hsa-miR-215	RP11-216F19.2
hsa-miR-194	RP11-94L15.2
hsa-miR-194	HNRNPU-AS1
hsa-miR-194	RP11-877E17.2
hsa-miR-194	MCM3AP-AS1
hsa-miR-194	GS1-358P8.4
hsa-miR-194	RP11-540O11.1
hsa-miR-194	RP11-549J18.1
hsa-miR-194	SCAMP1
hsa-miR-194	MAPKAPK5-AS1
hsa-miR-194	RP11-214K3.21
hsa-miR-194	TP73-AS1
hsa-miR-194	ZNF883
hsa-miR-194	CTA-204B4.6
hsa-miR-194	C1RL-AS1
hsa-miR-194	AC092535.3
hsa-miR-194	LINC00641
hsa-miR-194	JRK
hsa-miR-194	AC009299.3
hsa-miR-194	RP11-216F19.2
hsa-miR-194	RP11-452F19.3
hsa-miR-194	LINC00176
hsa-miR-346	PRR7-AS1
hsa-miR-346	RP11-415J8.7
hsa-miR-346	FBXL19-AS1
hsa-miR-346	SCARNA10
hsa-miR-346	PSMD6-AS2
hsa-miR-346	SNHG15
hsa-miR-346	RPS10P7
hsa-miR-346	CTA-204B4.6
hsa-miR-346	DLX6-AS1
hsa-miR-346	JRK
hsa-miR-346	RP11-216F19.2
hsa-miR-346	RP11-453E17.1
hsa-miR-107	CTD-2574D22.4
hsa-miR-107	EPHA1-AS1
hsa-miR-107	RP11-543D5.2
hsa-miR-107	AC016747.3
hsa-miR-107	RP11-588K22.2
hsa-miR-107	RP11-102F4.3
hsa-miR-107	CTBP1-AS1
hsa-miR-107	AP001065.2
hsa-miR-107	RP11-204M4.2
hsa-miR-107	RP11-21N3.1
hsa-miR-107	RP11-640M9.1
hsa-miR-107	GS1-358P8.4
hsa-miR-107	RP11-429J17.6
hsa-miR-107	CTB-89H12.4
hsa-miR-107	RP11-413E6.8
hsa-miR-107	SENP3-EIF4A1
hsa-miR-107	PTCHD3P1
hsa-miR-107	C14orf169
hsa-miR-107	AC084219.4
hsa-miR-107	NUTM2A-AS1
hsa-miR-107	TTN-AS1
hsa-miR-107	RP11-446H18.3
hsa-miR-107	RP11-923I11.1
hsa-miR-107	TP73-AS1
hsa-miR-107	RP6-24A23.7
hsa-miR-107	RP5-1061H20.4
hsa-miR-107	AC003092.1
hsa-miR-107	RP11-443N24.2
hsa-miR-107	LINC00630
hsa-miR-107	CTC-273B12.6
hsa-miR-107	RP11-677M14.3
hsa-miR-107	RP11-436H22.1
hsa-miR-107	CTA-204B4.6
hsa-miR-107	CTB-50E14.6
hsa-miR-107	LA16c-306E5.2
hsa-miR-107	RP11-390P2.4
hsa-miR-107	YLPM1
hsa-miR-107	RP11-473I1.10
hsa-miR-107	DLG1-AS1
hsa-miR-107	RP11-383J24.5
hsa-miR-107	RP3-486L4.3
hsa-miR-107	CROCCP2
hsa-miR-107	DLX6-AS1
hsa-miR-107	CTD-3138B18.5
hsa-miR-107	LINC00662
hsa-miR-107	AC004383.4
hsa-miR-107	RP1-102H19.6
hsa-miR-107	HOTAIRM1
hsa-miR-107	RP11-361F15.2
hsa-miR-107	LINC00152
hsa-miR-107	RP11-64K12.2
hsa-miR-107	CWC15
hsa-miR-107	DCP1A
hsa-miR-107	CTD-2196E14.9
hsa-miR-107	AC105760.2
hsa-miR-107	CTD-3064H18.1
hsa-miR-107	TTC28-AS1
hsa-miR-107	RP11-425M5.5
hsa-miR-107	FGD5-AS1
hsa-miR-107	RP11-461L13.3
hsa-miR-107	AD000090.2
hsa-miR-107	LINC00707
hsa-miR-146b	RP11-395G23.3
hsa-miR-146b	AC010226.4
hsa-miR-146b	SNHG16
hsa-miR-146b	RP11-220I1.1
hsa-miR-146b	ZNF761
hsa-miR-146b	AC096772.6
hsa-miR-146b	EPB41L4A-AS1
hsa-miR-146b	RP11-159D12.2
hsa-miR-146b	CTC-503J8.6
hsa-miR-146b	KIAA1984-AS1
hsa-miR-146b	RP4-773N10.5
hsa-miR-146b	CTD-3138B18.5
hsa-miR-146b	ZNF518A
hsa-miR-4295	RP11-363E7.4
hsa-miR-4295	CTB-92J24.2
hsa-miR-4295	RP11-290D2.4
hsa-miR-4295	RP11-355O1.11
hsa-miR-4295	CCAT1
hsa-miR-4295	RP11-84C13.1
hsa-miR-4295	AC135048.13
hsa-miR-4295	LINC00116
hsa-miR-4295	LINC00339
hsa-miR-4295	RP11-588K22.2
hsa-miR-4295	LINC00839
hsa-miR-4295	CTD-3092A11.2
hsa-miR-4295	AC007040.7
hsa-miR-4295	RP11-429J17.6
hsa-miR-4295	HOXA11-AS
hsa-miR-4295	AP001065.15
hsa-miR-4295	AC084219.4
hsa-miR-4295	NUTM2A-AS1
hsa-miR-4295	SLC26A4-AS1
hsa-miR-4295	SEC22B
hsa-miR-4295	RP11-73M18.8
hsa-miR-4295	AC084018.1
hsa-miR-4295	RP11-344B2.2
hsa-miR-4295	HOXD-AS1
hsa-miR-4295	ZNRD1-AS1
hsa-miR-4295	RP11-656D10.3
hsa-miR-4295	RP1-178F10.3
hsa-miR-4295	RP11-197P3.5
hsa-miR-4295	CTA-204B4.6
hsa-miR-4295	MAP3K14
hsa-miR-4295	PRKCQ-AS1
hsa-miR-4295	RP4-639F20.3
hsa-miR-4295	BOLA3-AS1
hsa-miR-4295	TMEM161B-AS1
hsa-miR-4295	RP11-361F15.2
hsa-miR-4295	CTC-281B15.1
hsa-miR-4295	RP13-638C3.2
hsa-miR-4295	LINC00667
hsa-miR-4295	CTD-2369P2.2
hsa-miR-4295	AC007038.7
hsa-miR-4295	FGD5-AS1
hsa-miR-378c	LINC00657
hsa-miR-378c	RP11-392M18.5
hsa-miR-378c	RP11-159D12.9
[truncated: 8,112 more rows]
