# Supplementary material for: Predicting lncRNA-disease associations and constructing lncRNA functional similarity network based on the information of miRNA
Source: Sci Rep. 2015 Aug 17;5:13186. doi: 10.1038/srep13186 (PMC4538606; doi:10.1038/srep13186)
Supplement: Supplementary Table 5 [file srep13186-s6.xls]

## Sheet: Sheet1
XIST	Neoplasms
XIST	Breast Neoplasms
CDKN2B-AS1	Nasopharyngeal Neoplasms
MALAT1	Lung Neoplasms
EPB41L4A-AS1	Neoplasms
KCNQ1OT1	Carcinoma, Hepatocellular
CDKN2B-AS1	endometriosis
PVT1	Hodgkin Disease
H19	Ovarian Neoplasms
CDKN2B-AS1	Neoplasms
MALAT1	Colorectal Neoplasms
H19	neuroblastoma
MALAT1	Neoplasms
H19	Carcinoma, Hepatocellular
KCNQ1OT1	Colorectal Neoplasms
MALAT1	Pancreatic Neoplasms
H19	melanoma
H19	Breast Neoplasms
HOTAIR	Carcinoma, Hepatocellular
H19	Neoplasms
H19	Lung Neoplasms
MALAT1	Breast Neoplasms
MALAT1	Laryngeal Neoplasms
MALAT1	Carcinoma, Hepatocellular
HOTAIR	Colorectal Neoplasms
MIAT	myocardial infarction
MIAT	schizophrenia
H19	glioma
HOTAIR	Ovarian Neoplasms
MIAT	Neoplasms
CDKN2B-AS1	Breast Neoplasms
HOTAIR	Lung Neoplasms
CDKN2B-AS1	Melanoma
H19	pre-eclampsia
MALAT1	Carcinoma, Non-Small-Cell Lung
HOTAIR	Breast Neoplasms
PVT1	Pancreatic Neoplasms
H19	glioblastoma
Fendrr	Heart Failure
HCP5	Acquired Immunodeficiency Syndrome
PVT1	Burkitt Lymphoma
CDKN2B-AS1	periodontitis
CDKN2B-AS1	Stroke
HOTAIR	Laryngeal Neoplasms
HOTAIR	Carcinoma, Squamous Cell
PVT1	lymphoma
PVT1	Neoplasms
HOTAIR	Neoplasms
SNHG16	Colorectal Neoplasms
HOTAIR	Gastrointestinal Neoplasms
DGCR5	Huntington Disease
TUG1	Carcinoma, Non-Small-Cell Lung
HOTAIR	Colon Neoplasms
PVT1	Breast Neoplasms
H19	obesity
H19	Colon Neoplasms
H19	Gastric Neoplasms
H19	Medulloblastoma
MALAT1	osteosarcoma
MALAT1	Colon Neoplasms
PVT1	Diabetes Mellitus, Type 2
H19	Esophageal Neoplasms
MALAT1	Endometrial Neoplasms
GAS5	Breast Neoplasms
SNHG5	lymphoma
MIR155HG	Leukemia, Lymphocytic, Chronic, B-Cell
H19	Myeloproliferative Disorders
HOTAIR	Carcinoma, Non-Small-Cell Lung
TRAF3IP2-AS1	schizophrenia
GAS5	lymphoma
H19	Trophoblasts
PVT1	Ovarian Neoplasms
MALAT1	Diabetes Mellitus
MALAT1	Nasopharyngeal Neoplasms
GAS5	Neoplasms
CDKN2B-AS1	Carcinoma, Basal Cell
HOTAIR	Esophageal Neoplasms
CDKN2B-AS1	leukemia
CCAT1	Colorectal Neoplasms
HOTAIR	Nasopharyngeal Neoplasms
GAS5	melanoma
H19	Neutropenia
CDKN2B-AS1	Coronary Artery Disease
CCAT1	Gastric Neoplasms
MALAT1	Kidney Neoplasms
DLEU2	Leukemia
DLEU2	Leukemia, lymphoblastic, Chronic
DLEU2	Leukemia, Lymphocytic, Chronic, B-Cell
DLEU2	lymphoma
GAS5	Autoimmune Diseases
GAS5	Prostate Neoplasms
TUG1	Bladder Neoplasms
TUG1	Huntington Disease
H19	Bladder Neoplasms
H19	Cervical Neoplasms
H19	Choriocarcinoma
H19	Kidney Neoplasms
H19	Marek Disease
H19	Neoplasms, Germ Cell and Embryonal
H19	pheochromocytoma
H19	Pituitary Adenomas
H19	Prostate Neoplasms
HOTAIR	Arthritis
HOTAIR	Cervical Neoplasms
HOTAIR	Small Cell Lung Carcinoma
MALAT1	Cervical Neoplasms
MALAT1	Small Cell Lung Carcinoma
PVT1	Diabetes Mellitus
PVT1	Diabetes Mellitus, Type 1
PVT1	Diabetic Nephropathies
PVT1	Prostate Neoplasms
KCNQ1OT1	Kidney Neoplasms
MIR155HG	Leukemia, lymphoblastic, Chronic
SNHG11	obesity
TDRG1	Testicular Neoplasms
PINK1-AS	Metabolic Diseases
PINK1-AS	Parkinson Disease
SNHG16	Bladder Neoplasms
RN7SL1	Acquired Immunodeficiency Syndrome
SNHG3	Alzheimer Disease
CBR3-AS1	carcinoma
CBR3-AS1	Prostate Neoplasms
CDKN2B-AS1	Cardiovascular Diseases
CDKN2B-AS1	Diabetes Mellitus
CDKN2B-AS1	Diabetes Mellitus, Type 2
CDKN2B-AS1	Gastric Neoplasms
CDKN2B-AS1	Intracranial Aneurysm
CDKN2B-AS1	Leukemia, Acute
CDKN2B-AS1	Leukemia, lymphoblastic, Acute
CDKN2B-AS1	Prostate Neoplasms
CRNDE	Colorectal Neoplasms
MEG3	Bladder Neoplasms
MEG3	Colon Neoplasms
MEG3	Diabetes Mellitus
MEG3	Diabetes Mellitus, Type 1
MEG3	Gastric Neoplasms
MEG3	Huntington Disease
MEG3	Kidney Neoplasms
MEG3	Leukemia
MEG3	Leukemia, Acute
MEG3	Leukemia, Myeloid
MEG3	Leukemia, Myeloid, Acute
MEG3	Meningioma
MEG3	Myelodysplastic Syndromes
MEG3	Pituitary Adenomas
MEG3	Prostate Neoplasms
NPPA-AS1	Cardiovascular Diseases
ZFAS1	Breast Neoplasms
MIR17HG	Neoplasms
HOTAIR	Pancreatic Neoplasms
MALAT1	neuroblastoma
CDKN2B-AS1	neuroblastoma
HOTAIR	Gastric Neoplasms
MALAT1	Bladder Neoplasms
HOTAIR	Arthritis, Rheumatoid
H19	atherosclerosis
CASC2	Endometrial Neoplasms
XIST	Testicular Neoplasms
MIR155HG	Leukemia
MEG3	neuroblastoma
PVT1	Kidney Neoplasms
HOTAIR	Endometrial Neoplasms
CDKN2B-AS1	glioma
CDKN2B-AS1	Esophageal Neoplasms
CDKN2B-AS1	myocardial infarction
H19	Meningioma
XIST	Bladder Neoplasms
H19	Liver Neoplasms
GAS5	Kidney Neoplasms
HOTTIP	Carcinoma, Hepatocellular
MEG3	glioma
TINCR	Carcinoma, Squamous Cell
MEG3	Carcinoma, Hepatocellular
CDKN2B-AS1	Alzheimer Disease
MEG3	Neoplasms
CDKN2B-AS1	atherosclerosis
HOTAIR	Liver Neoplasms
MEG3	Lung Neoplasms
MALAT1	Prostate Neoplasms
MAP3K14	Pancreatic Neoplasms
MEG3	Breast Neoplasms
MIR17HG	lymphoma
MALAT1	Liver Neoplasms
